# Supplementary material for: A functional genomics pipeline identifies pleiotropy and cross-tissue effects within obesity-associated GWAS loci
Source: Nat Commun. 2021 Sep 6;12:5253. doi: 10.1038/s41467-021-25614-3 (PMC8421397; doi:10.1038/s41467-021-25614-3)
Supplement: Supplementary file 3 — Supplementary Data 1-11 [file 41467_2021_25614_MOESM3_ESM.xlsx]

## Sheet: Supplementary Data 1
Supplementary Data 1
Gene	logFC	AveExpr	t	P.Value	adj.P.Val	Sig_Timepoint
TPM1	-4.65087	8.2692	-63.7629	9.68501e-17	9.26933e-13	Day0vs2
SGK1	-5.13918	6.06503	-61.8166	1.40381e-16	9.26933e-13	Day0vs2
G0S2	5.20373	7.46263	52.1398	1.05583e-15	4.64777e-12	Day0vs2
KRT18	-6.66714	4.51324	-47.8474	2.9709e-15	9.72025e-12	Day0vs2
AKR1C2	8.36723	6.9462	47.1049	3.68024e-15	9.72025e-12	Day0vs2
ADH1B	8.30112	8.45708	44.7367	6.76583e-15	1.45434e-11	Day0vs2
IGFBP5	7.56215	9.18415	44.1957	7.70889e-15	1.45434e-11	Day0vs2
AOX1	4.6058	6.61577	43.1401	9.88978e-15	1.63255e-11	Day0vs2
ID3	-4.32993	4.26461	-41.7915	1.43713e-14	2.10875e-11	Day0vs2
CPA4	-5.26824	3.69084	-40.7082	1.97313e-14	2.60572e-11	Day0vs2
MGP	5.11727	5.58525	38.8766	3.3935e-14	4.07405e-11	Day0vs2
S1PR3	3.47642	5.62404	38.4592	3.82265e-14	4.20683e-11	Day0vs2
ITGA11	-4.42326	7.89353	-38.1239	4.2533e-14	4.32069e-11	Day0vs2
APOE	7.68964	8.63557	37.8378	4.839e-14	4.56456e-11	Day0vs2
MYH10	-3.14303	7.63981	-37.2432	5.58183e-14	4.61166e-11	Day0vs2
MAFK	-3.08327	5.44853	-37.2399	5.58736e-14	4.61166e-11	Day0vs2
ADAMTSL4	3.45714	5.80935	36.9277	6.17383e-14	4.79598e-11	Day0vs2
PIK3R1	3.40229	7.0324	36.3231	7.49985e-14	5.33001e-11	Day0vs2
PKDCC	2.93592	6.90032	36.253	7.6685e-14	5.33001e-11	Day0vs2
NID1	4.29299	10.4427	35.7083	9.19821e-14	6.07358e-11	Day0vs2
PLXNA4	6.12253	4.97426	35.1003	1.14496e-13	7.20016e-11	Day0vs2
TGFBR3	3.4882	6.73223	34.7078	1.28226e-13	7.69708e-11	Day0vs2
DACT1	-5.6178	4.57167	-34.3342	1.47601e-13	8.47489e-11	Day0vs2
MYH9	-2.54351	9.97624	-33.6451	1.84777e-13	9.79404e-11	Day0vs2
OSR2	4.14804	4.83859	33.6228	1.86779e-13	9.79404e-11	Day0vs2
EXT1	-2.81236	6.69311	-33.5238	1.92825e-13	9.79404e-11	Day0vs2
UGCG	-2.61516	4.9702	-33.2898	2.09383e-13	1.02412e-10	Day0vs2
PEAR1	-3.41964	6.00112	-32.8359	2.46286e-13	1.16159e-10	Day0vs2
CCDC69	6.0516	6.09723	31.6342	3.89043e-13	1.77162e-10	Day0vs2
LMO7	-4.95601	6.41583	-31.2702	4.40694e-13	1.93266e-10	Day0vs2
GPRC5A	-5.64085	2.50911	-31.2104	4.53677e-13	1.93266e-10	Day0vs2
MICAL2	-4.49299	6.03193	-31.0309	4.80804e-13	1.98422e-10	Day0vs2
TMEM173	-3.54099	4.31028	-30.3759	6.15512e-13	2.4393e-10	Day0vs2
BDNF	-3.97163	3.6613	-30.3272	6.2802e-13	2.4393e-10	Day0vs2
RCAN1	-3.05838	5.05211	-30.0455	6.99405e-13	2.63895e-10	Day0vs2
NEK7	-3.36039	6.63577	-29.8934	7.42629e-13	2.72421e-10	Day0vs2
LIF	-6.81138	3.95367	-29.5277	8.83849e-13	3.15463e-10	Day0vs2
SLC7A5	-4.05444	6.84438	-28.3036	1.41303e-12	4.83332e-10	Day0vs2
TNFRSF11B	-6.41321	5.32483	-28.3318	1.42738e-12	4.83332e-10	Day0vs2
CRISPLD2	2.52648	5.87685	27.7731	1.75949e-12	5.80895e-10	Day0vs2
GM2A	2.62464	5.79322	27.3015	2.1506e-12	6.92704e-10	Day0vs2
IL17RC	3.86049	6.32412	26.9153	2.54587e-12	7.96318e-10	Day0vs2
PTGDS	4.40335	6.43053	26.8788	2.59289e-12	7.96318e-10	Day0vs2
IER3	-6.37269	5.12317	-26.6115	2.9725e-12	8.84481e-10	Day0vs2
ALDH1A3	2.10882	7.23991	26.5258	3.01391e-12	8.84481e-10	Day0vs2
CHRDL1	5.9793	6.84941	26.309	3.38045e-12	9.60353e-10	Day0vs2
PI16	-2.9489	3.11573	-26.2427	3.41789e-12	9.60353e-10	Day0vs2
ERV3-1	3.98136	5.53849	25.8072	4.16594e-12	1.09288e-09	Day0vs2
TNFRSF12A	-4.20334	4.91232	-25.7347	4.30929e-12	1.09288e-09	Day0vs2
FZD7	-2.45262	5.76399	-25.7168	4.3304e-12	1.09288e-09	Day0vs2
PKM	-2.40951	9.40161	-25.6993	4.36484e-12	1.09288e-09	Day0vs2
ATP8B1	-3.87239	4.46649	-25.6865	4.39896e-12	1.09288e-09	Day0vs2
ARNT2	-3.53528	2.85322	-25.6709	4.42628e-12	1.09288e-09	Day0vs2
CSAD	4.16861	6.58303	25.6545	4.46885e-12	1.09288e-09	Day0vs2
TPD52L1	-4.26954	3.70442	-25.6082	4.56642e-12	1.09644e-09	Day0vs2
RELN	-4.81297	3.12143	-25.438	4.9534e-12	1.15438e-09	Day0vs2
GALNT5	-3.68608	4.86404	-25.4025	5.00698e-12	1.15438e-09	Day0vs2
ADAMTS15	4.7961	7.00947	25.3872	5.06995e-12	1.15438e-09	Day0vs2
SEL1L3	-3.45078	5.5799	-25.2471	5.37635e-12	1.20339e-09	Day0vs2
C15orf52	-2.95494	4.11543	-25.0622	5.8546e-12	1.2886e-09	Day0vs2
SRPX	4.28886	8.40825	24.98	6.10506e-12	1.3217e-09	Day0vs2
PLTP	4.45789	7.24675	24.8756	6.41734e-12	1.36689e-09	Day0vs2
ARHGAP20	2.87342	5.69461	24.6309	7.17055e-12	1.50308e-09	Day0vs2
SH2D4A	-3.39713	4.47501	-24.5924	7.30708e-12	1.50777e-09	Day0vs2
ITGA7	6.29585	6.89053	24.3033	8.57748e-12	1.74268e-09	Day0vs2
MTHFD2	-2.9513	6.22725	-24.153	9.01365e-12	1.80355e-09	Day0vs2
CDH2	-2.69733	6.88254	-24.1201	9.1569e-12	1.80487e-09	Day0vs2
PLS3	-3.06306	7.26951	-23.9462	9.96565e-12	1.93539e-09	Day0vs2
CTNNAL1	-2.56734	4.6895	-23.7699	1.08594e-11	2.06192e-09	Day0vs2
ZNF117	3.88601	6.21156	23.7609	1.09294e-11	2.06192e-09	Day0vs2
RHOU	3.99723	4.71823	23.6764	1.13978e-11	2.10661e-09	Day0vs2
ALOX15B	9.02011	-0.776866	23.8008	1.14854e-11	2.10661e-09	Day0vs2
TNFRSF21	4.89976	5.41371	23.5684	1.20857e-11	2.18635e-09	Day0vs2
PSAT1	-2.60095	7.20917	-23.2952	1.37386e-11	2.45178e-09	Day0vs2
CSRP1	-3.08382	7.36944	-23.1831	1.45373e-11	2.55972e-09	Day0vs2
SNAI1	-4.63724	2.70904	-23.0617	1.55392e-11	2.70015e-09	Day0vs2
PMP22	3.28615	7.19877	22.9906	1.6024e-11	2.74822e-09	Day0vs2
SERPING1	3.33144	8.07244	22.9407	1.64357e-11	2.78269e-09	Day0vs2
EPHA2	-5.35825	2.95772	-22.7538	1.82827e-11	3.05623e-09	Day0vs2
AQP3	6.4653	3.46152	22.5403	2.06858e-11	3.37874e-09	Day0vs2
ADAMTSL1	-3.21738	6.19662	-22.4881	2.07237e-11	3.37874e-09	Day0vs2
HEG1	-3.24624	7.23254	-22.4479	2.11597e-11	3.40774e-09	Day0vs2
PLXND1	2.18872	8.73194	22.1849	2.42563e-11	3.85938e-09	Day0vs2
ITGA3	-2.80142	5.02113	-22.0309	2.63052e-11	4.13555e-09	Day0vs2
PVR	-2.36109	5.39812	-21.9872	2.69162e-11	4.18183e-09	Day0vs2
TLE2	5.00051	4.29175	21.7546	3.07223e-11	4.71766e-09	Day0vs2
SIK1	-4.11957	4.34376	-21.6029	3.31358e-11	4.94399e-09	Day0vs2
RIN3	-3.11884	4.60109	-21.5938	3.32125e-11	4.94399e-09	Day0vs2
FGF2	-3.89781	5.95564	-21.591	3.33193e-11	4.94399e-09	Day0vs2
RAB3B	-3.86407	3.82171	-21.5583	3.3907e-11	4.97529e-09	Day0vs2
ALPK2	-2.40918	6.07844	-21.5274	3.44074e-11	4.99224e-09	Day0vs2
NR4A2	-6.83547	3.43473	-21.5659	3.47786e-11	4.99224e-09	Day0vs2
IL6	-7.07623	3.63653	-21.5176	3.58372e-11	5.05741e-09	Day0vs2
TGFB1I1	-2.27775	6.0502	-21.4438	3.59985e-11	5.05741e-09	Day0vs2
SSH2	2.64902	5.51719	21.4199	3.64701e-11	5.06973e-09	Day0vs2
CD36	5.07156	7.82105	21.2322	4.07666e-11	5.60796e-09	Day0vs2
BHLHE40	-4.79625	5.37446	-21.2058	4.12669e-11	5.61825e-09	Day0vs2
LMO3	6.88409	3.03446	21.2127	4.21631e-11	5.68169e-09	Day0vs2
HAPLN1	-5.08118	3.86359	-21.1422	4.28312e-11	5.71343e-09	Day0vs2
KCNK2	-2.76841	5.67418	-21.0482	4.46882e-11	5.90152e-09	Day0vs2
AOC3	8.42483	7.49896	20.8997	5.15159e-11	6.73584e-09	Day0vs2
EBF1	2.5439	5.13073	20.6196	5.67208e-11	7.26064e-09	Day0vs2
C1orf198	-3.81344	7.26004	-20.6092	5.71572e-11	7.26064e-09	Day0vs2
ANGPTL2	2.5726	6.96515	20.6053	5.7179e-11	7.26064e-09	Day0vs2
HMCN1	-2.78593	3.41363	-20.5279	5.97324e-11	7.51262e-09	Day0vs2
LEPREL1	-3.48895	3.81674	-20.4877	6.11571e-11	7.61925e-09	Day0vs2
PRSS12	-3.43589	4.75979	-20.433	6.30752e-11	7.77284e-09	Day0vs2
SHROOM3	-3.3256	3.50807	-20.4189	6.35671e-11	7.77284e-09	Day0vs2
TYSND1	2.49615	4.58001	20.391	6.45433e-11	7.81981e-09	Day0vs2
CUL4B	2.74899	6.55691	20.3361	6.65926e-11	7.99474e-09	Day0vs2
GPX3	6.72676	7.35588	20.202	7.40788e-11	8.81338e-09	Day0vs2
SPRY1	3.81136	4.32241	20.1243	7.53066e-11	8.87945e-09	Day0vs2
TBC1D16	2.41758	8.02049	20.078	7.71994e-11	9.01685e-09	Day0vs2
HSD11B1	8.31888	5.03243	20.1651	7.78374e-11	9.01685e-09	Day0vs2
AGTR1	4.55253	5.4672	19.8332	8.94552e-11	1.0174e-08	Day0vs2
SSTR1	-4.91387	2.67418	-19.8267	9.00293e-11	1.0174e-08	Day0vs2
SYNJ2	-3.43503	3.60899	-19.8124	9.01373e-11	1.0174e-08	Day0vs2
BCL2L11	2.85365	3.49295	19.7835	9.16051e-11	1.0252e-08	Day0vs2
CARD11	-4.2587	1.08125	-19.6883	9.72046e-11	1.06967e-08	Day0vs2
TNFAIP2	-2.83311	6.32876	-19.6768	9.75122e-11	1.06967e-08	Day0vs2
LAMB1	2.1297	10.4842	19.6677	9.80201e-11	1.06967e-08	Day0vs2
APOL2	2.14304	6.06328	19.6539	9.88188e-11	1.06967e-08	Day0vs2
PLK2	-3.03056	4.87846	-19.5415	1.05624e-10	1.13405e-08	Day0vs2
MAFF	-3.47079	4.05132	-19.4176	1.13756e-10	1.2115e-08	Day0vs2
MGST1	2.83096	8.17052	19.3265	1.20005e-10	1.26783e-08	Day0vs2
CIDEC	7.73062	7.36306	19.3516	1.23951e-10	1.29912e-08	Day0vs2
CRIM1	-3.06979	7.68444	-19.1836	1.30772e-10	1.35982e-08	Day0vs2
ABHD5	3.14509	4.84734	19.1402	1.34243e-10	1.38501e-08	Day0vs2
ANXA2	-1.90644	10.4769	-19.0165	1.44615e-10	1.48045e-08	Day0vs2
FAM83G	-2.33773	3.58572	-18.8706	1.58051e-10	1.60556e-08	Day0vs2
KRT8	-3.55725	3.69165	-18.763	1.69012e-10	1.7021e-08	Day0vs2
INHBE	-3.83979	1.97601	-18.7536	1.70132e-10	1.7021e-08	Day0vs2
PTN	-3.44243	2.43615	-18.5923	1.87747e-10	1.8642e-08	Day0vs2
PENK	-3.64855	1.79498	-18.417	2.0949e-10	2.06457e-08	Day0vs2
PPAP2A	1.99996	6.26912	18.1828	2.42395e-10	2.37116e-08	Day0vs2
KIAA1199	-7.4978	6.94151	-18.0854	2.69361e-10	2.61558e-08	Day0vs2
SLC7A14	-3.06144	1.73447	-17.9729	2.77133e-10	2.6714e-08	Day0vs2
FABP5	5.56053	6.53643	17.979	2.80005e-10	2.67953e-08	Day0vs2
PLIN4	7.89663	9.11225	17.9629	2.93418e-10	2.78769e-08	Day0vs2
IL4R	-3.03871	3.57203	-17.6987	3.30677e-10	3.11923e-08	Day0vs2
CTGF	-3.26014	9.39197	-17.5468	3.65177e-10	3.42024e-08	Day0vs2
FRMD6	-2.97347	6.20449	-17.5323	3.68535e-10	3.42737e-08	Day0vs2
AJUBA	-3.02386	4.76374	-17.5063	3.74896e-10	3.46216e-08	Day0vs2
SELENBP1	3.022	5.68247	17.4515	3.88617e-10	3.56394e-08	Day0vs2
SCN9A	-2.49363	5.74278	-17.3927	4.03855e-10	3.67814e-08	Day0vs2
ZNF469	-2.18486	5.4802	-17.3683	4.10391e-10	3.71207e-08	Day0vs2
LOXL4	-2.50008	4.36033	-17.3484	4.15849e-10	3.71752e-08	Day0vs2
FKBP5	5.49387	6.55911	17.3666	4.16624e-10	3.71752e-08	Day0vs2
CSRNP1	-4.32916	4.12129	-17.2996	4.31312e-10	3.78938e-08	Day0vs2
RAC2	-2.2709	3.6272	-17.2898	4.32272e-10	3.78938e-08	Day0vs2
NR4A3	-5.75856	1.35616	-17.312	4.33285e-10	3.78938e-08	Day0vs2
SCRG1	-3.00269	3.99793	-17.2679	4.38757e-10	3.81199e-08	Day0vs2
SLC7A1	-2.382	6.25462	-17.2523	4.43179e-10	3.82524e-08	Day0vs2
SH3RF1	-2.16954	4.59187	-17.2316	4.4931e-10	3.83147e-08	Day0vs2
HTRA3	6.73286	6.29709	17.2737	4.50635e-10	3.83147e-08	Day0vs2
RAPH1	-2.70889	5.46746	-17.2208	4.52605e-10	3.83147e-08	Day0vs2
MYADM	-2.17804	7.27478	-17.19	4.61939e-10	3.88558e-08	Day0vs2
ZC3H12A	-2.725	4.12461	-17.1282	4.81482e-10	4.00155e-08	Day0vs2
SLC38A1	-3.06291	6.1431	-17.1276	4.81786e-10	4.00155e-08	Day0vs2
FLNA	-1.91451	10.9958	-17.115	4.85666e-10	4.00857e-08	Day0vs2
KIAA0754	-2.357	4.14364	-17.1032	4.89545e-10	4.01549e-08	Day0vs2
REV3L	2.47967	6.76901	17.0695	5.00733e-10	4.0819e-08	Day0vs2
PSG5	-4.77993	1.71169	-17.0504	5.10875e-10	4.13903e-08	Day0vs2
RASSF4	4.99299	4.84999	17.0379	5.16074e-10	4.15565e-08	Day0vs2
AKR1C1	7.41017	6.05756	17.0786	5.19286e-10	4.15618e-08	Day0vs2
JMJD6	-1.92639	4.58395	-16.9587	5.3949e-10	4.29187e-08	Day0vs2
CYP1B1	-1.97504	5.83666	-16.8675	5.73851e-10	4.53789e-08	Day0vs2
VASP	-2.49805	5.68919	-16.8557	5.78507e-10	4.54748e-08	Day0vs2
ZBTB16	9.44938	3.03197	16.9626	5.8455e-10	4.56779e-08	Day0vs2
FZD4	3.20086	7.69418	16.7533	6.20581e-10	4.82082e-08	Day0vs2
43894	-3.90458	3.4435	-16.6398	6.71913e-10	5.18905e-08	Day0vs2
C12orf75	-2.75174	5.16529	-16.6144	6.82304e-10	5.23867e-08	Day0vs2
APLN	3.45521	3.09139	16.5792	6.9963e-10	5.32205e-08	Day0vs2
ANGPTL4	5.6583	6.29381	16.5977	7.01224e-10	5.32205e-08	Day0vs2
EPHX1	3.1554	7.21032	16.5428	7.17087e-10	5.41134e-08	Day0vs2
GREM2	-4.12272	1.96746	-16.4645	7.59118e-10	5.69597e-08	Day0vs2
SIX2	5.27793	3.81028	16.3077	8.54064e-10	6.37218e-08	Day0vs2
BDKRB1	-6.03277	0.125783	-16.1431	9.67627e-10	7.17892e-08	Day0vs2
SLC1A4	-2.55631	5.19675	-16.1026	9.75283e-10	7.1953e-08	Day0vs2
DFNA5	-1.81264	5.88952	-16.0374	1.0214e-09	7.49364e-08	Day0vs2
HES4	-2.83577	3.43465	-15.999	1.04989e-09	7.66015e-08	Day0vs2
MEGF6	-4.35529	2.72722	-15.9933	1.05866e-09	7.68166e-08	Day0vs2
PLIN2	2.7149	8.62659	15.9788	1.06505e-09	7.68585e-08	Day0vs2
CCDC85A	-2.17723	4.73202	-15.967	1.07389e-09	7.70752e-08	Day0vs2
SAMD4A	-1.95813	4.88833	-15.943	1.09251e-09	7.79876e-08	Day0vs2
TUFT1	-2.83309	3.72171	-15.919	1.11164e-09	7.85241e-08	Day0vs2
MRVI1	-3.10681	3.97791	-15.9189	1.11192e-09	7.85241e-08	Day0vs2
FHL2	-2.75107	6.31204	-15.8846	1.13932e-09	8.00311e-08	Day0vs2
ALCAM	-2.06938	5.96168	-15.8478	1.16966e-09	8.17274e-08	Day0vs2
OAS3	-2.65953	2.82618	-15.7881	1.22114e-09	8.48759e-08	Day0vs2
WWP2	-2.06467	4.91423	-15.7761	1.23164e-09	8.51574e-08	Day0vs2
SESTD1	1.95285	5.99175	15.7556	1.24996e-09	8.59739e-08	Day0vs2
PLK3	-2.70531	4.29933	-15.7409	1.26348e-09	8.64534e-08	Day0vs2
ENPP2	-2.08575	6.20696	-15.7203	1.28228e-09	8.72879e-08	Day0vs2
PTPRB	-3.68677	0.839677	-15.6828	1.31969e-09	8.92537e-08	Day0vs2
C6orf132	-3.42627	3.12996	-15.6768	1.32468e-09	8.92537e-08	Day0vs2
KBTBD8	-3.39316	1.12452	-15.6614	1.33945e-09	8.97908e-08	Day0vs2
PPARG	3.32222	5.59496	15.6442	1.35612e-09	9.0449e-08	Day0vs2
ENAH	-2.27762	6.56444	-15.6243	1.3749e-09	9.12406e-08	Day0vs2
GLI2	-2.32298	4.47979	-15.6059	1.3935e-09	9.2013e-08	Day0vs2
KLF10	-2.62189	5.24147	-15.5368	1.46572e-09	9.63003e-08	Day0vs2
KIRREL3	-4.30896	0.54945	-15.4493	1.56946e-09	1.02605e-07	Day0vs2
EPHA5	-2.93384	2.56997	-15.4218	1.59507e-09	1.03766e-07	Day0vs2
CREB3L1	-2.80016	7.05515	-15.39	1.63283e-09	1.05306e-07	Day0vs2
SLC6A9	-3.07821	4.87933	-15.3888	1.6347e-09	1.05306e-07	Day0vs2
FAM13A	1.86735	5.04939	15.3277	1.70952e-09	1.09592e-07	Day0vs2
GREM1	-7.82611	6.51369	-15.3012	1.83496e-09	1.17065e-07	Day0vs2
CAT	2.54509	6.93908	15.21	1.86609e-09	1.17888e-07	Day0vs2
CCL2	-3.64689	4.40955	-15.2077	1.87191e-09	1.17888e-07	Day0vs2
VCAM1	-5.86329	2.04802	-15.2291	1.87464e-09	1.17888e-07	Day0vs2
KLF15	5.01636	4.93741	15.1434	1.97985e-09	1.23582e-07	Day0vs2
C6	6.56664	-0.968363	15.1618	1.99142e-09	1.23582e-07	Day0vs2
METTL7A	5.50763	5.53233	15.1412	1.99327e-09	1.23582e-07	Day0vs2
RUSC2	-2.11201	6.51077	-15.0992	2.02737e-09	1.25109e-07	Day0vs2
ADAMTS5	3.86957	5.48739	15.0868	2.05081e-09	1.25967e-07	Day0vs2
EPHB6	4.40713	4.11776	15.0786	2.06894e-09	1.26493e-07	Day0vs2
ICAM1	-5.1609	4.39017	-15.0556	2.11779e-09	1.28883e-07	Day0vs2
KCTD16	-3.96003	2.35	-15.0183	2.16016e-09	1.30858e-07	Day0vs2
PDLIM7	-2.34242	7.36859	-15.0079	2.17171e-09	1.30908e-07	Day0vs2
FAM198B	2.00706	7.35486	15.0023	2.1808e-09	1.30908e-07	Day0vs2
CORO6	3.24649	4.81145	14.989	2.20418e-09	1.31712e-07	Day0vs2
SOCS5	-1.81523	4.95517	-14.9164	2.32749e-09	1.38454e-07	Day0vs2
TUBA1A	-2.29988	7.84091	-14.9001	2.35657e-09	1.39555e-07	Day0vs2
NUAK1	-1.70744	5.64428	-14.8795	2.39368e-09	1.4112e-07	Day0vs2
NCKAP5	-5.57972	1.2904	-14.8557	2.4755e-09	1.45296e-07	Day0vs2
NRG1	-3.09498	1.91713	-14.7969	2.55057e-09	1.49039e-07	Day0vs2
KIF23	-3.93686	1.79141	-14.7873	2.57467e-09	1.49784e-07	Day0vs2
GARS	-2.19495	8.07201	-14.7303	2.68295e-09	1.55191e-07	Day0vs2
INHBA	-5.08848	5.85395	-14.7332	2.70467e-09	1.55191e-07	Day0vs2
PRPS2	1.92831	4.18211	14.7167	2.7111e-09	1.55191e-07	Day0vs2
DGCR6	3.36515	4.20586	14.7161	2.71461e-09	1.55191e-07	Day0vs2
IL32	-5.34581	0.844083	-14.7197	2.74004e-09	1.5597e-07	Day0vs2
ACACB	7.92172	7.36744	14.6607	2.98623e-09	1.69254e-07	Day0vs2
SH3RF2	-3.47264	1.29908	-14.5739	3.03049e-09	1.71028e-07	Day0vs2
SAMD11	-3.17564	0.890695	-14.549	3.08793e-09	1.73528e-07	Day0vs2
ADCY7	-2.43444	4.29806	-14.5337	3.12341e-09	1.7458e-07	Day0vs2
TINAGL1	-4.53611	0.578618	-14.5371	3.13308e-09	1.7458e-07	Day0vs2
CNN1	-4.00639	3.87618	-14.5215	3.16181e-09	1.75441e-07	Day0vs2
GLIPR1	-2.90325	5.1012	-14.4615	3.30492e-09	1.82614e-07	Day0vs2
CECR1	-2.63438	2.50567	-14.4457	3.34532e-09	1.84076e-07	Day0vs2
TBC1D2	-2.96515	3.43115	-14.4063	3.45091e-09	1.89099e-07	Day0vs2
ACTR3	-1.87489	6.79135	-14.364	3.56624e-09	1.94611e-07	Day0vs2
RFTN2	3.13498	2.54718	14.337	3.6447e-09	1.98074e-07	Day0vs2
PPP1R13L	-3.22166	3.51535	-14.3056	3.7364e-09	2.02225e-07	Day0vs2
C1orf21	2.24362	5.13505	14.2016	4.05434e-09	2.18537e-07	Day0vs2
TNS3	-3.15499	4.90042	-14.1911	4.09046e-09	2.19588e-07	Day0vs2
PDE5A	-2.00003	4.09878	-14.1739	4.14445e-09	2.21586e-07	Day0vs2
DHRS3	-1.98502	5.14612	-14.1673	4.16655e-09	2.21869e-07	Day0vs2
MYL12A	-1.91849	7.50682	-14.0752	4.48417e-09	2.37823e-07	Day0vs2
COL13A1	-4.14731	1.15494	-14.0658	4.53379e-09	2.39493e-07	Day0vs2
PAMR1	-4.04466	3.92916	-14.0478	4.59733e-09	2.41687e-07	Day0vs2
THSD4	-2.71879	4.50232	-14.0403	4.61193e-09	2.41687e-07	Day0vs2
KRT7	-2.69575	6.65338	-13.9578	4.92833e-09	2.57247e-07	Day0vs2
IQCJ-SCHIP1	-2.72984	2.599	-13.9271	5.052e-09	2.62169e-07	Day0vs2
PTGS2	-5.57637	5.20178	-13.9439	5.06232e-09	2.62169e-07	Day0vs2
PTGR1	2.20226	5.91684	13.9174	5.09086e-09	2.62617e-07	Day0vs2
MYOCD	-3.45275	-0.154699	-13.9028	5.15697e-09	2.64992e-07	Day0vs2
NFIA	2.15111	4.76456	13.8956	5.18156e-09	2.65058e-07	Day0vs2
SAMD12	-3.97392	0.946933	-13.895	5.19839e-09	2.65058e-07	Day0vs2
LAMA3	4.26815	1.29445	13.8332	5.47327e-09	2.77445e-07	Day0vs2
CNN2	-1.77878	8.07606	-13.8215	5.50278e-09	2.77445e-07	Day0vs2
FFAR3	6.75866	-2.87998	13.8616	5.50437e-09	2.77445e-07	Day0vs2
KCNS2	3.03488	2.17857	13.8125	5.54514e-09	2.78438e-07	Day0vs2
RHOC	-1.8221	7.44761	-13.7627	5.77302e-09	2.88782e-07	Day0vs2
SOS1	1.93858	6.3572	13.7489	5.83817e-09	2.90939e-07	Day0vs2
KIFC3	-2.50167	4.57947	-13.7421	5.87091e-09	2.91471e-07	Day0vs2
SLC27A3	3.91215	5.94833	13.7201	5.99226e-09	2.96381e-07	Day0vs2
ETV5	-3.27324	3.66216	-13.7109	6.0267e-09	2.96972e-07	Day0vs2
NCEH1	-2.92815	1.94247	-13.688	6.13821e-09	3.01343e-07	Day0vs2
CAP2	-3.08515	3.65838	-13.6555	6.30527e-09	3.08398e-07	Day0vs2
BTBD11	6.53697	0.362304	13.6642	6.44441e-09	3.1404e-07	Day0vs2
TUBA1B	-2.30949	8.66664	-13.6226	6.47589e-09	3.14414e-07	Day0vs2
AXIN2	3.01751	3.29189	13.6096	6.54788e-09	3.16745e-07	Day0vs2
ZEB2	1.80705	6.59696	13.601	6.59195e-09	3.17713e-07	Day0vs2
LAMA2	1.9992	6.94347	13.5569	6.83665e-09	3.27357e-07	Day0vs2
NXN	-1.73751	5.65197	-13.5545	6.85019e-09	3.27357e-07	Day0vs2
TK1	-5.03769	0.359612	-13.5638	6.86642e-09	3.27357e-07	Day0vs2
ZFP36L2	1.71021	7.55752	13.5235	7.02885e-09	3.33895e-07	Day0vs2
UACA	-2.98969	5.51357	-13.5192	7.05626e-09	3.33996e-07	Day0vs2
KCNMA1	-3.696	3.37382	-13.4676	7.37517e-09	3.47845e-07	Day0vs2
ASNS	-3.16487	6.27377	-13.4569	7.43268e-09	3.48745e-07	Day0vs2
CDC42EP3	-2.1468	7.06666	-13.4539	7.44707e-09	3.48745e-07	Day0vs2
PNPLA2	3.44044	8.93162	13.4402	7.54081e-09	3.51887e-07	Day0vs2
RRM2	-3.52508	0.372771	-13.3949	7.83303e-09	3.64236e-07	Day0vs2
DSP	-2.04526	6.26329	-13.3619	8.04247e-09	3.72662e-07	Day0vs2
TGFBI	-2.86657	10.0998	-13.3432	8.17141e-09	3.77231e-07	Day0vs2
HERPUD1	-2.59378	6.50907	-13.3359	8.22059e-09	3.77231e-07	Day0vs2
LIMS2	-2.61967	5.10724	-13.335	8.22676e-09	3.77231e-07	Day0vs2
HRH1	-4.29193	2.30934	-13.3157	8.39737e-09	3.83722e-07	Day0vs2
RRAD	-5.26468	0.446895	-13.3172	8.45425e-09	3.84989e-07	Day0vs2
TSKU	2.6999	7.05435	13.2818	8.60332e-09	3.90431e-07	Day0vs2
AKR1C3	5.82041	4.50691	13.2495	9.01059e-09	4.07513e-07	Day0vs2
SIK2	2.33783	6.52448	13.1726	9.43471e-09	4.24049e-07	Day0vs2
KLF2	-4.87168	5.96466	-13.1821	9.44043e-09	4.24049e-07	Day0vs2
ACSL1	3.74626	8.41407	13.1486	9.64747e-09	4.3188e-07	Day0vs2
UNG	2.477	4.99955	13.1409	9.69275e-09	4.32441e-07	Day0vs2
C1R	1.73748	9.91653	13.1093	9.95678e-09	4.4151e-07	Day0vs2
GLS	-2.50402	7.15767	-13.1086	9.96289e-09	4.4151e-07	Day0vs2
HES1	-5.42393	4.60431	-13.0758	1.03929e-08	4.59026e-07	Day0vs2
PGD	2.74598	8.33236	13.0414	1.05529e-08	4.64538e-07	Day0vs2
FAXDC2	2.3628	4.33991	13.0114	1.08269e-08	4.75015e-07	Day0vs2
RASSF7	-3.67193	0.920636	-12.9901	1.10447e-08	4.82969e-07	Day0vs2
SLC9A7	-2.22665	3.33141	-12.9745	1.11749e-08	4.8705e-07	Day0vs2
LIMCH1	-3.46839	5.668	-12.9627	1.13017e-08	4.90956e-07	Day0vs2
NTN4	-3.07504	5.38787	-12.9548	1.13706e-08	4.92329e-07	Day0vs2
ADHFE1	3.33288	3.47868	12.9332	1.15888e-08	4.99119e-07	Day0vs2
ANKRD37	-2.45106	2.48324	-12.9309	1.1603e-08	4.99119e-07	Day0vs2
IL11	-2.68922	1.91935	-12.9247	1.16665e-08	5.00219e-07	Day0vs2
CHST7	3.10862	3.70027	12.8958	1.19653e-08	5.10065e-07	Day0vs2
PDCD1LG2	-4.25811	2.00668	-12.8961	1.2008e-08	5.10065e-07	Day0vs2
DCLK2	-3.1717	3.37415	-12.8914	1.2012e-08	5.10065e-07	Day0vs2
GLT8D2	-2.73437	4.08243	-12.878	1.21471e-08	5.1415e-07	Day0vs2
C1orf213	3.41914	2.60618	12.8741	1.21987e-08	5.14682e-07	Day0vs2
MT1X	3.18996	4.89575	12.7708	1.33396e-08	5.61026e-07	Day0vs2
IL8	-5.53474	1.98404	-12.7835	1.33934e-08	5.61501e-07	Day0vs2
WARS	-2.6923	7.59595	-12.7503	1.3574e-08	5.67273e-07	Day0vs2
LACC1	-2.0007	4.30415	-12.7108	1.40486e-08	5.85257e-07	Day0vs2
HECW2	-2.89056	2.37413	-12.7046	1.41296e-08	5.8678e-07	Day0vs2
CUTC	2.69094	4.82926	12.69	1.43097e-08	5.92393e-07	Day0vs2
GCH1	-3.19189	1.87277	-12.6856	1.43715e-08	5.93094e-07	Day0vs2
C1GALT1C1	2.51873	4.41059	12.644	1.48985e-08	6.12927e-07	Day0vs2
PHACTR2	-1.76561	4.87036	-12.6316	1.50604e-08	6.17665e-07	Day0vs2
CXCL3	-4.19432	1.12224	-12.6159	1.53309e-08	6.26811e-07	Day0vs2
ARL5B	-2.00412	4.05914	-12.5828	1.57239e-08	6.40896e-07	Day0vs2
LOXL1	-2.0307	7.53947	-12.5481	1.62138e-08	6.58829e-07	Day0vs2
TARS	-1.65162	6.83548	-12.5302	1.64735e-08	6.67329e-07	Day0vs2
C5	2.70787	2.81573	12.4187	1.8194e-08	7.34771e-07	Day0vs2
CLDN11	-2.23724	7.22805	-12.3975	1.85403e-08	7.46474e-07	Day0vs2
ADAM19	-2.71921	4.77698	-12.3869	1.87196e-08	7.514e-07	Day0vs2
CEP68	1.89648	4.97915	12.3564	1.92363e-08	7.68469e-07	Day0vs2
ADH1A	6.15401	3.46561	12.3821	1.92612e-08	7.68469e-07	Day0vs2
CNTNAP1	-2.13415	6.35243	-12.3422	1.94838e-08	7.75008e-07	Day0vs2
ZNF589	3.90338	4.6509	12.3332	1.96911e-08	7.80902e-07	Day0vs2
IL7R	-4.51051	0.658206	-12.316	2.00673e-08	7.9344e-07	Day0vs2
COTL1	-1.71568	7.24206	-12.2865	2.04857e-08	8.07489e-07	Day0vs2
NR1H3	4.2776	6.05816	12.2882	2.05449e-08	8.07489e-07	Day0vs2
ALDH3A2	2.14281	5.79848	12.2659	2.087e-08	8.17832e-07	Day0vs2
DGAT2	4.01559	5.97767	12.2526	2.11858e-08	8.2775e-07	Day0vs2
PLIN1	9.37002	6.68535	12.3378	2.13231e-08	8.30657e-07	Day0vs2
TAGLN	-3.64996	9.46246	-12.2261	2.16708e-08	8.41718e-07	Day0vs2
KIF7	2.23805	5.83644	12.1809	2.254e-08	8.70571e-07	Day0vs2
CFD	7.84265	6.80238	12.2407	2.25455e-08	8.70571e-07	Day0vs2
LIMS3L$2	-4.29805	0.473528	-12.1732	2.28042e-08	8.77997e-07	Day0vs2
VKORC1L1	2.68013	6.96456	12.1618	2.29381e-08	8.80584e-07	Day0vs2
ASPM	-3.95199	0.705614	-12.1251	2.3782e-08	9.10335e-07	Day0vs2
ITPR1	2.80892	4.76491	12.1072	2.41096e-08	9.20206e-07	Day0vs2
NTM	-4.74672	1.27956	-12.0828	2.48453e-08	9.45554e-07	Day0vs2
IGFBP2	8.37226	2.80377	12.1381	2.50204e-08	9.49479e-07	Day0vs2
AFAP1	-1.56343	7.81905	-12.0591	2.51897e-08	9.53166e-07	Day0vs2
KRT19	-5.34921	2.49236	-12.0654	2.53949e-08	9.58187e-07	Day0vs2
GNG2	2.26486	4.75841	12.0431	2.55635e-08	9.61798e-07	Day0vs2
NR4A1	-7.10557	5.38686	-12.0816	2.56959e-08	9.62548e-07	Day0vs2
PALM	3.54597	4.54184	12.0375	2.57292e-08	9.62548e-07	Day0vs2
CDKN1C	3.58683	3.42369	12.0242	2.60489e-08	9.69425e-07	Day0vs2
MTERFD3	1.98016	4.29145	12.0221	2.60598e-08	9.69425e-07	Day0vs2
ENG	-1.98592	7.58723	-12.0073	2.64173e-08	9.78984e-07	Day0vs2
CDC42EP2	-2.54648	5.04422	-12.0054	2.6465e-08	9.78984e-07	Day0vs2
WDR1	-1.82386	8.11656	-11.9942	2.67392e-08	9.86361e-07	Day0vs2
GBP1	-1.9218	4.50171	-11.9879	2.68942e-08	9.89316e-07	Day0vs2
SDC1	-2.172	3.86747	-11.9694	2.73579e-08	1.00358e-06	Day0vs2
DIAPH3	-3.94937	1.531	-11.9668	2.75001e-08	1.006e-06	Day0vs2
IL1A	-7.73911	-0.614272	-11.9951	2.81625e-08	1.02739e-06	Day0vs2
EVA1A	-4.77325	2.21619	-11.9257	2.87179e-08	1.04476e-06	Day0vs2
NUCB2	-1.70135	5.65997	-11.9038	2.90665e-08	1.05454e-06	Day0vs2
SRPX2	2.40774	5.25595	11.889	2.94714e-08	1.0663e-06	Day0vs2
CLIC3	-5.13359	0.531858	-11.8774	3.01354e-08	1.08735e-06	Day0vs2
GATA6	-3.58682	4.27212	-11.8422	3.08244e-08	1.10833e-06	Day0vs2
RAI14	-1.98962	6.68586	-11.8386	3.08847e-08	1.10833e-06	Day0vs2
NGF	-2.34242	3.16197	-11.821	3.13951e-08	1.12359e-06	Day0vs2
MGARP	-3.79915	0.673204	-11.8189	3.15241e-08	1.12372e-06	Day0vs2
COL8A2	-2.38598	2.50499	-11.8151	3.15689e-08	1.12372e-06	Day0vs2
SLC29A4	2.50315	4.24815	11.7951	3.21635e-08	1.13907e-06	Day0vs2
DPP4	-3.29682	4.64664	-11.7956	3.21728e-08	1.13907e-06	Day0vs2
TGFBR1	-1.82062	5.36159	-11.7871	3.24046e-08	1.14421e-06	Day0vs2
AXL	-1.86382	6.93631	-11.778	3.26812e-08	1.1509e-06	Day0vs2
ANXA3	-2.94222	0.803865	-11.7682	3.29912e-08	1.15873e-06	Day0vs2
COL12A1	-2.05323	10.5221	-11.7453	3.3696e-08	1.18034e-06	Day0vs2
JUNB	-2.53523	8.33253	-11.74	3.38665e-08	1.18318e-06	Day0vs2
43893	-2.34083	2.79207	-11.7358	3.39999e-08	1.1847e-06	Day0vs2
SERPINF1	2.75578	9.01867	11.717	3.46089e-08	1.20275e-06	Day0vs2
ATF3	-5.30401	3.7392	-11.6699	3.6665e-08	1.27086e-06	Day0vs2
LTBP2	-1.96898	8.48911	-11.6482	3.69216e-08	1.2764e-06	Day0vs2
NUAK2	-2.88647	1.51757	-11.6364	3.7345e-08	1.28767e-06	Day0vs2
MALL	-3.41129	1.03697	-11.6235	3.78316e-08	1.30105e-06	Day0vs2
FOXRED2	1.82167	4.00999	11.6187	3.79641e-08	1.30222e-06	Day0vs2
FOXO1	4.95599	4.26067	11.6101	3.86572e-08	1.32256e-06	Day0vs2
ACTG1	-1.79043	11.0963	-11.55	4.0523e-08	1.38281e-06	Day0vs2
MAN1A1	1.63638	6.24146	11.5163	4.18416e-08	1.42412e-06	Day0vs2
SIX1	2.23681	4.46235	11.5131	4.19722e-08	1.4249e-06	Day0vs2
LXN	-2.62371	2.66473	-11.4827	4.32105e-08	1.46317e-06	Day0vs2
ANLN	-3.43661	1.46285	-11.4787	4.34223e-08	1.46658e-06	Day0vs2
GPRC5B	-1.80279	4.67207	-11.4173	4.60023e-08	1.54976e-06	Day0vs2
HBEGF	-3.77915	1.1914	-11.359	4.87609e-08	1.63852e-06	Day0vs2
PKP4	-1.70627	5.23854	-11.3401	4.95528e-08	1.6609e-06	Day0vs2
ABCB6	1.68958	5.56879	11.3234	5.03596e-08	1.68367e-06	Day0vs2
SPHK1	-2.58146	5.0599	-11.3196	5.05491e-08	1.68574e-06	Day0vs2
LRRFIP1	-1.6118	6.23298	-11.2918	5.1925e-08	1.72726e-06	Day0vs2
SERPINB2	-5.49009	-1.18302	-11.2669	5.40495e-08	1.79341e-06	Day0vs2
HSPB7	-5.59062	2.69316	-11.2474	5.51551e-08	1.82551e-06	Day0vs2
LYPD1	-5.2456	0.947418	-11.24	5.53222e-08	1.82646e-06	Day0vs2
PRKCDBP	-2.249	5.68354	-11.2095	5.62508e-08	1.85249e-06	Day0vs2
DRAM1	-3.04832	5.58091	-11.2036	5.65987e-08	1.85931e-06	Day0vs2
C7orf41	2.09798	6.57471	11.1866	5.75232e-08	1.88499e-06	Day0vs2
CHAC1	-4.43067	4.16104	-11.1515	5.98735e-08	1.95715e-06	Day0vs2
DDAH1	-3.12306	5.45894	-11.1181	6.1547e-08	2.00622e-06	Day0vs2
TSPAN14	2.2815	7.12185	11.1154	6.16785e-08	2.00622e-06	Day0vs2
MAN1C1	3.42745	2.95583	11.1066	6.22841e-08	2.02094e-06	Day0vs2
ATP1A2	6.48335	2.11993	11.1337	6.2467e-08	2.02191e-06	Day0vs2
PCK2	-2.09303	6.21826	-11.0941	6.29845e-08	2.03368e-06	Day0vs2
SMURF2	-1.82878	5.39851	-11.041	6.63673e-08	2.13767e-06	Day0vs2
IL17RE	6.18537	3.3765	11.0537	6.72669e-08	2.16138e-06	Day0vs2
LGMN	-1.65555	6.57365	-10.9989	6.91923e-08	2.21785e-06	Day0vs2
MMP1	-6.58092	-2.01465	-11.018	7.01388e-08	2.23499e-06	Day0vs2
MYO1B	-1.80261	7.36446	-10.9842	7.02052e-08	2.23499e-06	Day0vs2
CALCRL	3.73041	2.42192	10.9859	7.0235e-08	2.23499e-06	Day0vs2
CES1	9.05096	3.52505	11.0506	7.13641e-08	2.26547e-06	Day0vs2
PTPRJ	-2.30085	2.55672	-10.9584	7.20291e-08	2.28109e-06	Day0vs2
BAIAP2L1	-2.42857	3.12653	-10.933	7.38755e-08	2.3333e-06	Day0vs2
CYR61	-2.91767	9.33554	-10.9312	7.4031e-08	2.3333e-06	Day0vs2
POSTN	-4.44607	10.0189	-10.9058	7.63556e-08	2.40084e-06	Day0vs2
PTPRS	1.96307	7.07488	10.8858	7.74349e-08	2.42608e-06	Day0vs2
ARPC1B	-2.08508	6.69655	-10.8847	7.75257e-08	2.42608e-06	Day0vs2
SMAD7	-2.08887	4.38277	-10.8648	7.90792e-08	2.46884e-06	Day0vs2
PLEKHG4	-2.26827	4.52542	-10.8619	7.93092e-08	2.47018e-06	Day0vs2
ASPN	-3.89113	2.48227	-10.8581	7.98266e-08	2.47557e-06	Day0vs2
PFKP	-2.29081	5.92754	-10.8551	7.98572e-08	2.47557e-06	Day0vs2
TUBB	-1.69837	9.35766	-10.817	8.29662e-08	2.56593e-06	Day0vs2
TM6SF1	-3.39104	0.981587	-10.8149	8.32252e-08	2.56793e-06	Day0vs2
TEK	-3.03116	2.98098	-10.7824	8.59379e-08	2.6421e-06	Day0vs2
PRICKLE4	1.97001	3.59365	10.781	8.60294e-08	2.6421e-06	Day0vs2
ISLR	-2.59965	7.06456	-10.776	8.64696e-08	2.64946e-06	Day0vs2
SIRPA	-2.40402	6.14383	-10.7675	8.72099e-08	2.66596e-06	Day0vs2
CREG1	1.65546	6.61093	10.76	8.7866e-08	2.67981e-06	Day0vs2
SLC7A8	3.7274	4.30452	10.7549	8.85065e-08	2.69313e-06	Day0vs2
NRCAM	7.08293	4.8721	10.7731	9.04171e-08	2.74494e-06	Day0vs2
ABL2	-1.62147	5.07059	-10.7255	9.09828e-08	2.75578e-06	Day0vs2
SBSN	6.06059	3.16459	10.733	9.25239e-08	2.79091e-06	Day0vs2
MKI67	-6.42064	-0.161949	-10.7383	9.25655e-08	2.79091e-06	Day0vs2
AMIGO2	-2.10725	4.33803	-10.7054	9.28585e-08	2.79303e-06	Day0vs2
COL18A1	2.1486	8.25356	10.7024	9.31383e-08	2.79303e-06	Day0vs2
PPP1R1A	8.38157	3.94388	10.7684	9.32701e-08	2.79303e-06	Day0vs2
IL1B	-3.31152	4.36009	-10.6837	9.50059e-08	2.83857e-06	Day0vs2
GPC4	3.31217	3.74798	10.6673	9.66057e-08	2.87774e-06	Day0vs2
IMPA2	2.57611	3.50238	10.665	9.67526e-08	2.87774e-06	Day0vs2
POMGNT2	1.81683	4.37756	10.6117	1.02146e-07	3.03134e-06	Day0vs2
PTPLB	2.08678	5.99049	10.607	1.02632e-07	3.03892e-06	Day0vs2
CYB5A	3.50327	6.21623	10.6001	1.03504e-07	3.05788e-06	Day0vs2
ACTA2	-2.57726	8.01812	-10.5808	1.0543e-07	3.10784e-06	Day0vs2
THBS2	-2.7364	8.14773	-10.5426	1.09649e-07	3.225e-06	Day0vs2
EDNRB	6.72131	3.18843	10.5489	1.12868e-07	3.31229e-06	Day0vs2
TOR4A	-2.27066	3.1498	-10.5064	1.13793e-07	3.33205e-06	Day0vs2
TES	-1.63172	5.23814	-10.4971	1.14885e-07	3.35656e-06	Day0vs2
PLCB1	-2.59961	2.66262	-10.4909	1.15632e-07	3.37094e-06	Day0vs2
CDK6	-1.829	4.9255	-10.4875	1.16029e-07	3.37506e-06	Day0vs2
SYNE1	-1.9722	5.96006	-10.4612	1.19219e-07	3.46024e-06	Day0vs2
KCNQ5	-2.14641	2.3436	-10.4459	1.21118e-07	3.50765e-06	Day0vs2
FAM167A	-3.53704	2.32709	-10.4318	1.23077e-07	3.55657e-06	Day0vs2
HHIP	-3.63132	-0.0805111	-10.4294	1.23424e-07	3.55882e-06	Day0vs2
XBP1	-1.61014	6.71132	-10.4208	1.24313e-07	3.57663e-06	Day0vs2
DKK3	-1.83102	5.96458	-10.4062	1.26203e-07	3.62312e-06	Day0vs2
FABP4	7.97701	7.85418	10.4603	1.26745e-07	3.62326e-06	Day0vs2
MASP1	-2.19129	4.41514	-10.402	1.26756e-07	3.62326e-06	Day0vs2
HILPDA	3.25604	5.15264	10.3958	1.27671e-07	3.64152e-06	Day0vs2
PRRX2	-2.18305	3.68461	-10.391	1.28208e-07	3.64894e-06	Day0vs2
SULF1	-3.73538	7.51471	-10.3896	1.28676e-07	3.65152e-06	Day0vs2
TUBA1C	-2.18687	7.10974	-10.3862	1.28851e-07	3.65152e-06	Day0vs2
TMEM59L	2.70982	2.85045	10.3738	1.30539e-07	3.69144e-06	Day0vs2
STOM	2.93821	7.93378	10.3548	1.33171e-07	3.75782e-06	Day0vs2
FBLIM1	-2.02274	6.16827	-10.3506	1.33709e-07	3.76496e-06	Day0vs2
FLNC	-1.54837	8.13751	-10.3333	1.36144e-07	3.82537e-06	Day0vs2
ZSWIM4	-4.04878	2.31389	-10.3298	1.3714e-07	3.84107e-06	Day0vs2
TMTC1	3.33813	1.70825	10.3263	1.37285e-07	3.84107e-06	Day0vs2
AFF3	-3.71041	1.98257	-10.3196	1.38386e-07	3.8637e-06	Day0vs2
RXRA	1.69794	5.50285	10.2894	1.42537e-07	3.97118e-06	Day0vs2
GPD1	8.44907	7.6768	10.353	1.43144e-07	3.9797e-06	Day0vs2
GADD45B	-1.71229	6.04642	-10.2741	1.44845e-07	4.01853e-06	Day0vs2
GLI1	-4.00376	0.265963	-10.2481	1.49354e-07	4.13496e-06	Day0vs2
TRIM14	-2.69003	1.46889	-10.2276	1.52122e-07	4.20277e-06	Day0vs2
ADAMTS9	2.8957	3.27435	10.2228	1.52913e-07	4.21581e-06	Day0vs2
CD302	3.23883	4.69684	10.1895	1.58445e-07	4.35922e-06	Day0vs2
BST1	-1.8684	4.02316	-10.1793	1.60046e-07	4.39411e-06	Day0vs2
LOXL3	-2.6801	5.13716	-10.1586	1.63612e-07	4.47777e-06	Day0vs2
COPS8	1.75735	6.35949	10.1575	1.63771e-07	4.47777e-06	Day0vs2
ELTD1	-2.15147	3.33872	-10.1552	1.64173e-07	4.47947e-06	Day0vs2
MARCKS	-1.86152	7.89363	-10.1526	1.64628e-07	4.48263e-06	Day0vs2
PLEK2	-2.508	1.51734	-10.1506	1.64991e-07	4.48328e-06	Day0vs2
SERPINE1	-3.39268	9.87258	-10.1477	1.65662e-07	4.48402e-06	Day0vs2
TLN2	2.07187	6.54987	10.1453	1.65901e-07	4.48402e-06	Day0vs2
LOX	-2.44076	9.61795	-10.1446	1.66037e-07	4.48402e-06	Day0vs2
RNASE4	2.42103	5.5147	10.1377	1.67248e-07	4.50751e-06	Day0vs2
TPRG1	4.45081	0.0959063	10.138	1.6822e-07	4.52447e-06	Day0vs2
PTGIR	-7.48512	1.95	-10.1467	1.74298e-07	4.67842e-06	Day0vs2
LRRN4CL	2.42551	4.68644	10.0893	1.76064e-07	4.71622e-06	Day0vs2
STOX1	6.19466	-1.33188	10.1038	1.78162e-07	4.76277e-06	Day0vs2
ERBB3	-2.95821	0.80795	-10.0725	1.7931e-07	4.78376e-06	Day0vs2
NUDT16	1.59325	6.15103	10.0405	1.85464e-07	4.93799e-06	Day0vs2
SNX25	-1.53376	4.514	-10.0275	1.88057e-07	4.99695e-06	Day0vs2
MFI2	2.37591	4.10067	10.0193	1.89721e-07	5.03104e-06	Day0vs2
FMN1	-2.97408	0.512072	-10.0108	1.91524e-07	5.06866e-06	Day0vs2
ETS1	-2.5779	5.88477	-10.0079	1.92063e-07	5.07277e-06	Day0vs2
DMD	-2.51804	3.51579	-10.0007	1.93538e-07	5.10118e-06	Day0vs2
CXCL2	-5.3356	3.83321	-10.0129	1.93911e-07	5.10118e-06	Day0vs2
SLC20A2	-1.93251	4.48304	-9.99301	1.95131e-07	5.12306e-06	Day0vs2
NOV	-6.55414	0.301556	-10.0201	1.96005e-07	5.1358e-06	Day0vs2
PMAIP1	-2.53543	1.29045	-9.9608	2.02012e-07	5.28272e-06	Day0vs2
KCNK3	5.35455	2.23068	9.95356	2.06718e-07	5.3951e-06	Day0vs2
DBNDD2	-2.02017	3.79174	-9.9291	2.09009e-07	5.44413e-06	Day0vs2
ULBP2	-2.74342	1.31497	-9.92551	2.09857e-07	5.45547e-06	Day0vs2
ADM2	-3.3465	5.08512	-9.92243	2.1073e-07	5.46738e-06	Day0vs2
DUSP5	-2.37557	3.76234	-9.91209	2.12886e-07	5.51249e-06	Day0vs2
CELF2	2.79987	4.84907	9.87777	2.20969e-07	5.71061e-06	Day0vs2
PCSK7	-1.85578	6.64418	-9.8708	2.22595e-07	5.74138e-06	Day0vs2
ANKRD13B	2.05101	4.4955	9.8534	2.26831e-07	5.83925e-06	Day0vs2
TMEM35	3.36507	0.969958	9.84614	2.28866e-07	5.88018e-06	Day0vs2
HSPA13	-1.60233	4.97721	-9.83189	2.32188e-07	5.95392e-06	Day0vs2
SH2B3	-1.55699	5.30727	-9.81639	2.36132e-07	6.04334e-06	Day0vs2
LBP	6.47668	-2.74094	9.82334	2.42075e-07	6.18346e-06	Day0vs2
INPP4B	-2.87683	1.52045	-9.78449	2.44551e-07	6.23463e-06	Day0vs2
ARSI	-5.08492	-0.774243	-9.77792	2.49286e-07	6.34311e-06	Day0vs2
PAWR	-1.73685	5.21818	-9.72279	2.61538e-07	6.63048e-06	Day0vs2
ENGASE	1.56365	5.24145	9.72263	2.61584e-07	6.63048e-06	Day0vs2
SIM1	2.58893	3.25241	9.70999	2.65262e-07	6.71082e-06	Day0vs2
ZBED3	2.99328	5.06279	9.68691	2.72157e-07	6.87209e-06	Day0vs2
LAMP3	-3.71706	-0.0134064	-9.68428	2.73427e-07	6.89098e-06	Day0vs2
PAFAH1B3	-2.50391	1.58634	-9.67596	2.75359e-07	6.92647e-06	Day0vs2
FGF1	-4.06533	1.79051	-9.67233	2.77503e-07	6.96711e-06	Day0vs2
CLIC1	-1.54193	7.20927	-9.65148	2.82863e-07	7.0882e-06	Day0vs2
RND3	-2.01481	6.46787	-9.64906	2.83619e-07	7.08932e-06	Day0vs2
ST3GAL4	1.76946	5.02758	9.6479	2.83981e-07	7.08932e-06	Day0vs2
GPR176	-1.80167	5.97415	-9.63509	2.88022e-07	7.16909e-06	Day0vs2
SEMA3G	8.27831	5.9077	9.6951	2.88792e-07	7.16909e-06	Day0vs2
PRPS1	-1.81946	4.9708	-9.63229	2.88914e-07	7.16909e-06	Day0vs2
CKAP4	-1.45245	8.02537	-9.63093	2.89348e-07	7.16909e-06	Day0vs2
STC2	-3.28942	7.72039	-9.626	2.91194e-07	7.20133e-06	Day0vs2
GPR153	1.92276	4.74976	9.60366	2.98204e-07	7.36091e-06	Day0vs2
AEBP1	-2.01296	7.38695	-9.55275	3.15526e-07	7.77395e-06	Day0vs2
SYT12	3.34435	0.40095	9.53668	3.2155e-07	7.90761e-06	Day0vs2
PIK3C2B	2.3755	4.69901	9.5219	3.26556e-07	8.00414e-06	Day0vs2
SLC2A3	-2.41934	5.2189	-9.52155	3.26687e-07	8.00414e-06	Day0vs2
TLE6	3.80308	-0.630445	9.51381	3.30347e-07	8.07883e-06	Day0vs2
ADIPOQ	8.12732	7.8775	9.5678	3.31415e-07	8.08996e-06	Day0vs2
GPNMB	2.34367	6.52319	9.50051	3.34436e-07	8.14863e-06	Day0vs2
ABCA6	2.50426	5.28943	9.48875	3.3887e-07	8.24148e-06	Day0vs2
C9orf3	-2.03326	2.89325	-9.4801	3.4214e-07	8.30569e-06	Day0vs2
TMEM140	2.10849	4.49902	9.47122	3.45555e-07	8.36345e-06	Day0vs2
FOXM1	-2.17993	2.53774	-9.47063	3.45786e-07	8.36345e-06	Day0vs2
ARHGAP23	-1.80499	6.30974	-9.45393	3.52305e-07	8.50555e-06	Day0vs2
RHOJ	-2.53047	3.32622	-9.43485	3.59954e-07	8.67437e-06	Day0vs2
KRTAP2-3	-6.37171	-2.76301	-9.43907	3.69603e-07	8.89066e-06	Day0vs2
ACOX1	2.29538	6.19251	9.40527	3.72097e-07	8.93439e-06	Day0vs2
ZNF436	2.49073	5.13083	9.40163	3.73641e-07	8.95517e-06	Day0vs2
NMI	-2.51418	2.42642	-9.39475	3.76551e-07	9.00651e-06	Day0vs2
PTPRH	-3.46727	0.896621	-9.3945	3.77147e-07	9.00651e-06	Day0vs2
GSN	3.23327	9.62844	9.39183	3.78068e-07	9.01222e-06	Day0vs2
GLUL	2.53893	7.85471	9.37875	3.83404e-07	9.11411e-06	Day0vs2
MSX1	3.65706	4.97725	9.37969	3.8373e-07	9.11411e-06	Day0vs2
LASP1	-1.6042	8.47512	-9.37634	3.84413e-07	9.11411e-06	Day0vs2
C5orf30	1.92646	3.89301	9.36531	3.89225e-07	9.21167e-06	Day0vs2
STAT5A	2.66933	6.01589	9.36196	3.90756e-07	9.22263e-06	Day0vs2
CALM2	-1.57767	7.70091	-9.36109	3.91085e-07	9.22263e-06	Day0vs2
GALNT3	-2.63335	0.994154	-9.35695	3.92969e-07	9.23412e-06	Day0vs2
EPGN	-6.00138	-2.859	-9.37917	3.92971e-07	9.23412e-06	Day0vs2
SERAC1	-2.05334	3.74518	-9.3486	3.96641e-07	9.30381e-06	Day0vs2
MMP16	-3.0682	1.80506	-9.34032	4.00587e-07	9.37969e-06	Day0vs2
PTPRQ	-2.95627	1.2149	-9.3317	4.04453e-07	9.45346e-06	Day0vs2
GRAMD3	-1.7052	4.74397	-9.3187	4.10293e-07	9.57303e-06	Day0vs2
MCU	-1.71751	5.16346	-9.31363	4.12655e-07	9.61114e-06	Day0vs2
CHI3L2	7.6986	3.68453	9.35973	4.14777e-07	9.64356e-06	Day0vs2
MAPK13	-2.44366	1.87315	-9.30625	4.16147e-07	9.65842e-06	Day0vs2
PRR16	-2.24545	3.58015	-9.29673	4.20651e-07	9.74582e-06	Day0vs2
CKAP2L	-3.15745	0.0275169	-9.28806	4.25096e-07	9.83155e-06	Day0vs2
SORT1	2.55451	7.22962	9.27819	4.29637e-07	9.91921e-06	Day0vs2
POR	2.16151	6.80565	9.22172	4.5816e-07	1.05593e-05	Day0vs2
ATP13A2	-1.73585	4.95021	-9.20021	4.6956e-07	1.08031e-05	Day0vs2
ID1	-3.83386	4.45006	-9.19794	4.72093e-07	1.08425e-05	Day0vs2
CRABP2	-1.97035	6.59094	-9.18806	4.7614e-07	1.09134e-05	Day0vs2
PRICKLE2	1.61624	5.60693	9.18679	4.76831e-07	1.09134e-05	Day0vs2
FST	-2.15388	5.05446	-9.18116	4.79921e-07	1.09651e-05	Day0vs2
PALMD	6.69311	3.15241	9.21028	4.81939e-07	1.09922e-05	Day0vs2
EFNB1	1.73935	5.79007	9.14338	5.01194e-07	1.14117e-05	Day0vs2
TXNIP	2.87095	8.33627	9.13389	5.06846e-07	1.15205e-05	Day0vs2
KCNE4	-2.56296	5.75483	-9.1268	5.10893e-07	1.15802e-05	Day0vs2
SAMHD1	2.91663	6.16963	9.12646	5.11228e-07	1.15802e-05	Day0vs2
PTH1R	8.28308	1.48768	9.16025	5.2754e-07	1.19293e-05	Day0vs2
SLC45A4	2.31364	2.97309	9.08805	5.34212e-07	1.20595e-05	Day0vs2
ITPRIP	-2.26864	5.2145	-9.07833	5.40243e-07	1.21748e-05	Day0vs2
FOSL1	-1.94994	4.51184	-9.06806	5.46684e-07	1.2299e-05	Day0vs2
TNIK	-2.78728	2.83087	-9.05163	5.5732e-07	1.25169e-05	Day0vs2
CXCL1	-4.57723	2.35625	-9.05161	5.61551e-07	1.25906e-05	Day0vs2
TPGS2	-1.58976	5.67656	-9.042	5.63443e-07	1.26116e-05	Day0vs2
SEMA7A	-2.07567	4.9708	-9.03452	5.68355e-07	1.27e-05	Day0vs2
TRIB3	-3.84141	6.3122	-9.00949	5.86804e-07	1.30901e-05	Day0vs2
NIPA1	-1.53183	4.2355	-8.9838	6.02885e-07	1.34261e-05	Day0vs2
STIM1	1.502	6.7569	8.97973	6.05755e-07	1.34673e-05	Day0vs2
RBBP8	-1.74198	3.85433	-8.97487	6.092e-07	1.35212e-05	Day0vs2
TPM2	-1.4036	9.74165	-8.9641	6.16904e-07	1.36692e-05	Day0vs2
FAM134B	5.20791	1.45662	8.96501	6.2526e-07	1.38311e-05	Day0vs2
SH3D19	1.65944	7.30268	8.94864	6.28144e-07	1.38717e-05	Day0vs2
FZD6	-1.66341	4.61062	-8.93604	6.37469e-07	1.40541e-05	Day0vs2
PRG4	7.07596	3.33961	8.9584	6.49995e-07	1.43064e-05	Day0vs2
RASD1	2.92407	6.23534	8.91439	6.54084e-07	1.43724e-05	Day0vs2
APCDD1	8.20872	3.75693	8.96848	6.58054e-07	1.44356e-05	Day0vs2
PTGDR2	3.79663	0.315186	8.90966	6.5925e-07	1.44379e-05	Day0vs2
ARMC9	-2.17849	2.76249	-8.90287	6.62748e-07	1.44905e-05	Day0vs2
AOC2	6.40475	3.49222	8.92086	6.70619e-07	1.46383e-05	Day0vs2
SRGAP3	2.43908	1.86384	8.89065	6.72355e-07	1.4652e-05	Day0vs2
JPH2	-2.50629	2.19206	-8.88254	6.78808e-07	1.47683e-05	Day0vs2
OPCML	-4.23653	-1.04957	-8.88124	6.83345e-07	1.48241e-05	Day0vs2
PLCL1	3.0069	1.62665	8.87599	6.8433e-07	1.48241e-05	Day0vs2
LRRC15	-5.77535	-1.15575	-8.8942	6.84744e-07	1.48241e-05	Day0vs2
EPG5	-1.52054	5.41893	-8.86497	6.92929e-07	1.49768e-05	Day0vs2
DUSP6	2.61064	6.23342	8.86142	6.95922e-07	1.50169e-05	Day0vs2
KLHL5	-1.9263	5.1925	-8.85712	6.99368e-07	1.50667e-05	Day0vs2
GRAMD1B	-2.23321	2.22498	-8.85245	7.03239e-07	1.51254e-05	Day0vs2
RSPO3	3.71984	0.66552	8.8365	7.18286e-07	1.54239e-05	Day0vs2
AMOTL2	-1.65452	7.98598	-8.82327	7.27868e-07	1.56043e-05	Day0vs2
CENPF	-3.06895	1.2078	-8.8205	7.30671e-07	1.5639e-05	Day0vs2
GPR124	-1.9917	7.75433	-8.80645	7.42487e-07	1.58593e-05	Day0vs2
SMS	-1.66731	5.20738	-8.80545	7.43366e-07	1.58593e-05	Day0vs2
PTPRG	1.70364	7.20483	8.79792	7.50025e-07	1.59755e-05	Day0vs2
MARS	-1.55049	7.23441	-8.79288	7.54512e-07	1.60452e-05	Day0vs2
CDH11	-1.67419	7.65905	-8.79093	7.56257e-07	1.60565e-05	Day0vs2
CXorf40A	-1.79612	3.65327	-8.77747	7.68424e-07	1.62884e-05	Day0vs2
CHMP1B	-1.46835	6.07549	-8.77612	7.6965e-07	1.62884e-05	Day0vs2
PSD	2.48288	1.71025	8.75235	7.91745e-07	1.67293e-05	Day0vs2
POU2F2	-5.07173	1.4893	-8.75344	8.01107e-07	1.69e-05	Day0vs2
ASPA	2.63258	3.81691	8.71724	8.25602e-07	1.7389e-05	Day0vs2
ARPC5	-1.7157	6.33632	-8.71046	8.32189e-07	1.74998e-05	Day0vs2
C1orf95	3.80285	1.39019	8.71053	8.34432e-07	1.75191e-05	Day0vs2
CRIP2	-2.12954	4.50501	-8.70005	8.42603e-07	1.76626e-05	Day0vs2
GSR	1.703	5.80827	8.69412	8.48584e-07	1.77597e-05	Day0vs2
ARHGEF28	-3.00959	0.846643	-8.69021	8.52973e-07	1.78093e-05	Day0vs2
IER2	-2.40258	7.23334	-8.68918	8.53649e-07	1.78093e-05	Day0vs2
AL445665.1	6.93395	-0.210422	8.71924	8.601e-07	1.78948e-05	Day0vs2
ADCK3	1.82014	4.72531	8.6825	8.60455e-07	1.78948e-05	Day0vs2
KIAA0355	-1.69793	4.73516	-8.67655	8.66601e-07	1.79942e-05	Day0vs2
PSG1	-5.89006	-3.67218	-8.69486	8.68981e-07	1.80153e-05	Day0vs2
SLC7A6	2.33047	7.20334	8.65998	8.83999e-07	1.82979e-05	Day0vs2
AGA	-1.79141	3.5915	-8.64417	9.00885e-07	1.86183e-05	Day0vs2
TNFRSF10D	-1.43109	5.77007	-8.631	9.15238e-07	1.88854e-05	Day0vs2
IRF4	5.48923	-1.59424	8.64284	9.19343e-07	1.89405e-05	Day0vs2
FRMPD4	-2.95351	2.44154	-8.61514	9.33255e-07	1.91675e-05	Day0vs2
PRSS3	-2.91954	0.00173275	-8.61509	9.33265e-07	1.91675e-05	Day0vs2
SERPINB8	-1.8332	3.8168	-8.60937	9.39362e-07	1.92628e-05	Day0vs2
CRLF1	3.08709	5.94329	8.59964	9.51018e-07	1.94715e-05	Day0vs2
TNFRSF19	-1.92925	3.65013	-8.59529	9.55425e-07	1.95315e-05	Day0vs2
NALCN	-2.25208	2.37072	-8.58737	9.6461e-07	1.96888e-05	Day0vs2
KRT34	-7.67533	1.0674	-8.63337	9.68319e-07	1.9734e-05	Day0vs2
CLDN1	-5.45917	-0.646674	-8.59477	9.73716e-07	1.98134e-05	Day0vs2
CAP1	-1.47211	7.78022	-8.57142	9.83327e-07	1.99782e-05	Day0vs2
OCIAD2	-2.84714	0.331699	-8.56166	9.95297e-07	2.01903e-05	Day0vs2
MYCT1	-4.26448	-1.72192	-8.56095	1.00143e-06	2.02835e-05	Day0vs2
PTPN14	-1.48205	6.18064	-8.55325	1.00517e-06	2.03277e-05	Day0vs2
SHB	-1.99779	4.0518	-8.552	1.00669e-06	2.03277e-05	Day0vs2
DOK5	-2.27292	2.99304	-8.53885	1.02286e-06	2.06228e-05	Day0vs2
P2RY6	-5.38478	-2.36794	-8.54226	1.03649e-06	2.08657e-05	Day0vs2
ANP32E	-1.56273	3.95056	-8.51369	1.05451e-06	2.11961e-05	Day0vs2
PALLD	-1.73936	7.89404	-8.50782	1.06205e-06	2.13088e-05	Day0vs2
GPD1L	4.08214	4.9399	8.51042	1.06334e-06	2.13088e-05	Day0vs2
HLX	2.09624	4.27212	8.4695	1.11273e-06	2.22647e-05	Day0vs2
MAPK10	3.31243	2.07401	8.46673	1.11771e-06	2.23304e-05	Day0vs2
PRUNE2	1.94838	5.57676	8.46219	1.12269e-06	2.23961e-05	Day0vs2
SIPA1L1	-2.08751	6.15044	-8.44418	1.14763e-06	2.28591e-05	Day0vs2
LYNX1	1.9697	4.31226	8.43666	1.15821e-06	2.30351e-05	Day0vs2
IL18R1	5.32517	1.46302	8.43722	1.17696e-06	2.33728e-05	Day0vs2
FPR1	2.68315	0.363522	8.40534	1.20366e-06	2.38672e-05	Day0vs2
KRTAP1-5	-6.3707	-1.02294	-8.43097	1.20604e-06	2.38785e-05	Day0vs2
CLIP1	-1.5076	6.6003	-8.3824	1.2378e-06	2.44706e-05	Day0vs2
USP2	-2.7377	-0.0605326	-8.37341	1.2518e-06	2.47105e-05	Day0vs2
CARD10	-2.61568	1.97848	-8.37069	1.25589e-06	2.47542e-05	Day0vs2
ELOVL2	-4.34601	0.258564	-8.34616	1.30242e-06	2.55974e-05	Day0vs2
AC015987.2	-2.75254	-1.03727	-8.34039	1.30372e-06	2.55974e-05	Day0vs2
ACTB	-1.8424	11.6189	-8.33884	1.30591e-06	2.55974e-05	Day0vs2
CTSL	1.49857	7.6162	8.33852	1.30642e-06	2.55974e-05	Day0vs2
IQGAP3	-4.04863	0.132407	-8.33076	1.32461e-06	2.59152e-05	Day0vs2
CHRM2	-3.86531	-0.190016	-8.31074	1.35634e-06	2.64967e-05	Day0vs2
YARS	-1.343	7.16052	-8.29837	1.37281e-06	2.67789e-05	Day0vs2
SSX2IP	-2.16655	2.5019	-8.29565	1.37746e-06	2.683e-05	Day0vs2
HIPK2	2.12108	6.48911	8.29052	1.38623e-06	2.69611e-05	Day0vs2
AKAP12	2.27695	7.7647	8.28283	1.39951e-06	2.71793e-05	Day0vs2
PIR	2.00157	4.24841	8.27821	1.40751e-06	2.72945e-05	Day0vs2
AMY2B	1.94112	3.51845	8.27122	1.41975e-06	2.74916e-05	Day0vs2
TMEM135	2.70247	4.75049	8.26679	1.42784e-06	2.76077e-05	Day0vs2
PTGER3	4.91781	2.81886	8.27007	1.43882e-06	2.77794e-05	Day0vs2
LRRC71	-5.8503	-1.51733	-8.27819	1.44297e-06	2.78188e-05	Day0vs2
MAP3K7CL	-2.76515	1.5909	-8.25548	1.44809e-06	2.78767e-05	Day0vs2
TMEM38B	1.95279	2.69937	8.24142	1.47326e-06	2.8282e-05	Day0vs2
EHD4	-1.98648	4.09337	-8.24133	1.47342e-06	2.8282e-05	Day0vs2
KIF18A	-3.8182	-0.828813	-8.22291	1.5121e-06	2.89823e-05	Day0vs2
PRDX6	1.87177	8.52954	8.21559	1.52136e-06	2.90834e-05	Day0vs2
SNX24	-1.95379	2.56802	-8.21537	1.52178e-06	2.90834e-05	Day0vs2
TNXB	-2.97301	5.42236	-8.21374	1.52559e-06	2.91141e-05	Day0vs2
ABCC3	1.86062	5.40926	8.20959	1.53278e-06	2.92091e-05	Day0vs2
MAOA	6.20976	0.376351	8.21196	1.57665e-06	3.00019e-05	Day0vs2
MARS2	2.21527	2.57082	8.17422	1.60202e-06	3.04407e-05	Day0vs2
THBS1	-2.61274	11.9973	-8.15591	1.63934e-06	3.1105e-05	Day0vs2
PRMT7	1.72031	4.81472	8.15248	1.64616e-06	3.11896e-05	Day0vs2
SLC8A1	-2.33184	3.26404	-8.12531	1.7033e-06	3.2226e-05	Day0vs2
SCD	4.01712	11.7422	8.10584	1.75271e-06	3.31135e-05	Day0vs2
TENM3	-1.38291	6.63857	-8.08893	1.78297e-06	3.36369e-05	Day0vs2
PHLDA1	-2.16651	5.68813	-8.08675	1.78789e-06	3.36697e-05	Day0vs2
PISD	1.80596	5.80111	8.08589	1.7898e-06	3.36697e-05	Day0vs2
ACAN	-5.68555	1.57303	-8.10098	1.7963e-06	3.37008e-05	Day0vs2
MXRA5	-5.48151	2.20361	-8.09841	1.79656e-06	3.37008e-05	Day0vs2
FAM129A	-3.11846	5.71399	-8.07791	1.80921e-06	3.38899e-05	Day0vs2
AMPH	2.26861	4.16499	8.06551	1.83645e-06	3.43516e-05	Day0vs2
MAGI1	-1.97731	4.57963	-8.05451	1.86212e-06	3.47823e-05	Day0vs2
EFNA1	3.90877	0.975306	8.04934	1.88099e-06	3.5067e-05	Day0vs2
RAC3	3.04786	3.85334	8.04629	1.88267e-06	3.5067e-05	Day0vs2
PDE4D	2.10247	3.76997	8.04435	1.8862e-06	3.50833e-05	Day0vs2
PIP5KL1	-2.64137	1.23985	-8.04004	1.89678e-06	3.52306e-05	Day0vs2
F11R$1	2.82271	2.73473	8.0389	1.89979e-06	3.52368e-05	Day0vs2
TCTEX1D4	-4.82415	-0.919584	-8.04223	1.91244e-06	3.54216e-05	Day0vs2
ABCC2	3.78235	1.37503	8.02547	1.93742e-06	3.58098e-05	Day0vs2
RAB39B	-6.52848	-1.63354	-8.05231	1.93881e-06	3.58098e-05	Day0vs2
RGMA	2.71655	2.87821	8.0114	1.96697e-06	3.6279e-05	Day0vs2
FIGF	6.74316	2.23118	8.03939	1.9792e-06	3.64538e-05	Day0vs2
SERPINB7	-5.51359	-1.58692	-8.01569	1.99574e-06	3.67072e-05	Day0vs2
LETMD1	1.54694	5.35771	7.98056	2.04513e-06	3.75633e-05	Day0vs2
ZNF692	1.72337	4.73946	7.9683	2.07727e-06	3.81005e-05	Day0vs2
ARMC12	3.32115	-0.00202308	7.94016	2.15572e-06	3.94847e-05	Day0vs2
ELOVL5	2.5331	7.88745	7.93669	2.16293e-06	3.95619e-05	Day0vs2
TMEM200A	-1.82682	4.44314	-7.92987	2.18164e-06	3.98489e-05	Day0vs2
AFAP1L1	3.89202	4.7512	7.92009	2.2169e-06	4.04371e-05	Day0vs2
EPRS	-1.4223	7.47989	-7.90594	2.24945e-06	4.09741e-05	Day0vs2
SFRP1	2.73331	5.27029	7.8998	2.26773e-06	4.12501e-05	Day0vs2
MOK	-1.60211	3.54128	-7.89477	2.28187e-06	4.14503e-05	Day0vs2
SLC9A3R2	-1.67982	4.92093	-7.88563	2.30876e-06	4.18811e-05	Day0vs2
CPB1	5.15458	0.0535802	7.89037	2.33032e-06	4.22143e-05	Day0vs2
C1QTNF1	1.79598	5.45035	7.87361	2.34466e-06	4.24158e-05	Day0vs2
DPYSL3	-3.94123	5.6961	-7.87138	2.36043e-06	4.26428e-05	Day0vs2
BCL6	1.81728	6.54641	7.86602	2.36764e-06	4.26917e-05	Day0vs2
TEAD4	-1.73475	2.53798	-7.86537	2.36961e-06	4.26917e-05	Day0vs2
FXYD1	3.56859	1.70434	7.86209	2.38444e-06	4.29004e-05	Day0vs2
TRIB1	-3.75891	4.27161	-7.85611	2.40487e-06	4.31869e-05	Day0vs2
VCL	-1.5086	8.31044	-7.85323	2.4069e-06	4.31869e-05	Day0vs2
IGF1	4.53356	0.815387	7.84596	2.44998e-06	4.39001e-05	Day0vs2
TMEM45A	1.77328	5.95582	7.82778	2.4871e-06	4.4505e-05	Day0vs2
FASN	3.81137	10.3141	7.81991	2.52037e-06	4.50393e-05	Day0vs2
PLAT	-1.92374	4.0322	-7.81017	2.54426e-06	4.54047e-05	Day0vs2
C12orf44	-1.47488	5.08129	-7.80495	2.56148e-06	4.56504e-05	Day0vs2
MT1M	2.45419	0.889718	7.80274	2.56899e-06	4.57225e-05	Day0vs2
BIRC5	-3.8007	-0.0914004	-7.77689	2.66442e-06	4.7357e-05	Day0vs2
UBE2C	-3.27699	-0.540884	-7.76817	2.68934e-06	4.77358e-05	Day0vs2
TRAF1	2.01376	3.94952	7.76033	2.7138e-06	4.81053e-05	Day0vs2
LPXN	-1.99785	2.25537	-7.74729	2.76014e-06	4.88158e-05	Day0vs2
PAPPA2	2.04943	4.79104	7.74697	2.76127e-06	4.88158e-05	Day0vs2
RGS4	-6.9978	2.32698	-7.77854	2.7812e-06	4.91023e-05	Day0vs2
BAMBI	-1.53372	3.89511	-7.73132	2.818e-06	4.96856e-05	Day0vs2
IER5	-1.47026	5.51981	-7.72752	2.83197e-06	4.98653e-05	Day0vs2
STAMBPL1	-2.02142	2.95882	-7.72374	2.84595e-06	5.00447e-05	Day0vs2
SKIL	-1.99151	4.07092	-7.71407	2.88203e-06	5.06118e-05	Day0vs2
CSTF2T	1.53496	5.06458	7.71105	2.89337e-06	5.07434e-05	Day0vs2
ANKRD1	-3.75074	2.93195	-7.70756	2.91494e-06	5.10277e-05	Day0vs2
EHBP1L1	-1.53356	6.342	-7.70473	2.9173e-06	5.10277e-05	Day0vs2
RP11-644F5.10	3.19206	4.33807	7.69857	2.94353e-06	5.14183e-05	Day0vs2
BCAR1	-1.47752	5.9034	-7.68914	2.97725e-06	5.19386e-05	Day0vs2
XPNPEP2	4.3871	4.68602	7.69356	2.98155e-06	5.1945e-05	Day0vs2
PDK4	9.64657	4.80191	7.76848	2.99639e-06	5.21348e-05	Day0vs2
PFKFB4	-2.184	2.23845	-7.68226	3.00418e-06	5.21406e-05	Day0vs2
PHYH	1.68169	4.77563	7.68213	3.00462e-06	5.21406e-05	Day0vs2
PTGER1	-4.37147	-0.611351	-7.65618	3.13056e-06	5.42032e-05	Day0vs2
SNX32	3.23808	1.30882	7.65126	3.13169e-06	5.42032e-05	Day0vs2
RAB27A	-1.67815	3.52488	-7.64747	3.14401e-06	5.43453e-05	Day0vs2
CEP55	-4.13178	-0.646088	-7.63493	3.21289e-06	5.54434e-05	Day0vs2
SLC26A6	2.10043	4.78374	7.63023	3.21594e-06	5.54434e-05	Day0vs2
DPEP1	3.65627	0.409747	7.61447	3.29133e-06	5.66412e-05	Day0vs2
CRELD1	1.68953	4.62338	7.61197	3.29399e-06	5.66412e-05	Day0vs2
SDSL	-2.74654	1.94317	-7.6088	3.30859e-06	5.68183e-05	Day0vs2
KAT2A	1.70472	6.42463	7.60361	3.3304e-06	5.71186e-05	Day0vs2
LRRC49	-2.55207	2.36742	-7.6006	3.34403e-06	5.72779e-05	Day0vs2
LRRC2	-1.99101	1.97945	-7.59409	3.3724e-06	5.7689e-05	Day0vs2
RELB	-2.18554	3.31267	-7.59095	3.38644e-06	5.78543e-05	Day0vs2
FBLN1	2.42677	8.9241	7.57615	3.45333e-06	5.89207e-05	Day0vs2
LRRC17	-1.9993	4.32099	-7.56679	3.49603e-06	5.95723e-05	Day0vs2
ABCB11	6.10999	-2.74065	7.58797	3.50765e-06	5.96933e-05	Day0vs2
FAM64A	-3.79624	-1.14979	-7.54965	3.58746e-06	6.09729e-05	Day0vs2
MSR1	3.49931	0.753359	7.54543	3.60275e-06	6.11541e-05	Day0vs2
GALNT10	-1.58023	6.55997	-7.54099	3.61724e-06	6.12868e-05	Day0vs2
WNT2	-6.42054	0.419259	-7.56861	3.61985e-06	6.12868e-05	Day0vs2
TUSC5	10.3086	3.13748	7.61895	3.70453e-06	6.26402e-05	Day0vs2
FRY	-2.6812	3.21396	-7.51554	3.74205e-06	6.31937e-05	Day0vs2
BST2	-2.47763	0.856782	-7.51042	3.76713e-06	6.3536e-05	Day0vs2
FAM198A	5.12324	0.158728	7.52025	3.77656e-06	6.35441e-05	Day0vs2
SCRN2	2.11852	5.83597	7.50834	3.77723e-06	6.35441e-05	Day0vs2
APOL4	2.49554	2.24786	7.49088	3.86617e-06	6.49576e-05	Day0vs2
MGAM	-6.73213	-1.29685	-7.51202	3.92684e-06	6.5893e-05	Day0vs2
PEX19	1.77648	6.80534	7.47694	3.93816e-06	6.59992e-05	Day0vs2
GDNF	-2.10261	3.38464	-7.46827	3.98393e-06	6.66815e-05	Day0vs2
NEGR1	-1.92455	3.86114	-7.46462	4.00327e-06	6.69206e-05	Day0vs2
SLC19A3	4.84601	1.63098	7.47058	4.02048e-06	6.71232e-05	Day0vs2
ITGA10	-3.15232	1.4688	-7.44719	4.101e-06	6.83811e-05	Day0vs2
SYT15	-1.60525	3.18595	-7.44208	4.12544e-06	6.87018e-05	Day0vs2
ITGA2	-1.81868	4.08242	-7.43946	4.13995e-06	6.88566e-05	Day0vs2
UCHL1	-1.51772	7.71741	-7.40993	4.30669e-06	7.15398e-05	Day0vs2
RAB33A	-3.70101	0.608694	-7.40848	4.32702e-06	7.1756e-05	Day0vs2
WNT2B	-1.65381	2.85408	-7.4058	4.33057e-06	7.1756e-05	Day0vs2
PILRA	3.37797	1.43307	7.39486	4.40103e-06	7.2832e-05	Day0vs2
CTHRC1	-2.49087	6.24978	-7.38358	4.46196e-06	7.3748e-05	Day0vs2
EPS8L2	-1.66655	5.15312	-7.36784	4.55686e-06	7.52224e-05	Day0vs2
SEMA3D	-4.89838	-1.26671	-7.36347	4.6438e-06	7.65619e-05	Day0vs2
GSTO2	-2.35829	1.03691	-7.34092	4.72522e-06	7.76859e-05	Day0vs2
MRO	4.95592	0.330717	7.35053	4.72892e-06	7.76859e-05	Day0vs2
VAMP1	1.87725	4.11844	7.34019	4.72963e-06	7.76859e-05	Day0vs2
ANK1	-4.35554	-2.15267	-7.33541	4.7951e-06	7.85868e-05	Day0vs2
C7orf69	-4.38405	-2.21211	-7.3354	4.79638e-06	7.85868e-05	Day0vs2
CSRP2	-2.7334	1.87975	-7.32258	4.84452e-06	7.92603e-05	Day0vs2
PTP4A1	-1.4318	6.89011	-7.32163	4.84949e-06	7.92603e-05	Day0vs2
CLEC14A	-3.03971	-0.0850871	-7.31447	4.8998e-06	7.99836e-05	Day0vs2
EIF4EBP1	-1.48787	5.65022	-7.28937	5.06566e-06	8.2589e-05	Day0vs2
MME	2.42327	8.34789	7.28532	5.09386e-06	8.29464e-05	Day0vs2
JAK2	1.91771	4.59633	7.27696	5.15152e-06	8.3782e-05	Day0vs2
CLDND2	3.73383	-0.416813	7.26735	5.23474e-06	8.50308e-05	Day0vs2
GSTM2	1.55769	6.11369	7.26408	5.24229e-06	8.50487e-05	Day0vs2
FADS1	3.21395	8.88257	7.24771	5.3657e-06	8.6944e-05	Day0vs2
TMEM154	-1.79969	2.3302	-7.23626	5.44419e-06	8.81077e-05	Day0vs2
ANGPTL1	2.80055	4.99775	7.23318	5.46886e-06	8.83988e-05	Day0vs2
B3GALT2	-4.50286	1.02225	-7.22699	5.56222e-06	8.97979e-05	Day0vs2
ID2	-2.43396	5.76039	-7.21724	5.58746e-06	9.00952e-05	Day0vs2
OLFML2B	1.46187	4.63953	7.21613	5.59549e-06	9.01146e-05	Day0vs2
MICALCL	-4.68779	-2.30067	-7.1963	5.81162e-06	9.34814e-05	Day0vs2
FTL	1.4304	12.0761	7.18675	5.82443e-06	9.35734e-05	Day0vs2
CCNB2	-3.37666	0.177267	-7.17209	5.95148e-06	9.54984e-05	Day0vs2
RIN2	-1.73057	4.28523	-7.16128	6.03094e-06	9.66426e-05	Day0vs2
UNC5B	-2.67702	6.96077	-7.16065	6.03742e-06	9.66426e-05	Day0vs2
PODNL1	-2.17741	3.70154	-7.1575	6.06232e-06	9.69237e-05	Day0vs2
RP11-404P21.8	-4.79076	-2.29477	-7.16452	6.07726e-06	9.70452e-05	Day0vs2
DAAM1	-1.44951	4.80069	-7.15323	6.09781e-06	9.72557e-05	Day0vs2
RTN4RL1	6.50023	1.33412	7.1464	6.41043e-06	0.000102118	Day0vs2
HIF3A	4.22183	3.53292	7.10103	6.59331e-06	0.000104905	Day0vs2
SAA1	5.15306	1.15505	7.10355	6.64018e-06	0.000105524	Day0vs2
GSTM5	3.54057	-0.0260872	7.08077	6.75152e-06	0.000107164	Day0vs2
TDRD7	-1.96215	2.56684	-7.0724	6.8151e-06	0.000107944	Day0vs2
OSGEPL1	1.91089	2.09208	7.0722	6.81697e-06	0.000107944	Day0vs2
NPR1	8.57514	4.50143	7.13428	6.83789e-06	0.000108145	Day0vs2
SLC40A1	4.97152	2.11014	7.07284	6.91066e-06	0.000109165	Day0vs2
RHBDF2	-1.95939	2.91	-7.05008	7.02862e-06	0.000110896	Day0vs2
DCXR	2.45921	5.24047	7.04407	7.08788e-06	0.000111698	Day0vs2
STC1	-3.05677	0.930796	-7.03372	7.19491e-06	0.000113249	Day0vs2
SH2D5	-5.38168	-0.395735	-7.02849	7.39255e-06	0.000116222	Day0vs2
TMPO	-1.55753	4.0998	-7.00717	7.45944e-06	0.000117134	Day0vs2
STAC	-2.83352	2.33256	-6.99986	7.53849e-06	0.000118234	Day0vs2
TNFAIP6	-3.30653	2.93345	-6.99812	7.56417e-06	0.000118496	Day0vs2
CFI	-3.25031	-1.26029	-6.9876	7.67439e-06	0.000120049	Day0vs2
SLC22A23	1.52463	5.26677	6.98608	7.68143e-06	0.000120049	Day0vs2
KIF4A	-2.9906	-0.391183	-6.98116	7.73898e-06	0.000120805	Day0vs2
SOCS2	-2.25054	1.40052	-6.97802	7.76829e-06	0.000121119	Day0vs2
COL1A1	-2.01744	14.8466	-6.97402	7.81159e-06	0.000121651	Day0vs2
KIF26B	-2.97904	4.45072	-6.97093	7.8499e-06	0.000122103	Day0vs2
COLEC12	-2.31482	3.99023	-6.96362	7.92598e-06	0.000123142	Day0vs2
ABLIM1	2.18151	1.44119	6.96014	7.96429e-06	0.000123592	Day0vs2
ITPKC	1.61413	5.02834	6.95901	7.97671e-06	0.000123639	Day0vs2
THBD	-3.40853	-2.11968	-6.95743	8.00812e-06	0.00012398	Day0vs2
LCTL	-3.87387	0.539978	-6.95593	8.04312e-06	0.000124376	Day0vs2
LTBP1	-1.3721	7.26437	-6.94724	8.10882e-06	0.000125154	Day0vs2
ACTN1	-1.49839	9.33255	-6.94693	8.11235e-06	0.000125154	Day0vs2
NPY2R	7.00854	-1.28639	6.98164	8.14551e-06	0.000125519	Day0vs2
SESN1	1.47247	5.04408	6.92712	8.34017e-06	0.000128369	Day0vs2
SPATA13	-1.95661	2.3741	-6.9212	8.40967e-06	0.000129288	Day0vs2
GLIS2	-1.65358	5.80287	-6.91771	8.45085e-06	0.00012977	Day0vs2
SYNE2	1.91265	4.2533	6.90797	8.56693e-06	0.000131399	Day0vs2
ATF5	-1.94506	7.7528	-6.90456	8.60801e-06	0.000131876	Day0vs2
CGNL1	-2.44507	2.62189	-6.90321	8.62506e-06	0.000131984	Day0vs2
PPP1R3E	1.95973	3.02067	6.89444	8.73106e-06	0.000133452	Day0vs2
PRR15	-2.97005	1.5265	-6.8926	8.7588e-06	0.000133721	Day0vs2
TSC22D3	1.54549	6.89705	6.88074	8.90068e-06	0.00013565	Day0vs2
KIFC2	1.62754	5.2881	6.87989	8.91134e-06	0.00013565	Day0vs2
PPP1R1B	5.82336	3.10092	6.89984	8.91599e-06	0.00013565	Day0vs2
EZR	-2.14767	5.49203	-6.87431	8.98169e-06	0.000136493	Day0vs2
FGL2	-2.12514	1.91066	-6.87285	9.00011e-06	0.000136616	Day0vs2
TUBB3$2	-1.70455	5.08663	-6.86799	9.06175e-06	0.000137393	Day0vs2
KCNG1	-2.32861	4.38575	-6.86161	9.14389e-06	0.00013848	Day0vs2
DDIT4L	3.34366	1.91388	6.85259	9.27454e-06	0.000140297	Day0vs2
TMEM170B	3.76945	2.11338	6.85184	9.30216e-06	0.000140554	Day0vs2
ACER2	2.57153	1.69213	6.83942	9.43534e-06	0.000142404	Day0vs2
SEMA6C	1.82386	3.34825	6.83795	9.45344e-06	0.000142514	Day0vs2
MYL9	-1.54905	8.93164	-6.83475	9.49625e-06	0.000142996	Day0vs2
FITM2	2.31097	5.24088	6.82235	9.66447e-06	0.000145363	Day0vs2
CCR10	-2.04106	1.74752	-6.80995	9.83494e-06	0.000147759	Day0vs2
CCDC71L	-1.39996	5.10189	-6.79901	9.98837e-06	0.000149894	Day0vs2
HEXDC	1.81472	4.48613	6.794	1.00595e-05	0.00015079	Day0vs2
CDH4	-2.89759	1.38879	-6.79094	1.01081e-05	0.000151347	Day0vs2
HIVEP2	-1.8231	4.75464	-6.78808	1.01442e-05	0.000151715	Day0vs2
DPT	6.31077	4.0476	6.8134	1.01702e-05	0.000151932	Day0vs2
CD34	2.8223	1.95774	6.78185	1.02382e-05	0.000152774	Day0vs2
MAST4	1.60212	4.21427	6.76616	1.04647e-05	0.000155978	Day0vs2
GPBAR1	5.55819	2.07444	6.77238	1.06283e-05	0.000158238	Day0vs2
CEBPA	5.49849	5.38191	6.76852	1.0676e-05	0.000158769	Day0vs2
ALS2CL	-2.18309	1.48048	-6.74647	1.07619e-05	0.000159867	Day0vs2
FMO2	5.99056	-0.539202	6.75624	1.09616e-05	0.000162361	Day0vs2
GRB14	3.54166	0.413764	6.73486	1.09668e-05	0.000162361	Day0vs2
ARNTL2	-2.45661	2.21755	-6.73298	1.09714e-05	0.000162361	Day0vs2
ABHD15	2.23621	5.17968	6.73245	1.0979e-05	0.000162361	Day0vs2
BEX1	-4.4977	-1.72272	-6.72474	1.12066e-05	0.000165541	Day0vs2
TBXAS1	3.18904	0.431904	6.70795	1.13817e-05	0.000167941	Day0vs2
PYCR1	-1.43124	6.69568	-6.70573	1.14053e-05	0.000168101	Day0vs2
LCNL1	2.84403	3.47665	6.69531	1.15812e-05	0.000170503	Day0vs2
CD200	-2.34903	1.4187	-6.6848	1.17524e-05	0.00017282	Day0vs2
SGK223	-2.29385	2.15579	-6.68405	1.17648e-05	0.00017282	Day0vs2
EPPK1	-3.97824	-1.813	-6.68179	1.18608e-05	0.000174037	Day0vs2
ASAP2	-1.7827	4.96541	-6.67542	1.19106e-05	0.000174574	Day0vs2
DLGAP5	-4.33368	-1.43212	-6.67828	1.19566e-05	0.000175054	Day0vs2
IKBKE	-1.67207	3.82616	-6.66305	1.21235e-05	0.000177301	Day0vs2
PSG4	-4.93951	-3.29149	-6.65325	1.24825e-05	0.00018235	Day0vs2
PLA2G16	2.33601	6.65422	6.63158	1.26846e-05	0.000185097	Day0vs2
COL24A1	3.09027	1.72897	6.62609	1.27956e-05	0.000186511	Day0vs2
LDLRAD3	1.58695	4.4621	6.62444	1.28148e-05	0.000186585	Day0vs2
TRPC4	-2.36178	1.75513	-6.61957	1.29058e-05	0.000187655	Day0vs2
VIT	4.76081	2.27312	6.62785	1.29168e-05	0.000187655	Day0vs2
MMP3	-5.17412	-3.38936	-6.61958	1.31474e-05	0.000190796	Day0vs2
DAPK3	-1.35922	5.75704	-6.60569	1.31655e-05	0.000190849	Day0vs2
BSCL2	1.76069	4.91636	6.5948	1.33739e-05	0.000193657	Day0vs2
ATP1B1	-2.35827	2.52953	-6.58048	1.36542e-05	0.0001975	Day0vs2
CLIC4	-1.42056	8.64124	-6.55046	1.42594e-05	0.000206028	Day0vs2
ROBO4	-3.97075	-0.971734	-6.54662	1.44113e-05	0.000207973	Day0vs2
KAZALD1	-1.82973	2.75951	-6.54247	1.44255e-05	0.000207973	Day0vs2
EDIL3	-1.99515	6.57824	-6.52845	1.47218e-05	0.000212014	Day0vs2
CSF1	1.41593	7.77772	6.51886	1.49284e-05	0.000214754	Day0vs2
YPEL4	3.55201	0.680755	6.51081	1.51422e-05	0.000217593	Day0vs2
TMEM100	5.35241	1.01704	6.51867	1.52619e-05	0.000219074	Day0vs2
LPCAT3	2.35331	6.20954	6.49747	1.54009e-05	0.00022083	Day0vs2
RDH5	4.03886	3.64607	6.49871	1.54588e-05	0.000221419	Day0vs2
TCF7	-2.60298	0.988912	-6.49253	1.55143e-05	0.000221973	Day0vs2
MAP2K6	4.02067	0.778515	6.4906	1.56402e-05	0.000223533	Day0vs2
RARRES1	-1.6433	0.517069	-6.48507	1.56808e-05	0.000223871	Day0vs2
GALNT15	6.08265	3.06224	6.50387	1.58071e-05	0.00022543	Day0vs2
SERPINF2	4.18891	0.572041	6.47824	1.59474e-05	0.000227186	Day0vs2
PHLDB1	2.03648	8.16279	6.46159	1.62273e-05	0.000230924	Day0vs2
EFCAB3	3.55643	0.323504	6.46025	1.6301e-05	0.000231724	Day0vs2
SNN	2.10038	4.1907	6.45434	1.64002e-05	0.000232882	Day0vs2
SPRY4	-2.69685	4.73544	-6.45125	1.64789e-05	0.000233749	Day0vs2
GRIA1	5.89296	-0.139152	6.45959	1.68017e-05	0.000238072	Day0vs2
LRRC61	-3.24144	-1.45497	-6.43521	1.68882e-05	0.000238911	Day0vs2
C9orf47	3.38985	-0.164579	6.4352	1.68971e-05	0.000238911	Day0vs2
ASB13	1.70854	3.87148	6.42525	1.71133e-05	0.000241709	Day0vs2
PICK1	-1.95893	2.44249	-6.42075	1.72266e-05	0.00024305	Day0vs2
SLC2A13	1.81879	3.44965	6.41856	1.72819e-05	0.00024357	Day0vs2
IL11RA	1.41155	5.49129	6.41288	1.74266e-05	0.000245347	Day0vs2
TPM4	-1.39667	9.69677	-6.41151	1.74617e-05	0.000245579	Day0vs2
SHANK2	-2.86395	-0.0154244	-6.3989	1.77967e-05	0.000250025	Day0vs2
RNF19B	-1.69949	3.41492	-6.39284	1.79469e-05	0.000251648	Day0vs2
MMP19	1.66928	6.28204	6.39271	1.79503e-05	0.000251648	Day0vs2
MEGF9	2.59187	4.87974	6.38334	1.8203e-05	0.000254919	Day0vs2
KIFC1	-2.26632	0.342664	-6.37018	1.85563e-05	0.000259592	Day0vs2
GALNT11	1.34911	5.3841	6.36804	1.86141e-05	0.000260125	Day0vs2
TMEM64	2.27917	5.07344	6.36626	1.86638e-05	0.000260544	Day0vs2
YPEL1	2.56139	1.44252	6.35719	1.89173e-05	0.000263803	Day0vs2
RAB32	-1.66183	4.92429	-6.35181	1.9065e-05	0.000265407	Day0vs2
KLHL15	-1.4653	3.65575	-6.35154	1.90725e-05	0.000265407	Day0vs2
GDF15	-2.88721	4.96352	-6.34641	1.92277e-05	0.000267285	Day0vs2
GNB4	-1.45769	4.74796	-6.3417	1.93516e-05	0.000268725	Day0vs2
BBOX1	5.88091	-0.428775	6.36066	1.94324e-05	0.000269564	Day0vs2
AL161784.1	3.19755	3.54147	6.33852	1.94667e-05	0.000269756	Day0vs2
CACNA1G	3.55149	-0.383634	6.33111	1.97086e-05	0.000272822	Day0vs2
ARHGAP9	-4.37345	-1.63808	-6.33116	1.98322e-05	0.000274245	Day0vs2
CLK4	1.77799	3.76874	6.3196	1.99943e-05	0.000276198	Day0vs2
TSPAN4	-1.45979	5.99994	-6.31706	2.00695e-05	0.000276947	Day0vs2
FLJ20373	2.17109	3.73728	6.30952	2.02954e-05	0.000279771	Day0vs2
GSTA4	1.44774	4.59532	6.30853	2.03245e-05	0.000279881	Day0vs2
TTC14	1.46558	5.21659	6.30212	2.05186e-05	0.000282259	Day0vs2
ITGB8	-3.21826	1.40299	-6.3	2.06103e-05	0.000283226	Day0vs2
RASSF5	-2.07782	1.14514	-6.29556	2.07193e-05	0.000284428	Day0vs2
TSPAN15	3.85359	1.80488	6.29699	2.07675e-05	0.000284793	Day0vs2
EFCAB4A	4.13857	0.536869	6.29768	2.07935e-05	0.000284854	Day0vs2
KITLG	-1.667	3.6172	-6.28901	2.09214e-05	0.000286309	Day0vs2
SSBP2	1.74078	4.58476	6.28188	2.11442e-05	0.000289058	Day0vs2
PDE11A	-2.35577	0.759939	-6.27995	2.12063e-05	0.000289608	Day0vs2
IQGAP1	-1.30013	7.56882	-6.27531	2.13515e-05	0.000291289	Day0vs2
OXCT2	-2.49393	-1.20524	-6.25907	2.1876e-05	0.000298137	Day0vs2
APOLD1	-2.11884	1.70226	-6.25222	2.20979e-05	0.000300851	Day0vs2
RASL10B	2.12705	2.22418	6.23938	2.25247e-05	0.000306043	Day0vs2
PTGER2	2.60985	2.38708	6.23943	2.25274e-05	0.000306043	Day0vs2
KIF20A	-5.02159	-0.722049	-6.2503	2.25527e-05	0.000306043	Day0vs2
IFI30	-1.5573	3.67724	-6.23796	2.2572e-05	0.000306043	Day0vs2
ATP2B1	-1.31871	6.03096	-6.22142	2.31359e-05	0.000313367	Day0vs2
GPAM	3.36153	7.45166	6.21943	2.32479e-05	0.000314561	Day0vs2
C8orf46	3.04569	-0.49372	6.21583	2.33501e-05	0.000315621	Day0vs2
INPP5J	-3.0165	-1.02622	-6.21454	2.33939e-05	0.000315889	Day0vs2
HIVEP1	-1.58882	3.88653	-6.21098	2.34994e-05	0.00031699	Day0vs2
GYG2	3.13908	5.03745	6.21099	2.35253e-05	0.000317016	Day0vs2
THEMIS2	2.6314	2.75734	6.20823	2.3602e-05	0.000317725	Day0vs2
TMEM245	1.58202	6.2848	6.20626	2.3666e-05	0.000318261	Day0vs2
LMNB1	-1.86902	1.10395	-6.20345	2.37658e-05	0.000319279	Day0vs2
KIF18B	-2.70134	-0.094784	-6.18885	2.42982e-05	0.000325932	Day0vs2
RXRG	4.40859	-1.02651	6.19473	2.43104e-05	0.000325932	Day0vs2
EBI3	-5.51421	-2.53275	-6.20346	2.43911e-05	0.000326683	Day0vs2
SERPINA3	4.79909	2.66627	6.18236	2.4887e-05	0.000332987	Day0vs2
ESM1	-4.10097	-2.46556	-6.16773	2.52381e-05	0.000337342	Day0vs2
INHBB	5.08277	2.47455	6.16943	2.54825e-05	0.000340265	Day0vs2
NOTCH3	2.23187	8.3961	6.1519	2.56761e-05	0.000342503	Day0vs2
ABHD17C	-1.90945	2.79079	-6.13453	2.63548e-05	0.000351202	Day0vs2
PER2	-2.11993	2.50759	-6.13174	2.64662e-05	0.000352331	Day0vs2
PTGIS	-2.22752	5.44724	-6.12301	2.68169e-05	0.00035664	Day0vs2
LGI4	3.28297	1.38897	6.12302	2.68586e-05	0.000356835	Day0vs2
SH3BP4	-1.36053	6.01946	-6.11776	2.70288e-05	0.000358737	Day0vs2
LOXL2	-2.16103	9.44269	-6.11046	2.7329e-05	0.000361869	Day0vs2
TCEAL4	1.44569	6.84081	6.11033	2.73335e-05	0.000361869	Day0vs2
TMEM87B	-1.54617	4.52049	-6.11	2.73471e-05	0.000361869	Day0vs2
CHST2	2.39283	4.39383	6.10791	2.74358e-05	0.000362679	Day0vs2
GLIPR2	1.65609	6.55951	6.10562	2.75284e-05	0.00036354	Day0vs2
LAIR1	3.98846	1.33878	6.10841	2.75699e-05	0.000363724	Day0vs2
TSPYL2	-1.27511	6.25788	-6.10076	2.7731e-05	0.000365485	Day0vs2
PLA2G2A	6.80736	1.96303	6.13109	2.79628e-05	0.000368016	Day0vs2
USP33	1.54385	6.70283	6.09487	2.79788e-05	0.000368016	Day0vs2
SLC16A4	-1.98372	1.61272	-6.08072	2.8584e-05	0.000375602	Day0vs2
MSN	-1.54889	8.45713	-6.07949	2.86371e-05	0.000375926	Day0vs2
ITIH5	5.10909	4.33597	6.09038	2.87246e-05	0.0003767	Day0vs2
TNNT1	-2.53895	-0.346816	-6.07625	2.87829e-05	0.00037709	Day0vs2
TIMP4	3.53829	4.50378	6.07568	2.88821e-05	0.000378014	Day0vs2
PDLIM3	-5.33242	-1.98712	-6.08509	2.9065e-05	0.000380033	Day0vs2
COL4A6	2.16813	2.03306	6.06231	2.93923e-05	0.000383931	Day0vs2
ADAMTS16	-4.61522	-1.19461	-6.06695	2.95503e-05	0.000385614	Day0vs2
PPP2R1B	2.28819	5.42145	6.05792	2.95894e-05	0.000385743	Day0vs2
VIM	-1.56162	12.0989	-6.05579	2.96837e-05	0.000386591	Day0vs2
ELOVL3	2.89489	0.773091	6.04658	3.01193e-05	0.000391877	Day0vs2
EPHA4	1.34319	4.91922	6.04167	3.03264e-05	0.000394183	Day0vs2
DAB1	-3.27785	-0.339919	-6.0382	3.05358e-05	0.000396515	Day0vs2
RBP4	7.75805	4.69676	6.08257	3.08214e-05	0.000399831	Day0vs2
PRC1	-2.37621	2.18768	-6.03011	3.08659e-05	0.000400015	Day0vs2
RAMP2	3.32757	1.92495	6.01922	3.14356e-05	0.000406609	Day0vs2
MUC1	-1.99137	3.5203	-6.01802	3.14363e-05	0.000406609	Day0vs2
AL356356.1	2.28185	1.06215	6.01591	3.15387e-05	0.000407534	Day0vs2
RAB20	1.82691	3.12694	6.00183	3.22203e-05	0.000415935	Day0vs2
PGBD3	-1.6351	2.48694	-5.99207	3.2703e-05	0.000421351	Day0vs2
ANXA8L2	-5.775	-3.26344	-6.0131	3.27037e-05	0.000421351	Day0vs2
LNPEP	1.82254	6.01568	5.99043	3.27849e-05	0.000421986	Day0vs2
TLE4	-1.57094	4.01909	-5.984	3.31083e-05	0.000425734	Day0vs2
WDR19	1.46016	5.4426	5.9829	3.31638e-05	0.000426032	Day0vs2
SLC12A8	-1.61094	2.87405	-5.96968	3.38405e-05	0.000434302	Day0vs2
HPD	4.85537	-0.0178969	5.96982	3.43805e-05	0.000440805	Day0vs2
CDK7	-1.41794	3.91975	-5.95605	3.45528e-05	0.000442584	Day0vs2
TPM3	-1.32633	7.0877	-5.93269	3.58114e-05	0.000458261	Day0vs2
CTTNBP2NL	-1.39419	4.86395	-5.92873	3.60296e-05	0.000460607	Day0vs2
TMEM106C	-2.03607	3.0444	-5.92106	3.64565e-05	0.000465614	Day0vs2
PML	-1.37193	6.34552	-5.92031	3.64981e-05	0.000465695	Day0vs2
C17orf96	1.93331	1.76081	5.91489	3.68031e-05	0.000469132	Day0vs2
FCGRT	1.40461	6.16555	5.91247	3.69398e-05	0.000470421	Day0vs2
CCDC78	2.02022	1.92767	5.89478	3.79584e-05	0.000482489	Day0vs2
ZNF550	1.72132	3.01313	5.89474	3.79605e-05	0.000482489	Day0vs2
S100A16	-1.33621	6.80097	-5.89176	3.8135e-05	0.000484241	Day0vs2
ANKDD1A	3.16493	4.22683	5.8905	3.8259e-05	0.000485349	Day0vs2
C1S	1.49695	9.83184	5.88629	3.84575e-05	0.000487398	Day0vs2
PLCB4	-2.46463	0.417326	-5.88137	3.87549e-05	0.000490697	Day0vs2
RNF144B	-2.27682	1.44191	-5.87139	3.93526e-05	0.000497787	Day0vs2
PTPRD	1.61194	3.65001	5.87014	3.94264e-05	0.000498244	Day0vs2
NT5C2	-1.31885	5.81179	-5.84838	4.07729e-05	0.000514767	Day0vs2
ADAM11	3.01782	-0.0490039	5.84515	4.10144e-05	0.000517322	Day0vs2
PLEKHN1	-1.95132	0.468846	-5.83771	4.14511e-05	0.000522332	Day0vs2
CDKN2C	3.39648	5.06376	5.83664	4.16123e-05	0.000523757	Day0vs2
CHKA	1.48892	4.12515	5.83471	4.16436e-05	0.000523757	Day0vs2
TNC	-3.89923	7.16838	-5.82377	4.25846e-05	0.000535083	Day0vs2
ZCCHC24	1.41218	7.19825	5.81491	4.29401e-05	0.000539037	Day0vs2
AMOT	-1.46323	2.98902	-5.81276	4.30833e-05	0.000540321	Day0vs2
ERCC2	-1.44803	5.16797	-5.80335	4.37168e-05	0.000547624	Day0vs2
PCDH10	-2.55522	1.62318	-5.80301	4.37486e-05	0.000547624	Day0vs2
TRIM73	1.71176	3.26675	5.80173	4.38264e-05	0.00054808	Day0vs2
SERPINE2	-3.18177	9.21726	-5.79842	4.4114e-05	0.000551153	Day0vs2
CTH	-1.50891	3.48267	-5.79558	4.42468e-05	0.00055229	Day0vs2
TXLNG	1.97164	5.02973	5.79118	4.45507e-05	0.000555558	Day0vs2
ANGPT1	1.90382	5.07664	5.77201	4.58978e-05	0.000571817	Day0vs2
FAM65C	5.32771	4.32964	5.77818	4.66009e-05	0.00058003	Day0vs2
KLHDC8B	2.37942	5.86475	5.75933	4.68168e-05	0.000581645	Day0vs2
HSD17B4	1.82245	7.01398	5.75924	4.68187e-05	0.000581645	Day0vs2
DLX2	-2.45053	-1.18214	-5.75678	4.70046e-05	0.000583405	Day0vs2
NMNAT2	-1.63209	2.94881	-5.75299	4.72772e-05	0.000586238	Day0vs2
EHD1	-1.68054	6.31798	-5.7521	4.73425e-05	0.000586496	Day0vs2
XAF1	-2.40352	4.86274	-5.74492	4.78806e-05	0.000592606	Day0vs2
POLN	2.29284	1.20836	5.74211	4.80883e-05	0.000594456	Day0vs2
STXBP2	-1.75297	1.76888	-5.74165	4.81201e-05	0.000594456	Day0vs2
MB21D2	-1.62602	2.74627	-5.7405	4.82067e-05	0.000594969	Day0vs2
GAA	1.77097	5.95722	5.7354	4.85918e-05	0.000599163	Day0vs2
SPTBN2	3.26406	0.806913	5.73139	4.89816e-05	0.000603406	Day0vs2
DOCK4	2.28229	1.35287	5.72925	4.90635e-05	0.000603851	Day0vs2
STARD10	-1.96354	1.98884	-5.72561	4.93405e-05	0.000606695	Day0vs2
TRNP1	1.62414	5.87936	5.71884	4.98647e-05	0.00061257	Day0vs2
TCEAL1	1.87414	3.72379	5.7131	5.03145e-05	0.000617521	Day0vs2
SEC24D	-1.52116	7.0757	-5.70551	5.09152e-05	0.000624314	Day0vs2
IL21R	-2.95047	-0.574669	-5.70188	5.12463e-05	0.000627791	Day0vs2
SHBG	2.64189	0.441259	5.69995	5.13755e-05	0.00062879	Day0vs2
AQP7	8.97192	4.14955	5.77092	5.1551e-05	0.000630355	Day0vs2
ZFP14	1.98774	1.82367	5.69662	5.16293e-05	0.000630727	Day0vs2
PFN1	-1.59499	8.87937	-5.68949	5.22088e-05	0.000637217	Day0vs2
GTSE1	-2.71485	-0.622797	-5.68491	5.2605e-05	0.00064146	Day0vs2
EFEMP2	-1.38945	7.42375	-5.66934	5.38852e-05	0.000656464	Day0vs2
CXCL5	-4.81835	0.546058	-5.66922	5.48028e-05	0.000667028	Day0vs2
CST3	1.71953	8.90917	5.65785	5.48667e-05	0.000667192	Day0vs2
CDH22	4.14903	-0.345488	5.64173	5.67317e-05	0.000689236	Day0vs2
SLC41A2	1.55243	3.93954	5.63583	5.68005e-05	0.000689436	Day0vs2
NRAS	-1.38478	4.88195	-5.61795	5.84242e-05	0.000708494	Day0vs2
RHOF	1.90671	2.59761	5.61065	5.91013e-05	0.000716047	Day0vs2
ASIC1	1.71325	4.18496	5.60941	5.92167e-05	0.000716788	Day0vs2
VDR	-2.03926	4.4173	-5.60691	5.9452e-05	0.000718978	Day0vs2
HSPA4L	1.52785	3.59502	5.60392	5.97321e-05	0.000721704	Day0vs2
NT5M	2.68223	0.908367	5.60195	5.99392e-05	0.000723544	Day0vs2
YDJC	-1.77866	2.93999	-5.59805	6.02887e-05	0.000727098	Day0vs2
CTXN1	-2.0648	0.784387	-5.59702	6.03874e-05	0.000727624	Day0vs2
ACADVL	1.55727	8.68675	5.59505	6.05749e-05	0.000729218	Day0vs2
MMP23B	-1.80539	1.69033	-5.58279	6.17611e-05	0.000742821	Day0vs2
KIAA0408	2.10876	2.20317	5.57458	6.25697e-05	0.000751861	Day0vs2
KLF7	-1.44316	5.44137	-5.57347	6.2679e-05	0.000752489	Day0vs2
RNPC3	1.81721	4.0124	5.57193	6.28322e-05	0.000753645	Day0vs2
RRBP1	-1.28758	8.47888	-5.56122	6.39072e-05	0.000765842	Day0vs2
SUSD3	-3.3691	-0.437286	-5.56035	6.41436e-05	0.000767941	Day0vs2
IGFBP3	-2.48927	9.00323	-5.55846	6.41986e-05	0.000767941	Day0vs2
ANXA8	-5.32269	-1.94425	-5.56915	6.47688e-05	0.00077406	Day0vs2
ACKR3	3.15319	2.04406	5.5412	6.60647e-05	0.000788834	Day0vs2
SLC2A12	2.12727	1.5446	5.53752	6.63584e-05	0.000791625	Day0vs2
ANXA5	-1.32865	9.39816	-5.53571	6.65476e-05	0.000793166	Day0vs2
FADS3	1.27764	7.73389	5.52217	6.79959e-05	0.000809697	Day0vs2
PPAP2B	1.57985	8.65802	5.51987	6.82444e-05	0.000811924	Day0vs2
CCRN4L	-1.54454	2.41696	-5.51873	6.83686e-05	0.00081267	Day0vs2
STAT4	-2.62538	1.57367	-5.5173	6.85446e-05	0.000814028	Day0vs2
EMP1	-1.58673	7.1067	-5.50188	7.02279e-05	0.000833271	Day0vs2
BAG2	-1.2912	4.62845	-5.49984	7.04572e-05	0.00083524	Day0vs2
HADH	2.71431	5.91839	5.49623	7.0892e-05	0.000839317	Day0vs2
CARS	-1.23926	6.3388	-5.49566	7.09282e-05	0.000839317	Day0vs2
PDGFD	2.25287	3.85821	5.49442	7.10721e-05	0.000840267	Day0vs2
CPM	3.37923	3.97664	5.49058	7.16774e-05	0.000846666	Day0vs2
TKT	1.64597	8.59775	5.48677	7.1941e-05	0.000849019	Day0vs2
HYI	-1.90165	4.43426	-5.48593	7.20379e-05	0.000849404	Day0vs2
TPX2	-1.77842	2.71207	-5.47901	7.28376e-05	0.000858067	Day0vs2
DEPDC1	-4.20091	-1.75496	-5.47197	7.43334e-05	0.000874908	Day0vs2
HIST1H2BD	1.96192	2.30801	5.46072	7.49981e-05	0.000881485	Day0vs2
DPF3	-2.52809	0.84431	-5.46062	7.50257e-05	0.000881485	Day0vs2
SHMT2	-1.33927	7.28802	-5.44923	7.639e-05	0.000896284	Day0vs2
CDAN1	1.32789	4.35645	5.44897	7.6421e-05	0.000896284	Day0vs2
DDTL	2.71648	1.14138	5.44351	7.71253e-05	0.000903741	Day0vs2
UNC79	3.30498	-0.886486	5.44001	7.76891e-05	0.000909541	Day0vs2
ADCYAP1	4.05529	-2.55868	5.44274	7.77761e-05	0.000909752	Day0vs2
DIAPH1	-1.4987	5.62986	-5.4254	7.93635e-05	0.0009275	Day0vs2
KCNIP3	2.57448	1.59155	5.41577	8.06206e-05	0.000941358	Day0vs2
ARHGAP28	1.84079	3.44382	5.41071	8.12578e-05	0.00094796	Day0vs2
B3GALNT1	-1.61095	2.36985	-5.40893	8.14898e-05	0.000949828	Day0vs2
SLC5A3$2	1.85293	3.86205	5.39547	8.32723e-05	0.000969411	Day0vs2
PRKCI	-1.40824	5.41058	-5.39514	8.33168e-05	0.000969411	Day0vs2
TMEM130	-1.63424	2.26316	-5.39091	8.38857e-05	0.000975171	Day0vs2
CLMN	6.83301	3.74776	5.42264	8.4833e-05	0.000985316	Day0vs2
CYP4F12	4.90921	-0.495607	5.39331	8.52085e-05	0.000988704	Day0vs2
CXCL6	-4.17568	2.34961	-5.38633	8.52744e-05	0.000988704	Day0vs2
SELPLG	-2.3183	1.77869	-5.37194	8.64959e-05	0.00100199	Day0vs2
PPP1R15A	-2.05753	7.15914	-5.36973	8.67988e-05	0.00100461	Day0vs2
SLC5A3$1	1.85483	3.68974	5.36742	8.7121e-05	0.00100746	Day0vs2
TENM2	-1.56692	4.50813	-5.35849	8.83846e-05	0.00102118	Day0vs2
AVIL	-1.99155	1.56615	-5.3553	8.88428e-05	0.00102557	Day0vs2
ST3GAL2	-1.448	4.89241	-5.34979	8.96356e-05	0.00103382	Day0vs2
ARHGAP6	2.20103	1.70421	5.34753	8.99666e-05	0.00103674	Day0vs2
SMOC1	5.85269	-0.666516	5.36617	9.07429e-05	0.00104477	Day0vs2
TRIM35	1.43826	5.21632	5.3402	9.10346e-05	0.00104722	Day0vs2
TMEM255B	-2.37392	0.415113	-5.3387	9.12652e-05	0.00104895	Day0vs2
PDLIM2	-1.60004	5.90582	-5.33313	9.20807e-05	0.00105741	Day0vs2
FSD1	-1.9479	0.900899	-5.32799	9.28513e-05	0.00106533	Day0vs2
PEMT	2.43664	5.11356	5.32695	9.30198e-05	0.00106634	Day0vs2
FILIP1L	-1.53392	4.61884	-5.31652	9.45903e-05	0.0010834	Day0vs2
GSTM3	1.58372	3.44257	5.31301	9.51299e-05	0.00108864	Day0vs2
FAM171A2	1.75759	3.07077	5.30866	9.58034e-05	0.00109539	Day0vs2
EBF2	2.36333	3.9129	5.30182	9.68813e-05	0.00110656	Day0vs2
FOXC2	-1.69095	3.2516	-5.301	9.69997e-05	0.00110656	Day0vs2
CD83	2.54538	1.51241	5.30095	9.70315e-05	0.00110656	Day0vs2
AURKB	-2.6876	-1.40342	-5.30019	9.71676e-05	0.00110692	Day0vs2
SMPD3	2.77766	1.31168	5.29988	9.72302e-05	0.00110692	Day0vs2
TROAP	-2.64503	-0.375399	-5.29839	9.74449e-05	0.0011084	Day0vs2
SLC39A10	-1.76864	4.0438	-5.29461	9.80105e-05	0.00111388	Day0vs2
COL8A1	-2.37762	8.07603	-5.28854	9.89929e-05	0.00112408	Day0vs2
ADAM10	-1.29931	6.37733	-5.27842	0.000100622	0.00114159	Day0vs2
RERG	4.28991	-1.7901	5.28415	0.000100767	0.00114225	Day0vs2
CCND2	2.797	2.49989	5.27006	0.000102059	0.00115591	Day0vs2
DAB2	-1.69945	8.09686	-5.26627	0.000102629	0.00116137	Day0vs2
BUB1B	-4.57216	-0.922703	-5.27048	0.000103439	0.00116953	Day0vs2
43900	3.07108	-1.41992	5.25687	0.000104348	0.0011788	Day0vs2
EPSTI1	-1.98928	2.52553	-5.24331	0.00010654	0.00120254	Day0vs2
HSD11B2	5.83205	-0.303768	5.26388	0.000107151	0.0012084	Day0vs2
ARSJ	-1.58138	4.1309	-5.23745	0.000107562	0.00121104	Day0vs2
ADAMTS2	1.3727	9.30308	5.23741	0.000107569	0.00121104	Day0vs2
DSTN	-1.36244	8.08049	-5.23192	0.000108536	0.00122089	Day0vs2
PDP1	-1.43512	4.18909	-5.22946	0.000108974	0.00122477	Day0vs2
NCAPG	-2.35423	0.105404	-5.22485	0.000109809	0.0012331	Day0vs2
ITPKB	1.78895	3.42455	5.22069	0.000110545	0.00124032	Day0vs2
ZBTB39	1.53339	2.79391	5.21916	0.000110821	0.00124222	Day0vs2
CYP2S1	-3.41191	-2.48724	-5.22046	0.000110902	0.00124222	Day0vs2
TFAP2A	-1.67291	1.70765	-5.21049	0.000112402	0.00125795	Day0vs2
SCD5	1.73953	3.29819	5.19848	0.000114633	0.00128183	Day0vs2
TNNT3	4.87856	1.20296	5.2086	0.000115034	0.00128522	Day0vs2
RASSF2	-2.99356	2.02385	-5.1934	0.000115715	0.00129174	Day0vs2
CAV1	1.79835	8.91011	5.18814	0.00011659	0.00130041	Day0vs2
METTL7B	2.80993	-0.957684	5.18584	0.000117103	0.00130504	Day0vs2
MCM8	1.766	2.60269	5.17691	0.000118753	0.001322	Day0vs2
GIPR	5.75307	4.3405	5.19954	0.000118871	0.001322	Day0vs2
ATP6V1B1	2.61951	0.979553	5.17623	0.000118926	0.001322	Day0vs2
MXRA7	-1.21859	7.94895	-5.16255	0.000121584	0.00135041	Day0vs2
UPP1	-2.33782	3.35329	-5.16173	0.000121761	0.00135124	Day0vs2
CDH18	-3.30739	-0.475153	-5.16189	0.000122003	0.00135279	Day0vs2
IKZF2	1.83163	1.84164	5.15922	0.000122252	0.00135441	Day0vs2
SMARCD2	1.2787	6.66186	5.15513	0.000123074	0.00136238	Day0vs2
TRHDE	1.85545	4.83535	5.1546	0.000123183	0.00136244	Day0vs2
SCARA5	7.45927	4.34828	5.20045	0.000124087	0.00137129	Day0vs2
ZFHX4	-1.34382	5.08436	-5.14887	0.000124346	0.00137301	Day0vs2
REXO2	-1.35448	6.4221	-5.12906	0.000128464	0.00141659	Day0vs2
FRMD5	-2.10823	0.794803	-5.12887	0.000128508	0.00141659	Day0vs2
EGR2	-3.93085	3.08538	-5.12989	0.000129204	0.00142308	Day0vs2
PRR5L	1.77172	2.1898	5.12506	0.000129314	0.0014231	Day0vs2
ING5	1.43744	4.70918	5.12207	0.000129952	0.00142893	Day0vs2
PIP4K2A	-1.25082	4.9828	-5.12133	0.000130111	0.00142949	Day0vs2
CD72	2.19835	0.357952	5.11588	0.000131289	0.00144123	Day0vs2
NPAS1	-1.96627	1.45533	-5.10577	0.000133491	0.00146418	Day0vs2
PPP2R4	-1.27435	6.0879	-5.09429	0.000136043	0.00149094	Day0vs2
PLAUR	-1.54892	4.17462	-5.08494	0.00013816	0.00151288	Day0vs2
SEC31B	1.41568	4.46256	5.08028	0.000139228	0.00152332	Day0vs2
GK5	1.83123	4.45424	5.07647	0.000140107	0.00153167	Day0vs2
TMEM178B	-2.04487	-0.108123	-5.06702	0.000142318	0.00155455	Day0vs2
PLK1	-1.86693	1.46442	-5.0649	0.000142816	0.0015587	Day0vs2
CLDN23	2.23277	1.25891	5.05623	0.000144889	0.00158002	Day0vs2
CIT	-2.10228	1.0521	-5.05558	0.000145038	0.00158034	Day0vs2
GAPDHS	2.75547	1.544	5.05349	0.000145622	0.0015854	Day0vs2
ECH1	1.49431	6.53752	5.05182	0.000145941	0.00158756	Day0vs2
LPL	7.11929	6.71622	5.0948	0.000146486	0.00159218	Day0vs2
MMD	4.32449	3.58685	5.04509	0.000149381	0.00162231	Day0vs2
CLCF1	-1.60873	3.15024	-5.03569	0.000149896	0.00162656	Day0vs2
ARC	-3.32158	-0.75501	-5.03503	0.000150447	0.0016312	Day0vs2
LRRC8B	4.7582	2.39529	5.04091	0.000151452	0.00164075	Day0vs2
TMEM88	-2.77367	-0.480008	-5.02385	0.000152967	0.00165503	Day0vs2
PPFIBP2	-2.50675	3.21538	-5.0234	0.000153021	0.00165503	Day0vs2
PDP2	2.34088	3.82119	5.01772	0.000154454	0.00166916	Day0vs2
NRXN3	-1.74575	2.56679	-5.01369	0.000155475	0.00167882	Day0vs2
EPS8	1.35039	7.17968	5.01046	0.000156311	0.00168647	Day0vs2
CD274	-2.40074	-0.702611	-5.01	0.000156453	0.00168663	Day0vs2
KBTBD6	1.59618	3.39501	5.00864	0.000156783	0.00168881	Day0vs2
SLC27A1	1.38983	5.94097	5.00112	0.000158759	0.0017087	Day0vs2
PTRF	-1.29983	9.84557	-4.99916	0.000159275	0.00171286	Day0vs2
RETSAT	2.07775	7.28905	4.99649	0.000159989	0.00171835	Day0vs2
HAGHL	1.62751	3.42762	4.99626	0.000160046	0.00171835	Day0vs2
OSR1	3.10935	4.99814	4.98918	0.000162207	0.00174013	Day0vs2
ELANE	3.39915	-1.49984	4.98531	0.000163495	0.00175253	Day0vs2
COMMD7	-1.42054	4.25264	-4.97918	0.000164665	0.00176326	Day0vs2
FAM149A	1.96615	1.70102	4.97883	0.000164763	0.00176326	Day0vs2
TAGLN2	-1.23264	7.43935	-4.9778	0.000165045	0.00176384	Day0vs2
CDC20	-2.17879	1.32139	-4.97768	0.000165085	0.00176384	Day0vs2
ALDH6A1	1.50845	5.1523	4.96443	0.000168766	0.00180038	Day0vs2
DOCK2	-2.86453	-1.75109	-4.9649	0.000168777	0.00180038	Day0vs2
LPIN1	2.29964	6.27747	4.96128	0.000169672	0.00180847	Day0vs2
CDC42EP1	-1.32312	6.39298	-4.95831	0.0001705	0.00181583	Day0vs2
IL1R1	1.59323	7.584	4.95584	0.000171203	0.00182185	Day0vs2
DNAJC22	-1.9499	0.992402	-4.95312	0.000171985	0.0018287	Day0vs2
NRN1	1.50021	6.30249	4.94943	0.000173046	0.00183849	Day0vs2
BTG1	1.59442	6.93993	4.94226	0.000175134	0.00185918	Day0vs2
STARD9	1.51941	3.35438	4.93937	0.000175981	0.00186667	Day0vs2
LYST	1.39555	4.43765	4.91857	0.000182216	0.00193126	Day0vs2
IGF2	6.50674	4.85109	4.95147	0.00018317	0.00193981	Day0vs2
OSGIN1	2.75993	3.84493	4.91465	0.000183532	0.00194209	Day0vs2
NR1D2	-1.66323	4.10014	-4.91368	0.000183715	0.00194247	Day0vs2
ITPR3	-1.75982	5.72058	-4.9131	0.000183895	0.00194281	Day0vs2
TMEM86A	2.63752	0.373385	4.9096	0.000185052	0.00195347	Day0vs2
TRABD2A	2.349	4.07493	4.90797	0.000185504	0.00195669	Day0vs2
ELF4	-1.52754	5.02269	-4.89875	0.000188371	0.00198534	Day0vs2
LIPE	5.88896	5.92567	4.9169	0.000191052	0.00201133	Day0vs2
OPRL1	1.86765	1.05259	4.88956	0.000191302	0.00201133	Day0vs2
SLC38A2	-1.60704	8.77842	-4.88922	0.000191411	0.00201133	Day0vs2
C10orf10	1.73258	5.41704	4.88911	0.000191447	0.00201133	Day0vs2
HSP90B1	-1.23409	9.62612	-4.88806	0.000191784	0.00201328	Day0vs2
FCRLA	-4.15395	-0.729261	-4.88868	0.000193607	0.0020308	Day0vs2
BIRC3	-2.57685	-0.529861	-4.87486	0.000196151	0.00205531	Day0vs2
PIP4K2C	-1.41378	3.72076	-4.87434	0.000196255	0.00205531	Day0vs2
FOXL1	-1.50488	2.81763	-4.86897	0.000198035	0.00207231	Day0vs2
SALL4	-3.37987	-0.375822	-4.86889	0.000198681	0.00207742	Day0vs2
ROCK2	1.64543	6.67603	4.85931	0.000201281	0.00210294	Day0vs2
OVGP1	2.66962	0.950873	4.85732	0.000202052	0.00210933	Day0vs2
ABRACL	-1.61087	2.01302	-4.85599	0.000202409	0.00211138	Day0vs2
WLS	1.6417	6.01121	4.85511	0.000202711	0.00211286	Day0vs2
TLCD2	1.67791	2.83187	4.85399	0.000203091	0.00211516	Day0vs2
WASF3	1.58256	6.16602	4.85303	0.00020342	0.00211691	Day0vs2
MGAT3	5.58271	1.74294	4.86955	0.000205434	0.00213619	Day0vs2
MESP1	6.34587	1.11933	4.87709	0.00020682	0.00214891	Day0vs2
CEBPG	-1.40675	5.40485	-4.84102	0.000207578	0.00215509	Day0vs2
SLC16A3	-1.91204	6.26102	-4.83369	0.000210162	0.0021802	Day0vs2
MBOAT2	-1.32948	4.69151	-4.82411	0.000213586	0.00221399	Day0vs2
CDH15	-2.38592	-0.680745	-4.82315	0.000213964	0.00221617	Day0vs2
SYPL2	3.18204	1.33478	4.81693	0.000216643	0.00224215	Day0vs2
PAG1	1.75643	1.52947	4.81367	0.000217386	0.00224808	Day0vs2
TFPI2	-2.14719	2.75482	-4.80798	0.000219492	0.00226808	Day0vs2
LRRC16A	-1.38591	3.91309	-4.80463	0.000220732	0.00227911	Day0vs2
AZGP1	8.26994	1.99792	4.86915	0.000221556	0.00228584	Day0vs2
TRIM59	-1.68471	2.36415	-4.7906	0.000226034	0.00233021	Day0vs2
FLVCR2	5.39062	1.63934	4.80858	0.000226807	0.00233634	Day0vs2
MYL12B	-1.26557	7.57087	-4.78812	0.000226982	0.00233634	Day0vs2
SYTL4	1.70254	3.88071	4.78424	0.000228479	0.00234992	Day0vs2
MAMDC2	2.69471	3.56881	4.77889	0.000230683	0.00237074	Day0vs2
SGPL1	-1.29236	5.15386	-4.77601	0.000231686	0.00237919	Day0vs2
HPGD	5.80192	-1.90904	4.79664	0.000233787	0.0023989	Day0vs2
FAM213A	6.70816	5.44938	4.81005	0.000234164	0.00240091	Day0vs2
ADA	1.65082	3.96969	4.76517	0.000235984	0.00241769	Day0vs2
MRAP	6.4443	3.00208	4.80062	0.000236214	0.00241817	Day0vs2
PLEKHA2	-1.26873	4.49217	-4.7619	0.000237295	0.00242736	Day0vs2
DTX4	2.64314	4.73057	4.76005	0.000238151	0.00243422	Day0vs2
FAM101A	-4.44709	-1.38973	-4.76829	0.000238385	0.00243473	Day0vs2
ZNF75D	1.41784	4.01766	4.74989	0.000242185	0.00247163	Day0vs2
MTHFD1L	-1.6959	5.72898	-4.74748	0.000243177	0.00247984	Day0vs2
GPSM3	-3.1137	-0.90745	-4.7422	0.000245822	0.00250488	Day0vs2
COL5A3	1.55158	8.51417	4.7384	0.000246955	0.00251296	Day0vs2
ZNF253	1.88352	1.77788	4.73831	0.000246995	0.00251296	Day0vs2
IQCK	-1.73703	2.15839	-4.73256	0.000249422	0.00253542	Day0vs2
NREP	-2.65652	6.51264	-4.73245	0.000249587	0.00253542	Day0vs2
DUSP14	-1.49785	4.86172	-4.73113	0.000250029	0.00253795	Day0vs2
TGFB3	-1.99398	2.02928	-4.72753	0.000251567	0.00255161	Day0vs2
GPR1	-2.17913	4.57062	-4.72621	0.000252141	0.00255547	Day0vs2
CMBL	1.37588	5.99254	4.72094	0.0002544	0.00257639	Day0vs2
BCAT1	-1.71615	6.93894	-4.71998	0.000254817	0.00257863	Day0vs2
AP000783.1	-3.14024	-1.13446	-4.7206	0.000255054	0.00257905	Day0vs2
SUSD2	-2.55851	0.585312	-4.718	0.000255763	0.0025817	Day0vs2
SORCS2	-1.85016	2.62616	-4.71777	0.000255776	0.0025817	Day0vs2
OMD	3.55203	2.22127	4.7202	0.000255902	0.0025817	Day0vs2
TMEM150C	2.78572	-0.15539	4.71269	0.000258195	0.00260284	Day0vs2
FAM20C	-1.3318	5.51597	-4.7113	0.000258611	0.00260505	Day0vs2
SPC25	-2.36069	-0.492605	-4.7075	0.000260328	0.0026187	Day0vs2
USP18	2.27746	3.17337	4.70739	0.000260363	0.0026187	Day0vs2
STEAP1	1.83244	4.34186	4.69839	0.000264365	0.00265693	Day0vs2
GPR162	1.73748	1.63238	4.68795	0.000269114	0.00270219	Day0vs2
AQP11	1.99849	1.98563	4.6876	0.000269278	0.00270219	Day0vs2
C7	5.8126	2.20572	4.71136	0.000270601	0.00271341	Day0vs2
C1GALT1	-1.41215	4.49351	-4.67399	0.000275602	0.00276146	Day0vs2
STRA6	-2.74559	-0.921956	-4.6724	0.00027654	0.00276875	Day0vs2
HOXB9	-1.40342	4.2841	-4.67136	0.000276844	0.0027694	Day0vs2
REEP6	2.9212	3.42503	4.67166	0.000277024	0.0027694	Day0vs2
IL16	5.39922	1.63653	4.69089	0.000277415	0.00277122	Day0vs2
CD163L1	-3.21385	-1.69468	-4.67054	0.000277905	0.00277401	Day0vs2
AC006547.14	-2.59559	-0.917402	-4.66442	0.00028026	0.00279541	Day0vs2
SLC19A2	1.65456	4.16723	4.66137	0.00028161	0.00280675	Day0vs2
AR	1.97576	2.70065	4.63212	0.000296073	0.00294868	Day0vs2
IFIT1	-1.70472	3.84758	-4.62295	0.00030076	0.00299309	Day0vs2
TARBP1	1.37972	4.64715	4.62129	0.000301618	0.00299937	Day0vs2
PDGFC	-1.41038	4.68435	-4.61975	0.000302418	0.00300506	Day0vs2
LUC7L3	1.4502	6.86395	4.6135	0.000305678	0.00303517	Day0vs2
TMEM143	1.62617	2.99834	4.60893	0.000308086	0.00305678	Day0vs2
TMEM217	-3.28832	-1.27347	-4.60961	0.000308634	0.00305992	Day0vs2
VWCE	1.64179	3.05355	4.60194	0.000311803	0.00308902	Day0vs2
TNFSF10	3.43323	0.0696412	4.58937	0.000319882	0.00316669	Day0vs2
AC010441.1	1.5757	6.14104	4.58636	0.000320265	0.00316811	Day0vs2
ACTG2	-3.59481	0.691046	-4.58245	0.000324155	0.00320418	Day0vs2
ZCCHC18	2.37656	-0.182138	4.57736	0.000325318	0.00321328	Day0vs2
DHTKD1	1.43042	4.75542	4.57327	0.00032756	0.003233	Day0vs2
ZNF540	3.16698	-0.284976	4.56371	0.000333769	0.00329182	Day0vs2
HDGFRP3	-1.43715	4.25999	-4.54749	0.000342441	0.00337483	Day0vs2
ACADS	2.28083	4.65696	4.53881	0.000347646	0.00342357	Day0vs2
EEPD1	1.82944	2.93945	4.51835	0.000360115	0.00354372	Day0vs2
BUB1	-1.85654	0.0362075	-4.51517	0.000362096	0.00356056	Day0vs2
SSH1	-1.25553	6.5136	-4.50883	0.000366087	0.00359713	Day0vs2
C19orf12	1.85692	5.3547	4.50501	0.000368518	0.00361833	Day0vs2
GIPC1	-1.40297	5.83307	-4.49653	0.00037396	0.00366903	Day0vs2
KLB	6.38461	3.62668	4.53268	0.000374622	0.00367262	Day0vs2
RASGRP1	-4.32635	-0.747546	-4.50361	0.000375037	0.00367262	Day0vs2
RAMP1	3.55583	-0.463037	4.4977	0.00037516	0.00367262	Day0vs2
CDA	-3.94754	-2.19059	-4.49514	0.000378459	0.00370217	Day0vs2
FUCA1	-2.0968	1.49014	-4.48895	0.000378922	0.00370395	Day0vs2
MYPN	-2.29577	-0.406633	-4.48838	0.000379323	0.00370514	Day0vs2
SCG5	-2.03957	-0.154128	-4.48675	0.00038036	0.00371211	Day0vs2
OLAH	4.77247	0.751082	4.49994	0.000380599	0.00371211	Day0vs2
HSPA5	-1.39525	9.81204	-4.48566	0.000381068	0.00371394	Day0vs2
TMEM237	-1.43557	4.51777	-4.46793	0.000392964	0.00382705	Day0vs2
DCUN1D3	1.39821	5.45816	4.46284	0.000396451	0.00385817	Day0vs2
FLRT1	-2.30451	1.75906	-4.45908	0.000399097	0.00388105	Day0vs2
BCOR	-1.43622	3.86498	-4.45631	0.000400972	0.00389642	Day0vs2
DBT	1.29658	4.93026	4.45237	0.000403725	0.00392028	Day0vs2
ANKRD6	-2.65914	0.627703	-4.45227	0.000404029	0.00392036	Day0vs2
BRIP1	-1.69658	1.61898	-4.45096	0.000404713	0.003923	Day0vs2
FMO3	3.84704	-2.13368	4.45557	0.000404896	0.003923	Day0vs2
DYSF	-2.21914	0.746787	-4.44883	0.000406247	0.00393321	Day0vs2
ADAMTS12	-1.22821	7.30463	-4.44776	0.000406968	0.00393731	Day0vs2
TGIF1	-1.71341	5.39814	-4.44658	0.000407805	0.00394251	Day0vs2
KHK	2.8	-0.429979	4.44629	0.000408389	0.00394527	Day0vs2
CYLD	-1.32365	4.26957	-4.44478	0.000409084	0.00394909	Day0vs2
TUBB6	-1.53048	7.71945	-4.44436	0.000409383	0.00394909	Day0vs2
PCBP3	4.28323	-0.922379	4.44639	0.000414021	0.00399092	Day0vs2
TRIOBP	-1.33545	7.14913	-4.43603	0.000415353	0.00400084	Day0vs2
MYO10	-1.3382	6.14708	-4.43533	0.000415857	0.00400277	Day0vs2
TMEM56	2.70008	0.363559	4.41747	0.000429281	0.00412639	Day0vs2
PRKAR2B	6.52658	3.86308	4.45724	0.000429364	0.00412639	Day0vs2
ABCA8	1.54834	6.1196	4.4166	0.000429637	0.00412639	Day0vs2
ITGB3$1	-2.24463	3.1561	-4.41038	0.000434361	0.00416873	Day0vs2
AGPAT2	2.19159	6.59368	4.40912	0.000435303	0.00417473	Day0vs2
KY	-2.7391	-0.850235	-4.40493	0.000438807	0.00420528	Day0vs2
PC	1.83106	6.87821	4.39897	0.000443043	0.0042428	Day0vs2
CNTNAP3B	-2.39481	-0.264711	-4.39684	0.000444782	0.00425637	Day0vs2
CCDC85C	-1.55929	3.20508	-4.39253	0.000448049	0.00428453	Day0vs2
JAKMIP3	1.88906	1.45983	4.38948	0.000450436	0.00430318	Day0vs2
TMEM25	-1.98198	1.89664	-4.38885	0.000450937	0.00430318	Day0vs2
PACS1	-1.32644	6.85974	-4.38879	0.000450976	0.00430318	Day0vs2
PRELP	3.98208	3.99105	4.39259	0.000452742	0.00431691	Day0vs2
ANG	1.56955	3.17893	4.37737	0.000460058	0.00438349	Day0vs2
EVA1C	2.02876	0.272181	4.37427	0.000462569	0.00440424	Day0vs2
TMC2	3.41141	-0.727943	4.37572	0.000463373	0.00440872	Day0vs2
C2orf44	1.52959	2.91237	4.3715	0.000464801	0.00441912	Day0vs2
TRIM52	1.47957	3.45305	4.37014	0.000465904	0.00442642	Day0vs2
SAMD3	-2.68074	-0.60665	-4.36639	0.000469283	0.00445259	Day0vs2
PDE1A	2.53117	0.71185	4.36606	0.000469417	0.00445259	Day0vs2
ARHGAP31	-1.40317	5.38837	-4.36553	0.00046967	0.00445259	Day0vs2
DOK3	-1.97644	1.38038	-4.36309	0.000471691	0.00446612	Day0vs2
FSCN1	-1.32936	7.6249	-4.36298	0.000471773	0.00446612	Day0vs2
PRELID2	-1.92491	0.689244	-4.36149	0.000473006	0.00447458	Day0vs2
HADHB	1.48878	7.30796	4.35529	0.000478157	0.00452007	Day0vs2
GPR126	-1.73904	4.24718	-4.35217	0.000480773	0.00454155	Day0vs2
GCLC	1.67551	4.58006	4.34286	0.000488668	0.00461283	Day0vs2
CFL1	-1.37622	8.75999	-4.33991	0.0004912	0.00463053	Day0vs2
KIF14	-2.36511	-0.616111	-4.33997	0.000491244	0.00463053	Day0vs2
PPP1R3G	1.85487	1.98564	4.33703	0.00049369	0.00465026	Day0vs2
CYP4B1	4.60818	-0.862032	4.34005	0.000501853	0.00472379	Day0vs2
IFT88	-1.51435	2.78603	-4.32208	0.000506786	0.00476683	Day0vs2
LBR	1.611	4.76944	4.32121	0.000507558	0.00477068	Day0vs2
NDRG2	2.86535	-0.18177	4.32016	0.00050912	0.00478196	Day0vs2
ECHDC3	2.12238	4.50949	4.31793	0.000510512	0.00479163	Day0vs2
ERF	-1.32518	4.77084	-4.31596	0.000512258	0.00480447	Day0vs2
CNR1	8.63131	-2.50405	4.39378	0.000512608	0.00480447	Day0vs2
APCDD1L	-1.4461	4.43335	-4.31472	0.000513373	0.00480823	Day0vs2
THBS3	-1.38046	5.79904	-4.31373	0.000514267	0.00481149	Day0vs2
ACTN4	-1.36688	8.44823	-4.31352	0.00051445	0.00481149	Day0vs2
FGD3	3.24891	-2.24635	4.31298	0.00051659	0.00482809	Day0vs2
TMEM184A	-2.2799	-0.628653	-4.30681	0.000520611	0.00486223	Day0vs2
LGALS1	-1.3274	9.90279	-4.30586	0.000521417	0.00486631	Day0vs2
CARD16	-2.34262	0.868466	-4.30388	0.00052332	0.00488062	Day0vs2
SEC61G	-1.35085	4.82603	-4.30335	0.000523717	0.00488088	Day0vs2
OSBPL3	-1.63962	5.19967	-4.29867	0.000528039	0.00491769	Day0vs2
PLEKHH1	2.82046	1.95732	4.29511	0.000531927	0.00495041	Day0vs2
TET3	-1.47103	3.87576	-4.29221	0.000534064	0.00496679	Day0vs2
SYN1	-2.83704	-0.417445	-4.29218	0.000534702	0.00496923	Day0vs2
SLC48A1	1.35306	4.4383	4.28432	0.000541516	0.00502902	Day0vs2
C11orf63	-1.73806	1.37569	-4.27944	0.000546179	0.00506875	Day0vs2
EPB41L4B	2.37249	1.20781	4.27662	0.000549015	0.0050861	Day0vs2
METRNL	-1.49475	6.21952	-4.2765	0.000549017	0.0050861	Day0vs2
SUOX	1.68802	4.93305	4.2763	0.000549203	0.0050861	Day0vs2
SARS	-1.36882	7.67165	-4.27136	0.000553996	0.00512689	Day0vs2
RBKS	-1.86871	0.430133	-4.26814	0.000557152	0.00515249	Day0vs2
APOL3	2.07042	4.34111	4.26678	0.000558503	0.00516136	Day0vs2
BCL2	3.38512	0.183065	4.26164	0.000566018	0.00522716	Day0vs2
P4HB	-1.24332	10.3139	-4.25704	0.000568135	0.00524304	Day0vs2
ATP13A3	-1.53287	6.63918	-4.25445	0.000570738	0.00526338	Day0vs2
NKD2	3.34787	-1.07285	4.25365	0.00057388	0.00528866	Day0vs2
TLL2	2.96998	-0.445051	4.25113	0.000575073	0.00529596	Day0vs2
TCF19	-1.56307	2.12156	-4.24502	0.000580302	0.0053404	Day0vs2
REN	5.41827	-2.88782	4.26283	0.000586532	0.00539397	Day0vs2
MRPL34	1.55293	4.67972	4.23428	0.000591391	0.00543487	Day0vs2
PLEKHO2	1.45405	6.85778	4.22701	0.000599021	0.00549758	Day0vs2
ABCD2	4.91852	0.320674	4.2438	0.000599047	0.00549758	Day0vs2
PRSS50	3.9436	-2.43789	4.23172	0.000600562	0.00550765	Day0vs2
PPP1R3C	-2.17741	4.81453	-4.22187	0.00060453	0.00553686	Day0vs2
CSMD2	-1.62939	2.05339	-4.22177	0.000604586	0.00553686	Day0vs2
C18orf56	2.42671	0.208358	4.22106	0.000605515	0.00554153	Day0vs2
ACVR1C	4.83529	1.80169	4.23415	0.000608222	0.00556245	Day0vs2
JAGN1	1.25301	5.12077	4.213	0.000614021	0.0056116	Day0vs2
ABHD14A	1.54793	4.08533	4.20843	0.000619001	0.00565272	Day0vs2
FAAH	2.61831	0.121381	4.20842	0.000619376	0.00565272	Day0vs2
CFLAR	1.3157	7.20589	4.20752	0.000619996	0.00565446	Day0vs2
LIPM	5.10694	-0.368682	4.22618	0.000620965	0.00565939	Day0vs2
CDCP1	-2.05137	-0.104787	-4.20588	0.000621814	0.00566323	Day0vs2
CDC45	-3.71264	-1.82409	-4.2098	0.000622406	0.00566471	Day0vs2
PCYOX1	1.39641	7.71767	4.20299	0.000624977	0.00568419	Day0vs2
NNAT	6.07387	2.4416	4.23707	0.00062573	0.00568521	Day0vs2
CPXM1	2.90066	-0.611932	4.20294	0.00062595	0.00568521	Day0vs2
SPAG8	2.33835	0.344437	4.19857	0.000629996	0.00571802	Day0vs2
P2RX5	-2.14551	-0.621768	-4.19703	0.000631637	0.00572899	Day0vs2
SULT1E1	4.45792	-2.8521	4.20756	0.000632456	0.00573247	Day0vs2
NEDD9	1.45758	5.21672	4.19587	0.000632892	0.00573249	Day0vs2
ANGPT4	5.86925	-0.940405	4.21831	0.000643112	0.00582107	Day0vs2
RBPMS	1.22905	6.56513	4.18307	0.000647385	0.00585573	Day0vs2
BRSK2	2.63271	0.699707	4.17788	0.000653775	0.00590909	Day0vs2
BCL3	-1.67426	4.17418	-4.17717	0.00065418	0.00590909	Day0vs2
ITGAV	-1.31024	7.60596	-4.17648	0.000654981	0.00591229	Day0vs2
RBM3	-1.49962	7.1403	-4.17339	0.000658574	0.00594066	Day0vs2
GPR137B	1.44923	3.83844	4.17075	0.000661661	0.00596281	Day0vs2
SACS	-1.32546	5.04419	-4.17052	0.000661933	0.00596281	Day0vs2
ETV1	-2.99716	0.692096	-4.16659	0.000667856	0.00601207	Day0vs2
GPATCH11	2.25535	4.52815	4.16006	0.000674387	0.00606673	Day0vs2
AC037459.4	-1.43244	4.80898	-4.15877	0.000675853	0.00607578	Day0vs2
IDUA	1.23779	5.74011	4.15447	0.000681027	0.00611813	Day0vs2
CAPN3	1.59127	3.76677	4.15052	0.000685809	0.00615689	Day0vs2
PCSK1	2.8174	-0.766258	4.14335	0.000695419	0.00623893	Day0vs2
KRT81	-3.53804	-2.81206	-4.14302	0.000699316	0.00626963	Day0vs2
TTLL7	-1.44673	3.42317	-4.13862	0.000700434	0.0062754	Day0vs2
UAP1L1	1.28098	5.06201	4.13097	0.000710016	0.00635693	Day0vs2
OAS2	-2.16412	0.0146177	-4.1298	0.000711553	0.00636637	Day0vs2
TMEM158	2.74541	3.3925	4.12858	0.000713726	0.00638149	Day0vs2
C11orf89	3.0833	0.13521	4.12102	0.000724481	0.00647328	Day0vs2
OASL	3.16428	0.0421194	4.11517	0.000732437	0.00653993	Day0vs2
KIF2C	-1.75324	0.858924	-4.11299	0.00073306	0.00654107	Day0vs2
SLC7A10	4.11213	-0.879422	4.11972	0.000734795	0.00655213	Day0vs2
FLI1	-1.50691	3.53135	-4.10777	0.000739899	0.00659319	Day0vs2
HTR2A	2.45067	0.827961	4.10069	0.000749519	0.00667015	Day0vs2
ATP8B4	2.45371	0.243495	4.10067	0.000749546	0.00667015	Day0vs2
ZNRF3	1.42706	3.28477	4.09133	0.000761859	0.00677516	Day0vs2
PDE8B	2.74638	2.38701	4.09033	0.000763979	0.00678944	Day0vs2
GBE1	1.67035	7.70883	4.08737	0.000767245	0.00680997	Day0vs2
NHLH1	3.89082	1.28271	4.09347	0.00076732	0.00680997	Day0vs2
AHSA2	1.46512	6.40261	4.08166	0.000775084	0.00687425	Day0vs2
DEK	-1.29791	5.39106	-4.07424	0.000785398	0.00696105	Day0vs2
GADD45G	2.67764	0.0974864	4.06932	0.000792966	0.00702341	Day0vs2
POT1	1.5857	3.93829	4.05592	0.000811471	0.0071825	Day0vs2
TLE1	1.4975	5.41702	4.05164	0.000817692	0.00723272	Day0vs2
PRRT4	5.33503	1.2112	4.07347	0.000821206	0.00725893	Day0vs2
EFCAB4B	-1.54444	2.11423	-4.04797	0.000823064	0.00727049	Day0vs2
PHGDH	-1.52112	7.51343	-4.04633	0.00082547	0.00728687	Day0vs2
RNF207	-1.28624	3.5254	-4.03909	0.000836216	0.0073768	Day0vs2
DUSP4	6.90952	1.67788	4.09016	0.00083681	0.00737711	Day0vs2
TCEA1	-1.33857	6.82981	-4.03661	0.000839932	0.0073997	Day0vs2
CXCL14	2.70804	-0.562316	4.03479	0.000843443	0.00742567	Day0vs2
TMEM132B	2.81122	-0.467429	4.02974	0.000851399	0.00749072	Day0vs2
CDON	2.83664	3.08456	4.02089	0.000865061	0.00760585	Day0vs2
FAM117B	1.47636	2.38601	4.01778	0.000868668	0.00762776	Day0vs2
EXOC3L1	2.14828	0.191756	4.0178	0.000868707	0.00762776	Day0vs2
LNP1	1.81079	1.19231	4.01456	0.00087368	0.00766632	Day0vs2
SLC14A1	-2.01374	-0.595407	-4.00515	0.000888542	0.0077893	Day0vs2
TRDC	4.00553	-1.22755	4.01239	0.000888874	0.0077893	Day0vs2
MYBL2	-2.5416	-0.279273	-4.00262	0.000893017	0.00782041	Day0vs2
PKD2L1	5.18911	0.209951	4.0115	0.000914611	0.0080015	Day0vs2
HRASLS5	5.66847	2.19804	4.01903	0.000914907	0.0080015	Day0vs2
TRAF5	-1.46972	4.38602	-3.98436	0.000922213	0.00806006	Day0vs2
TBC1D8	1.92678	2.57055	3.9825	0.000925304	0.00808172	Day0vs2
APOB	2.69812	-0.17966	3.97234	0.000943185	0.00823245	Day0vs2
ARHGAP11A	-1.41475	2.71911	-3.97056	0.000945294	0.00824127	Day0vs2
SULF2	1.82142	6.13728	3.97048	0.000945444	0.00824127	Day0vs2
CYTL1	5.28141	-2.26693	3.99192	0.000950055	0.00827601	Day0vs2
MYOM1	1.83805	1.59534	3.96719	0.000951026	0.008279	Day0vs2
DNAH5	-2.79487	-0.441706	-3.96075	0.00096333	0.00838059	Day0vs2
NFKB2	-1.2914	5.04849	-3.95563	0.000970959	0.0084414	Day0vs2
PCNX	1.25986	6.85289	3.95453	0.000972879	0.00845253	Day0vs2
ZNF438	1.48308	3.79697	3.95197	0.000977357	0.00848585	Day0vs2
CLDN12	-1.24611	3.82746	-3.95139	0.000978361	0.00848898	Day0vs2
DHRS9	3.96987	-1.6516	3.95705	0.00098135	0.00850933	Day0vs2
TRPV2	-1.81513	3.06932	-3.9487	0.000983107	0.00851897	Day0vs2
ETV4	-3.00961	-0.373519	-3.94893	0.000985036	0.00853009	Day0vs2
PPP1R9A	3.25319	-1.58012	3.94763	0.000989067	0.00855939	Day0vs2
TSEN15	-1.25091	4.33675	-3.94038	0.000997896	0.00863013	Day0vs2
PKMYT1	-2.63385	-0.764206	-3.93874	0.00100163	0.00865674	Day0vs2
ALDH1L1	6.81426	4.67849	3.97423	0.00102998	0.00889592	Day0vs2
HPDL	2.31522	-0.183332	3.91697	0.001041	0.00898526	Day0vs2
CEND1	-2.0625	-0.406425	-3.91548	0.00104363	0.00900208	Day0vs2
TICRR	1.57953	2.92176	3.91262	0.00104895	0.00904209	Day0vs2
SHMT1	2.691	4.54684	3.91223	0.00105071	0.00905134	Day0vs2
NEK10	-2.86112	-0.531068	-3.9107	0.0010543	0.00907636	Day0vs2
RNF157	2.41725	2.21716	3.90179	0.00106996	0.00920008	Day0vs2
CFL2	-1.42118	5.31386	-3.90154	0.00107007	0.00920008	Day0vs2
PKD1L2	4.69261	0.751279	3.91597	0.00107319	0.00922092	Day0vs2
NPTXR	1.67188	3.41752	3.89053	0.00109149	0.00937209	Day0vs2
PLA2G6	1.36683	4.56402	3.88459	0.00110325	0.00946103	Day0vs2
NHSL2	-2.23636	-0.0831037	-3.88465	0.00110328	0.00946103	Day0vs2
LY6K	-1.53008	1.90283	-3.88416	0.00110409	0.00946176	Day0vs2
ITGA5	-1.61789	8.70213	-3.88023	0.00111194	0.00952287	Day0vs2
CTB-50L17.14	3.96942	0.457671	3.88642	0.00111485	0.00954163	Day0vs2
VSIG10L	1.80606	2.03385	3.87813	0.00111617	0.00954672	Day0vs2
PIP5K1A	-1.22133	5.65453	-3.86931	0.00113404	0.00969329	Day0vs2
ANKRD53	2.28583	0.747948	3.86392	0.00114534	0.00978357	Day0vs2
MROH6	1.77474	2.23292	3.8572	0.00115908	0.00989451	Day0vs2
TYRO3	1.97141	4.52391	3.85587	0.0011619	0.0099122	Day0vs2
AIFM2	1.75233	5.87244	3.85279	0.00116835	0.0099608	Day0vs2
ABI3BP	-2.1555	8.02772	-3.85112	0.00117199	0.00998532	Day0vs2
BRSK1	-1.86369	2.35686	-3.84601	0.00118275	0.0100705	Day0vs2
CDCA8	-1.83896	0.192026	-3.84153	0.00119234	0.0101456	Day0vs2
LEP	5.2378	3.13138	3.86176	0.00120223	0.0102232	Day0vs2
CNTFR	7.60635	1.70927	3.90201	0.0012077	0.0102591	Day0vs2
KLHL25	2.08878	3.43558	3.83402	0.00120869	0.0102591	Day0vs2
ARHGEF26	1.74121	2.44939	3.83363	0.00120948	0.0102591	Day0vs2
IFIT2	-1.48376	2.9551	-3.83359	0.00120955	0.0102591	Day0vs2
B4GALT1	-1.41275	7.84018	-3.83034	0.00121668	0.0103063	Day0vs2
PLIN5	4.18344	2.873	3.84047	0.00121669	0.0103063	Day0vs2
FYB	4.36686	-1.7059	3.84192	0.00121826	0.0103131	Day0vs2
DGAT1	2.12406	5.53405	3.82499	0.00122859	0.0103938	Day0vs2
EFEMP1	-1.70445	9.15797	-3.82392	0.00123087	0.0104064	Day0vs2
PLEC	-1.35903	9.60406	-3.82221	0.00123469	0.0104303	Day0vs2
NLGN3	1.98025	-0.229523	3.82196	0.00123527	0.0104303	Day0vs2
ADCY4	-1.89608	0.0982699	-3.82048	0.00123858	0.0104516	Day0vs2
PIGZ	1.27903	3.82913	3.81909	0.00124167	0.010471	Day0vs2
SGCG	-1.99457	0.721244	-3.81872	0.00124253	0.0104715	Day0vs2
MYO1E	-1.42363	5.56463	-3.81799	0.00124413	0.0104783	Day0vs2
EIF4EBP2	1.46879	7.19172	3.81347	0.00125435	0.0105577	Day0vs2
PYGB	1.6661	7.98703	3.81294	0.00125555	0.0105611	Day0vs2
IFITM2	-1.33211	6.64771	-3.81207	0.00125752	0.0105709	Day0vs2
MYLIP	1.45052	3.72565	3.80948	0.00126343	0.0106138	Day0vs2
MANEA	1.93046	3.88421	3.80909	0.00126436	0.0106148	Day0vs2
KRAS	-1.28726	4.41989	-3.80446	0.00127495	0.010697	Day0vs2
KLHL23	2.62228	0.0346215	3.80344	0.00127839	0.010719	Day0vs2
SORBS1	4.29633	3.33348	3.81377	0.00128028	0.0107281	Day0vs2
DHCR24	2.09327	7.99708	3.79867	0.00128847	0.0107898	Day0vs2
MMP14	1.35729	10.3494	3.79744	0.00129126	0.0108064	Day0vs2
AC018755.1	2.30781	-0.551916	3.79675	0.00129317	0.0108154	Day0vs2
TGM2	-1.90849	4.61986	-3.79547	0.00129588	0.0108313	Day0vs2
IRS2	1.29169	6.7209	3.79492	0.00129716	0.0108351	Day0vs2
VASN	-1.5534	7.3464	-3.79206	0.00130388	0.0108775	Day0vs2
PCCA	1.43288	4.26321	3.79206	0.00130389	0.0108775	Day0vs2
DMKN	2.71408	2.74089	3.79094	0.00130806	0.0109012	Day0vs2
CDO1	5.48669	1.70373	3.81965	0.00130838	0.0109012	Day0vs2
MAMDC4	-1.48101	2.99663	-3.78823	0.00131296	0.0109325	Day0vs2
FAM19A2	2.8211	-0.333708	3.78622	0.00131989	0.0109833	Day0vs2
BCAP29	-1.41771	4.16187	-3.77825	0.00133691	0.0111179	Day0vs2
PPARGC1B	2.57595	2.60226	3.776	0.00134336	0.0111645	Day0vs2
LTC4S	-2.42498	-0.509974	-3.76999	0.00135761	0.0112759	Day0vs2
AGPAT9	2.66962	0.138329	3.76668	0.00136663	0.0113436	Day0vs2
SPOCD1	-1.82044	3.59483	-3.7651	0.00136916	0.0113575	Day0vs2
IZUMO4	2.14821	1.97223	3.76014	0.00138166	0.011454	Day0vs2
PSD3	-1.44669	5.19825	-3.75653	0.00139058	0.0115148	Day0vs2
CAPZB	-1.1785	7.21567	-3.75647	0.00139074	0.0115148	Day0vs2
SLC2A14	-2.16188	-0.787119	-3.7467	0.00141575	0.0117145	Day0vs2
KCNK6	-1.50865	3.33332	-3.74472	0.0014207	0.0117481	Day0vs2
CALB2	3.95472	2.05312	3.75137	0.00142455	0.0117726	Day0vs2
NUSAP1	-1.84659	0.726781	-3.74041	0.00143187	0.0118257	Day0vs2
ITGA4	-1.51487	3.23901	-3.73923	0.00143491	0.0118434	Day0vs2
RUNX2	-1.57894	3.28486	-3.73877	0.00143611	0.0118459	Day0vs2
LPAR1	1.19796	6.77866	3.73219	0.00145337	0.0119808	Day0vs2
FAR2	2.28934	4.98025	3.73141	0.00145577	0.0119931	Day0vs2
LRFN1	2.33395	-1.01583	3.72936	0.00146129	0.012031	Day0vs2
STON1-GTF2A1L	5.36821	-0.254027	3.75653	0.00146371	0.0120435	Day0vs2
ZDHHC13	-1.45786	2.19782	-3.72379	0.00147571	0.0121346	Day0vs2
DSE	-1.36979	6.7927	-3.72098	0.00148328	0.0121893	Day0vs2
GLI4	1.35583	4.11534	3.71662	0.00149506	0.0122785	Day0vs2
ARHGAP35	-1.21574	6.76255	-3.71492	0.0014997	0.0123089	Day0vs2
FGF5	-1.47156	3.30483	-3.71331	0.00150408	0.0123372	Day0vs2
WNT5A	-1.70791	5.75264	-3.71203	0.0015076	0.0123572	Day0vs2
GLA	1.37935	3.55661	3.71167	0.00150856	0.0123572	Day0vs2
C1orf101	1.96657	-0.0829736	3.71141	0.00150933	0.0123572	Day0vs2
TTLL12	1.36373	5.799	3.68318	0.00158879	0.0129997	Day0vs2
AQPEP	3.71334	0.394902	3.68103	0.00161294	0.0131891	Day0vs2
NR2F1	1.49089	4.47104	3.67406	0.00161539	0.013201	Day0vs2
MYL3	3.44158	-1.56908	3.67733	0.00161746	0.0132098	Day0vs2
ACSL5	3.11612	4.79226	3.66213	0.00165723	0.0135262	Day0vs2
TACC2	1.26098	4.90994	3.6551	0.00167213	0.0136394	Day0vs2
MST1	1.85706	3.87923	3.64901	0.00169084	0.0137834	Day0vs2
GBP4	-1.65828	1.61959	-3.64756	0.00169528	0.0138111	Day0vs2
TMEM37	2.43677	-0.0774086	3.64332	0.00170924	0.0139163	Day0vs2
MARCKSL1	1.59953	6.34324	3.63261	0.00174211	0.0141752	Day0vs2
SMAD3	-1.41884	6.51108	-3.62722	0.00175933	0.0143065	Day0vs2
ISOC1	1.52381	3.98253	3.61811	0.00178882	0.0145373	Day0vs2
MANEAL	1.60182	2.58205	3.61753	0.00179072	0.0145438	Day0vs2
C17orf107	-1.69287	0.639114	-3.61176	0.00180968	0.0146888	Day0vs2
AREG	3.65959	-1.13973	3.61381	0.00182255	0.0147842	Day0vs2
STAR	4.54016	0.673024	3.62283	0.00182736	0.014814	Day0vs2
RUNX1	-1.74911	5.9801	-3.5968	0.00185979	0.0150677	Day0vs2
PDGFRB	1.54342	10.0557	3.59496	0.00186606	0.0151092	Day0vs2
SLC9A3	2.0227	0.476881	3.59344	0.00187134	0.0151427	Day0vs2
KIAA1549L	-1.4561	4.62299	-3.58915	0.00188596	0.0152517	Day0vs2
CITED4	3.02525	1.41993	3.58886	0.00189323	0.0153011	Day0vs2
KCND1	2.33692	2.63526	3.58355	0.00190598	0.0153947	Day0vs2
C2CD2	1.57097	5.79127	3.58173	0.00191169	0.0154314	Day0vs2
ENPP1	2.57675	3.82175	3.58159	0.0019139	0.0154398	Day0vs2
C4B	-1.60542	3.62722	-3.58034	0.00191657	0.0154495	Day0vs2
FAM212A	-1.95157	1.39359	-3.57978	0.00191859	0.0154495	Day0vs2
CAV2	1.65353	6.65147	3.57976	0.00191861	0.0154495	Day0vs2
SLC22A4	-1.50478	1.52548	-3.57641	0.00193039	0.0155348	Day0vs2
FAM154B	1.97326	-0.675047	3.57462	0.00193677	0.0155767	Day0vs2
HSPB6	1.62401	9.10551	3.57024	0.00195227	0.0156918	Day0vs2
MLYCD	1.83278	4.00376	3.56893	0.001957	0.0157145	Day0vs2
ADAM32	2.05706	0.435826	3.56883	0.00195747	0.0157145	Day0vs2
LRRC45	1.33198	3.56399	3.56843	0.00195876	0.0157153	Day0vs2
TTC32	2.05781	0.898398	3.56411	0.00197444	0.0158315	Day0vs2
CLSTN2	3.61785	1.43574	3.56455	0.00199367	0.015976	Day0vs2
RCN3	-1.1934	7.28962	-3.55743	0.00199856	0.0160054	Day0vs2
NEURL1B	4.6796	0.888733	3.57526	0.00200285	0.01603	Day0vs2
ISG20	-2.02386	0.11281	-3.55463	0.00200893	0.016069	Day0vs2
RPUSD3	1.25215	4.59897	3.55152	0.00202029	0.0161501	Day0vs2
ACSS2	2.52018	6.91636	3.55078	0.00202452	0.0161682	Day0vs2
C2orf72	5.01297	-0.879851	3.57473	0.002025	0.0161682	Day0vs2
THEM6	2.41035	4.04333	3.54304	0.00205286	0.0163807	Day0vs2
FRMD3	2.0119	1.5741	3.53694	0.00207502	0.0165475	Day0vs2
FFAR4	2.27457	0.866904	3.53084	0.00209877	0.0167268	Day0vs2
UXS1	-1.25268	4.61787	-3.52749	0.00211113	0.0168152	Day0vs2
SLC22A3	4.69128	-0.264964	3.54329	0.00212564	0.0169134	Day0vs2
MMP28	5.32447	0.350669	3.55398	0.00212602	0.0169134	Day0vs2
PHLDA2	-2.07715	2.55208	-3.51666	0.00215361	0.0171226	Day0vs2
VPS37C	-1.23903	4.19004	-3.51592	0.00215638	0.0171343	Day0vs2
FOSB	-2.3366	9.45231	-3.5133	0.00216753	0.0172125	Day0vs2
PACSIN2	-1.20002	5.70297	-3.50576	0.00219688	0.0174351	Day0vs2
KIAA1598	-1.82503	1.43074	-3.50325	0.00220705	0.0175053	Day0vs2
METRN	1.38051	5.54577	3.49932	0.00222299	0.0176212	Day0vs2
TTC39C	1.30334	4.32693	3.49771	0.00222953	0.0176624	Day0vs2
NEK2	-1.99436	-0.461011	-3.49716	0.00223191	0.0176706	Day0vs2
DCLK1	3.24674	1.98168	3.49597	0.00224978	0.0178014	Day0vs2
SLC9A9	1.89441	2.62999	3.47756	0.00231354	0.018295	Day0vs2
GBP3	-1.49183	4.76773	-3.4767	0.00231713	0.0183124	Day0vs2
AASS	1.47384	4.9322	3.47617	0.0023194	0.0183194	Day0vs2
CASQ2	3.27409	-1.91661	3.47536	0.00233748	0.0184511	Day0vs2
EMP3	-1.2322	6.3761	-3.46769	0.00235576	0.0185843	Day0vs2
SIRT4	1.80858	0.120156	3.46583	0.00236385	0.018637	Day0vs2
CS	1.62295	7.86649	3.46506	0.00236717	0.018652	Day0vs2
PNPLA7	1.7182	2.54163	3.46295	0.00237635	0.0187132	Day0vs2
VEGFA	-1.53504	7.69225	-3.45476	0.00241234	0.0189853	Day0vs2
SOBP	1.74101	3.19563	3.45085	0.00242973	0.0191108	Day0vs2
RP5-1052I5.2	3.94841	-0.798	3.45828	0.00244049	0.019184	Day0vs2
PILRB	1.41441	6.0038	3.44452	0.00245815	0.0193113	Day0vs2
YWHAH	-1.36012	6.16065	-3.44102	0.00247398	0.0194242	Day0vs2
TOP2A	-1.45403	2.4424	-3.43918	0.00248236	0.0194783	Day0vs2
NAPRT1	1.56537	4.79452	3.42498	0.00254802	0.0199817	Day0vs2
FAM63B	-1.29953	4.25697	-3.42099	0.00256677	0.0201168	Day0vs2
DLL1	1.99959	0.70852	3.4187	0.00257775	0.0201863	Day0vs2
FNDC4	1.62872	4.50825	3.41846	0.0025787	0.0201863	Day0vs2
RCOR2	-1.55639	1.61752	-3.41363	0.0026017	0.0203543	Day0vs2
CAMK1	2.22279	5.44474	3.41176	0.00261128	0.0204172	Day0vs2
COL16A1	-1.41615	9.28204	-3.40272	0.00265443	0.0207423	Day0vs2
THAP2	-1.32651	2.33882	-3.39907	0.00267232	0.0208697	Day0vs2
ABCA1	1.53386	7.09067	3.39588	0.00268804	0.0209801	Day0vs2
ATXN1	-1.33458	4.93984	-3.395	0.00269238	0.0210015	Day0vs2
IGFLR1	1.73669	1.21976	3.39456	0.00269459	0.0210063	Day0vs2
FCGBP	2.31289	-0.538918	3.39303	0.00270315	0.0210606	Day0vs2
PRODH	8.0537	2.2651	3.47586	0.00271816	0.0211651	Day0vs2
KRBA2	1.94926	1.24773	3.38899	0.00272244	0.0211791	Day0vs2
S100A1	1.92724	0.70729	3.38884	0.00272316	0.0211791	Day0vs2
BCO2	2.10043	-0.0998484	3.38855	0.00272487	0.0211799	Day0vs2
NEO1	-1.26002	4.85265	-3.38348	0.00275007	0.0213398	Day0vs2
FSTL1	1.29023	12.164	3.38344	0.00275027	0.0213398	Day0vs2
BICC1	-1.59141	5.54168	-3.3834	0.00275049	0.0213398	Day0vs2
KCND2	-1.58785	1.61887	-3.38312	0.00275191	0.0213398	Day0vs2
CA5B	1.8941	4.33048	3.37492	0.00279381	0.021652	Day0vs2
TLDC2	2.7188	-0.601957	3.3648	0.0028514	0.0220854	Day0vs2
HIF1A	-1.54253	8.07193	-3.35943	0.00287454	0.0222516	Day0vs2
F5	4.72828	-0.245704	3.37704	0.00289936	0.0224306	Day0vs2
LPAR6	1.8726	1.42575	3.34943	0.00292805	0.0226393	Day0vs2
SLFN5	-1.32153	6.52911	-3.34729	0.00293953	0.0227147	Day0vs2
MYLK	-1.58355	6.45983	-3.34098	0.00297394	0.0229672	Day0vs2
DCN	1.44258	10.4753	3.33184	0.00302445	0.0233354	Day0vs2
CHD7	1.72454	0.440815	3.33171	0.00302516	0.0233354	Day0vs2
TOB2	1.34998	6.43353	3.32887	0.00304104	0.0234442	Day0vs2
SIRPB1	-2.03072	0.131396	-3.32839	0.00304393	0.0234528	Day0vs2
LY9	3.12091	-1.83696	3.32803	0.00306185	0.0235771	Day0vs2
NFE2L1	-1.21858	8.87929	-3.32232	0.00307798	0.0236875	Day0vs2
PPP1R32	2.15401	1.07016	3.31586	0.00311539	0.0239614	Day0vs2
SLC4A7	-1.3167	4.1298	-3.30954	0.00315133	0.0242238	Day0vs2
DTX1	5.17536	3.01368	3.33699	0.00317302	0.0243763	Day0vs2
CH25H	-2.0274	-0.955845	-3.30353	0.00318672	0.0244674	Day0vs2
FRAS1	2.77218	2.0618	3.30397	0.00319107	0.0244865	Day0vs2
FKSG63	4.75074	-1.8136	3.31662	0.00324858	0.0249134	Day0vs2
CCDC40	1.58941	2.51431	3.2911	0.00326035	0.0249615	Day0vs2
KCNIP2	5.57141	3.18646	3.33027	0.0032605	0.0249615	Day0vs2
BMP4	2.16072	0.18867	3.29117	0.00326054	0.0249615	Day0vs2
PBK	-2.70116	-0.95275	-3.29122	0.00326568	0.0249864	Day0vs2
HCAR2	4.2872	-0.139988	3.29789	0.00331625	0.0253587	Day0vs2
TFPI	1.4678	4.82372	3.28076	0.00332314	0.0253966	Day0vs2
HEY1	-2.66501	0.657473	-3.27877	0.00334094	0.0255179	Day0vs2
RPS6KA6	-1.60569	0.428001	-3.27738	0.00334389	0.0255257	Day0vs2
ENTPD7	-1.41433	3.12226	-3.27224	0.00337579	0.0257543	Day0vs2
TMEM256	1.25307	4.30603	3.26856	0.00339879	0.0259148	Day0vs2
PTPRU	1.69719	4.02698	3.25957	0.00345568	0.0263333	Day0vs2
PLA2G4C	-1.49473	2.77436	-3.25835	0.00346344	0.0263773	Day0vs2
PODXL2	1.97216	1.85377	3.25409	0.00349094	0.0265705	Day0vs2
SH2D3C	3.32136	-1.48007	3.25832	0.00349284	0.0265705	Day0vs2
GJC2	-1.76855	0.477205	-3.24419	0.0035552	0.0270293	Day0vs2
PTPN9	-1.22796	4.98061	-3.23621	0.0036079	0.0274142	Day0vs2
KIF21A	2.04368	3.90709	3.23317	0.00362862	0.0275558	Day0vs2
43891	3.44091	3.08301	3.237	0.00364096	0.0276336	Day0vs2
HAS3	-1.76131	0.52501	-3.22964	0.00365198	0.0277014	Day0vs2
GCHFR	1.95789	1.75012	3.22674	0.00367177	0.0278355	Day0vs2
TMEM51	-1.93802	-1.03959	-3.22562	0.00367939	0.0278772	Day0vs2
IFI27	-1.76536	-0.263186	-3.22494	0.00368385	0.027895	Day0vs2
TXNDC16	1.97771	3.04178	3.22361	0.00369313	0.0279492	Day0vs2
HES7	2.36085	-1.20978	3.22227	0.00370411	0.0280163	Day0vs2
SOGA2	-1.22145	5.83173	-3.21989	0.00371835	0.0281079	Day0vs2
SPRED3	-1.95512	-0.494315	-3.21898	0.00372481	0.0281406	Day0vs2
ATP2A2	-1.21675	7.99617	-3.21696	0.00373851	0.028228	Day0vs2
DEF6	-2.3675	-0.250664	-3.2153	0.00375218	0.028315	Day0vs2
TMEM144	1.68321	2.14687	3.21403	0.00375881	0.0283489	Day0vs2
CCND1	-1.21149	7.45189	-3.20951	0.00379029	0.0285672	Day0vs2
DTD1	-1.30271	4.38351	-3.20926	0.00379209	0.0285672	Day0vs2
FMNL1	-2.03757	2.59692	-3.20831	0.00379912	0.0286039	Day0vs2
TMEM53	1.8071	3.26754	3.20711	0.00380722	0.0286485	Day0vs2
CADM3	6.57255	0.882594	3.26398	0.00384343	0.0289045	Day0vs2
JAG2	2.1958	1.33996	3.19639	0.00388435	0.0291956	Day0vs2
TRIM46	-1.49189	1.61995	-3.19419	0.00389914	0.0292887	Day0vs2
APOD	2.82432	3.23503	3.19518	0.00390354	0.0292887	Day0vs2
ACSM3	2.28337	-0.510004	3.19363	0.00390478	0.0292887	Day0vs2
EYA2	2.44408	1.02068	3.19375	0.00390561	0.0292887	Day0vs2
ULBP1	-1.36251	2.23793	-3.19037	0.0039268	0.0294309	Day0vs2
LONP1	-1.18664	7.02731	-3.1865	0.00395493	0.0296249	Day0vs2
TMEM171	-1.56624	0.825778	-3.18295	0.00398097	0.0298031	Day0vs2
SEMA6D	1.62156	1.39754	3.17649	0.00402882	0.0301443	Day0vs2
MEX3B	-1.27638	3.18871	-3.1757	0.00403469	0.0301711	Day0vs2
AGBL2	2.11929	-0.170294	3.17404	0.00404776	0.0302517	Day0vs2
FAM167B	-2.06599	-0.266082	-3.16733	0.00409812	0.0306108	Day0vs2
KLF4	-1.62717	7.22257	-3.16133	0.00414329	0.0309307	Day0vs2
RASL11B	2.7088	-0.500946	3.15989	0.00416353	0.0310521	Day0vs2
RALGPS2	-1.31983	3.74416	-3.1586	0.00416426	0.0310521	Day0vs2
KIAA1024	1.52088	1.03422	3.15564	0.00418716	0.0312052	Day0vs2
LRRC20	1.42195	3.13073	3.14949	0.00423498	0.0315438	Day0vs2
RP11-676J12.7	-2.69866	-0.680854	-3.14748	0.00426006	0.0317127	Day0vs2
BMPR1B	-1.67246	0.0896168	-3.1438	0.00427984	0.031842	Day0vs2
PDIA3	-1.19202	9.03688	-3.14119	0.00430055	0.031978	Day0vs2
GLUD2	2.72159	-0.651453	3.14049	0.00431622	0.0320765	Day0vs2
ANXA1	-1.13637	8.58596	-3.13878	0.00431969	0.0320843	Day0vs2
PLK4	-2.21668	-0.479506	-3.13751	0.00433122	0.0321518	Day0vs2
ASPRV1	2.25542	-0.807843	3.13571	0.00434598	0.0322402	Day0vs2
TTC38	1.41868	5.10483	3.13525	0.004348	0.0322402	Day0vs2
STK32B	1.67634	1.38668	3.13353	0.00436186	0.0323247	Day0vs2
RUNX1T1	-1.68178	3.20278	-3.13026	0.00438834	0.0324957	Day0vs2
ABCC1	1.2405	6.90948	3.13007	0.00438984	0.0324957	Day0vs2
BACH1	-1.25925	5.0071	-3.12799	0.00440677	0.0326027	Day0vs2
RP1	3.59979	-1.69203	3.13465	0.00441833	0.0326503	Day0vs2
ZNF547	1.62965	1.30658	3.12655	0.00441859	0.0326503	Day0vs2
SETMAR	1.37346	4.14542	3.12629	0.00442063	0.0326503	Day0vs2
P4HA1	-1.50475	7.05432	-3.12214	0.00445474	0.0328839	Day0vs2
CDC42EP5	-1.43259	4.36229	-3.11998	0.00447255	0.0329969	Day0vs2
CASS4	-1.74639	0.281436	-3.11932	0.00447808	0.0330193	Day0vs2
CHML	-1.37334	2.79935	-3.1137	0.00452482	0.0333453	Day0vs2
TIMP3	-1.41203	8.38753	-3.11313	0.0045296	0.0333619	Day0vs2
CTD-3214H19.4	-1.74506	1.50245	-3.11171	0.00454157	0.0334314	Day0vs2
SYTL3	-1.97693	0.707345	-3.11093	0.00454842	0.0334632	Day0vs2
DTL	-1.94028	-0.973109	-3.09551	0.00467996	0.0344118	Day0vs2
ITGBL1	-1.64606	7.96289	-3.09231	0.00470745	0.0345946	Day0vs2
EMC3	1.16073	5.49424	3.09002	0.00472746	0.0347129	Day0vs2
KLHDC7B	-3.6289	1.70579	-3.09857	0.0047288	0.0347129	Day0vs2
GPT	3.10627	2.45629	3.0907	0.00475263	0.0348551	Day0vs2
SHCBP1	-1.65588	0.775202	-3.08706	0.00475345	0.0348551	Day0vs2
ANO3	3.38944	-1.43787	3.09183	0.00476465	0.0349178	Day0vs2
CARD9	-1.9419	-0.0222894	-3.08435	0.00477759	0.0349933	Day0vs2
AC132872.2	-1.81522	-0.181828	-3.08223	0.00479616	0.0351098	Day0vs2
EZH1	1.25345	5.8512	3.07874	0.00482714	0.035317	Day0vs2
GUCY1A2	-2.86111	-0.99765	-3.08008	0.0048332	0.0353418	Day0vs2
ZDHHC9	1.19324	6.44107	3.07619	0.00484997	0.0354277	Day0vs2
MMP15	2.10838	3.81919	3.07625	0.00485032	0.0354277	Day0vs2
NEBL	3.52637	-2.16886	3.08282	0.0048587	0.0354693	Day0vs2
MICB	-1.38149	2.82405	-3.0727	0.00488145	0.0356157	Day0vs2
LGALS12	7.10936	5.0959	3.14879	0.00489188	0.0356635	Day0vs2
hsa-mir-1199	2.26006	-0.733461	3.07161	0.0048934	0.0356635	Day0vs2
E2F7	-1.54627	1.19799	-3.0644	0.00495699	0.036107	Day0vs2
PTPRZ1	-1.95693	-0.86173	-3.05846	0.00501206	0.036488	Day0vs2
PHYHD1	1.88996	3.04962	3.05593	0.00503547	0.0366383	Day0vs2
ARG2	-1.51353	1.30979	-3.05495	0.00504438	0.0366828	Day0vs2
ANKRD11	-1.17169	7.30239	-3.04708	0.00511842	0.0372008	Day0vs2
AURKA	-1.75985	1.30757	-3.04387	0.005149	0.0374025	Day0vs2
HAS2	1.42654	5.88813	3.04075	0.00517869	0.0375974	Day0vs2
GDAP1	-1.91318	0.910935	-3.04034	0.00518288	0.0376072	Day0vs2
SLC25A25	-1.46108	4.71789	-3.03784	0.0052067	0.0377593	Day0vs2
PSPH	-1.33965	3.87671	-3.03206	0.00526267	0.0381443	Day0vs2
NAT8L	6.85648	1.27083	3.10052	0.00531166	0.0384782	Day0vs2
SERTAD1	-1.24888	3.49739	-3.02502	0.00533173	0.0385935	Day0vs2
ZNF57	1.70545	0.846995	3.02485	0.00533342	0.0385935	Day0vs2
CYFIP2	-1.86316	0.894479	-3.01985	0.00538317	0.0389322	Day0vs2
FGF14	-1.6027	4.13878	-3.01516	0.00542987	0.0392484	Day0vs2
CITED1	7.05413	0.538378	3.09218	0.00544071	0.0393053	Day0vs2
SLC22A15	-2.17529	2.37749	-3.01319	0.00545144	0.0393612	Day0vs2
SHC2	3.06471	-1.5827	3.01597	0.00545735	0.0393699	Day0vs2
CASKIN1	2.19569	-0.644013	3.0125	0.0054586	0.0393699	Day0vs2
ZNF91	1.3752	3.30442	3.00974	0.00548469	0.0395364	Day0vs2
CCDC39	1.59786	0.760192	3.00844	0.00549788	0.03961	Day0vs2
CCIN	-1.92264	0.413847	-3.0022	0.00556206	0.0400505	Day0vs2
HERC6	-2.03095	0.474193	-3.00159	0.00556874	0.0400561	Day0vs2
RILP	1.57007	3.41372	3.0015	0.00556891	0.0400561	Day0vs2
FOXP1	-1.4283	5.21227	-2.99293	0.00565794	0.0406743	Day0vs2
HLA-DMA	2.28411	3.0667	2.99192	0.00567166	0.0407508	Day0vs2
TMOD1	3.41203	-1.06647	2.98917	0.00577168	0.0414468	Day0vs2
KCTD20	-1.18575	6.94879	-2.98094	0.00578489	0.0415191	Day0vs2
FTSJ1	-1.14506	4.95357	-2.97977	0.00579747	0.0415868	Day0vs2
TSPAN18	-2.63291	1.44183	-2.97646	0.00584598	0.0419121	Day0vs2
ZNF460	-1.85378	-0.539197	-2.96847	0.00592024	0.0424214	Day0vs2
ING2	1.40321	3.24514	2.96293	0.005981	0.0428335	Day0vs2
TEAD3	-1.16211	5.39289	-2.95225	0.00610039	0.0436649	Day0vs2
DAP	-1.16798	7.07151	-2.95194	0.00610393	0.0436665	Day0vs2
KIAA1324	-2.07315	-0.393024	-2.9485	0.00614407	0.04393	Day0vs2
DAW1	-1.83761	-0.342311	-2.94348	0.00620046	0.0443091	Day0vs2
SLC25A20	1.55823	4.47338	2.94282	0.00620779	0.0443375	Day0vs2
KLHL10	2.32285	-0.997021	2.93907	0.00625547	0.0446539	Day0vs2
ANKLE2	-1.15316	6.23579	-2.93741	0.00627024	0.0447352	Day0vs2
PCK1	7.26222	4.96746	3.02238	0.00627457	0.0447419	Day0vs2
KLRG1	2.21872	-0.748848	2.93682	0.00627983	0.0447552	Day0vs2
IFT81	-1.39269	3.46026	-2.93267	0.00632549	0.0450563	Day0vs2
GPC6	1.33897	6.28014	2.93064	0.00634925	0.0452012	Day0vs2
BRCA2	-1.73254	0.382347	-2.92906	0.00636802	0.045289	Day0vs2
SOCS6	-1.20694	4.1573	-2.92901	0.00636844	0.045289	Day0vs2
CYP26B1	1.96822	-0.529281	2.91843	0.00649498	0.046164	Day0vs2
PDK3	-1.83828	0.0218125	-2.91542	0.00653088	0.0463942	Day0vs2
TLDC1	-1.21552	4.45951	-2.91028	0.00659302	0.0468104	Day0vs2
C7orf55	1.43757	2.08135	2.90896	0.00660922	0.0468878	Day0vs2
FGR	4.46052	-0.847295	2.9337	0.00661101	0.0468878	Day0vs2
RBM24	-1.51778	2.15254	-2.90759	0.006626	0.0469514	Day0vs2
DDX26B	-1.46891	2.51611	-2.9075	0.00662709	0.0469514	Day0vs2
PPP1R18	-1.21175	6.72563	-2.90559	0.00665053	0.0470677	Day0vs2
AC020922.1	2.30623	-0.463571	2.90596	0.00665064	0.0470677	Day0vs2
SUSD1	-1.2687	3.35198	-2.90423	0.00666731	0.0471604	Day0vs2
SPG20OS	3.26686	-1.67814	2.90886	0.00668364	0.0472506	Day0vs2
NLRP1	-1.31174	5.52092	-2.90135	0.00670295	0.0473617	Day0vs2
CEP44	1.46957	3.31195	2.89564	0.00677414	0.0478392	Day0vs2
IL27RA	-2.11744	-0.14956	-2.88962	0.00685174	0.0483614	Day0vs2
HMGN5	1.59739	1.39037	2.88289	0.00693576	0.0489282	Day0vs2
MAML3	1.44852	2.56114	2.87895	0.00698644	0.0492595	Day0vs2
CD55	-1.32157	4.06203	-2.87772	0.00700246	0.0493214	Day0vs2
PDE3B	9.51587	3.47085	3.00805	0.0070027	0.0493214	Day0vs2
LRP8	1.80699	3.51441	2.87691	0.00701311	0.0493639	Day0vs2
SEC11C	-1.51703	2.47922	-2.87666	0.00701621	0.0493639	Day0vs2
LAMA4	1.21293	9.71812	2.87627	0.00702123	0.0493729	Day0vs2
RBP1	-1.65865	2.07972	-2.8759	0.007026	0.0493802	Day0vs2
SLC25A18	5.60585	1.5381	2.92504	0.00704911	0.0495163	Day0vs2
IRF6	-1.7895	-0.0328472	-2.86962	0.00710832	0.0499056	Day0vs2
CRISPLD2	-3.8094	5.87685	-44.6946	6.48419e-15	8.56302e-11	Day2vs8
ADIRF	4.5632	3.00844	28.4815	1.31637e-12	8.69196e-09	Day2vs8
CUL4B	-3.25828	6.55691	-25.8408	4.09555e-12	1.80286e-08	Day2vs8
COL4A6	3.44925	2.03306	25.0539	5.88107e-12	1.94163e-08	Day2vs8
SVIL	2.69194	5.23214	22.8279	1.73966e-11	4.59479e-08	Day2vs8
COL5A3	3.4981	8.51417	21.2897	3.91813e-11	8.62381e-08	Day2vs8
GPC4	2.85114	3.74798	20.8921	4.8719e-11	9.19119e-08	Day2vs8
LAIR1	4.6029	1.33878	20.3825	6.52224e-11	1.07666e-07	Day2vs8
PPP1R1B	4.2189	3.10092	20.1713	7.34232e-11	1.07736e-07	Day2vs8
AOX1	-2.38176	6.61577	-19.5941	1.02364e-10	1.35181e-07	Day2vs8
LMO3	-2.87408	3.03446	-19.2709	1.24069e-10	1.48951e-07	Day2vs8
COL15A1	4.92753	5.27933	18.5452	1.94737e-10	2.14308e-07	Day2vs8
OSR2	-2.18208	4.83859	-18.0703	2.60347e-10	2.61046e-07	Day2vs8
ALDH1A3	-1.74964	7.23991	-17.9746	2.76742e-10	2.61046e-07	Day2vs8
ALOX15B	-4.40191	-0.776866	-17.7033	3.31104e-10	2.91504e-07	Day2vs8
LAMP2	-1.86518	7.14065	-17.566	3.60407e-10	2.97471e-07	Day2vs8
PROCR	-2.46057	4.7382	-17.3541	4.14269e-10	3.21814e-07	Day2vs8
MGP	-2.09685	5.58525	-17.1989	4.59197e-10	3.36898e-07	Day2vs8
S1PR3	-1.92276	5.62404	-16.8793	5.6929e-10	3.63937e-07	Day2vs8
PLCD4	2.75813	2.49975	16.8612	5.76379e-10	3.63937e-07	Day2vs8
HSD11B1	-3.17975	5.03243	-16.8558	5.78728e-10	3.63937e-07	Day2vs8
LPAR1	-1.89789	6.77866	-16.7044	6.41343e-10	3.6958e-07	Day2vs8
MFI2	-4.41414	4.10067	-16.706	6.43673e-10	3.6958e-07	Day2vs8
TGFBI	-3.18652	10.0998	-16.5033	7.36964e-10	4.05515e-07	Day2vs8
CDH22	5.76006	-0.345488	15.7586	1.26919e-09	6.70435e-07	Day2vs8
C1orf21	-2.33836	5.13505	-15.1417	1.96373e-09	9.87853e-07	Day2vs8
C1R	-1.84929	9.91653	-15.1042	2.01969e-09	9.87853e-07	Day2vs8
TMEM132C	7.2815	-2.29138	14.8484	2.55453e-09	1.20483e-06	Day2vs8
SLC29A4	2.07608	4.24815	14.4487	3.33723e-09	1.51971e-06	Day2vs8
DMTN	3.92802	0.354858	14.3504	3.61358e-09	1.5907e-06	Day2vs8
ITGA11	2.27427	7.89353	14.3035	3.74027e-09	1.59335e-06	Day2vs8
ITGA3	2.15322	5.02113	13.9501	4.95853e-09	1.99168e-06	Day2vs8
P2RX6	2.97342	3.07676	13.9458	4.97695e-09	1.99168e-06	Day2vs8
FCN1	7.32556	-1.49781	13.9066	5.36042e-09	2.08205e-06	Day2vs8
RASSF4	-3.43456	4.84999	-13.7958	5.62464e-09	2.12226e-06	Day2vs8
RXRG	4.94046	-1.02651	13.7589	5.84343e-09	2.14357e-06	Day2vs8
SCAMP5	4.62531	3.29466	13.6564	6.33926e-09	2.2626e-06	Day2vs8
BTBD11	-4.31336	0.362304	-13.4708	7.37608e-09	2.56338e-06	Day2vs8
HLA-DMA	3.87336	3.0667	13.4325	7.59928e-09	2.57323e-06	Day2vs8
MT1E	-2.28826	5.14992	-13.2441	8.88038e-09	2.93186e-06	Day2vs8
MT1X	-3.27771	4.89575	-13.104	1.00093e-08	3.2073e-06	Day2vs8
BANK1	4.33838	1.23967	13.0864	1.02004e-08	3.2073e-06	Day2vs8
PI16	-3.33698	3.11573	-13.0134	1.08165e-08	3.23786e-06	Day2vs8
PDE1B	6.29843	1.53428	13.0403	1.08405e-08	3.23786e-06	Day2vs8
KRT79	7.43002	2.38492	13.0424	1.10331e-08	3.23786e-06	Day2vs8
HTRA3	-4.16921	6.29709	-12.952	1.14362e-08	3.2832e-06	Day2vs8
IL1R1	-2.54175	7.584	-12.8699	1.22319e-08	3.43689e-06	Day2vs8
PRPS2	-1.7859	4.18211	-12.8047	1.2943e-08	3.56094e-06	Day2vs8
GM2A	-1.71025	5.79322	-12.7651	1.33977e-08	3.60798e-06	Day2vs8
TLE2	-2.27829	4.29175	-12.7429	1.36604e-08	3.60798e-06	Day2vs8
GPX3	-3.8805	7.35588	-12.6647	1.46647e-08	3.79731e-06	Day2vs8
44078	3.89789	1.83932	12.384	1.88138e-08	4.77798e-06	Day2vs8
PDE4B	-2.90004	1.67629	-12.2994	2.02534e-08	5.04653e-06	Day2vs8
GLDN	4.13672	-1.18864	12.2768	2.0741e-08	5.07233e-06	Day2vs8
SGCD	2.56855	3.90468	12.1861	2.2436e-08	5.38709e-06	Day2vs8
SGCG	3.85967	0.721244	12.1296	2.36757e-08	5.58324e-06	Day2vs8
VCAM1	4.88929	2.04802	12.0197	2.63582e-08	6.10677e-06	Day2vs8
TNS3	2.8295	4.90042	11.981	2.70725e-08	6.16413e-06	Day2vs8
MAPK8IP2	3.08951	1.9352	11.8978	2.92438e-08	6.54566e-06	Day2vs8
ABCC1	-1.91843	6.90948	-11.8497	3.05671e-08	6.72782e-06	Day2vs8
NID1	-2.08848	10.4427	-11.6793	3.58528e-08	7.76184e-06	Day2vs8
RGCC	3.03357	1.21406	11.595	3.88408e-08	8.27308e-06	Day2vs8
SIX2	-2.51553	3.81028	-11.4577	4.42556e-08	9.27681e-06	Day2vs8
AP3B2	3.55237	2.00516	11.3472	4.92856e-08	1.01162e-05	Day2vs8
FAT2	4.01913	-0.15687	11.3384	4.97921e-08	1.01162e-05	Day2vs8
PTGDS	1.81893	6.43053	11.2497	5.40889e-08	1.08227e-05	Day2vs8
C1GALT1C1	-2.29167	4.41059	-11.1886	5.74125e-08	1.13163e-05	Day2vs8
DPYSL4	2.39979	1.89359	11.1696	5.84887e-08	1.13589e-05	Day2vs8
MT1M	-3.9273	0.889718	-11.0915	6.3324e-08	1.21197e-05	Day2vs8
MAPK10	2.22321	2.07401	11.0032	6.88996e-08	1.2818e-05	Day2vs8
FSTL1	-1.93709	12.164	-11.003	6.8914e-08	1.2818e-05	Day2vs8
REV3L	-1.93501	6.76901	-10.9388	7.3447e-08	1.34714e-05	Day2vs8
SBSN	-3.78035	3.16459	-10.8937	7.69998e-08	1.39296e-05	Day2vs8
KCNAB1	4.19141	0.971396	10.8656	7.93576e-08	1.40061e-05	Day2vs8
TPD52L1	2.45125	3.70442	10.8352	8.14661e-08	1.40061e-05	Day2vs8
APOE	2.1266	8.63557	10.8341	8.15557e-08	1.40061e-05	Day2vs8
FBXO32	-1.93759	5.25536	-10.8327	8.16653e-08	1.40061e-05	Day2vs8
IGFBP2	-2.49476	2.80377	-10.7803	8.60942e-08	1.45764e-05	Day2vs8
HIST1H1C	2.0315	3.60744	10.7595	8.7914e-08	1.46961e-05	Day2vs8
GFPT2	-2.06565	6.00839	-10.7235	9.11692e-08	1.50498e-05	Day2vs8
ADORA1	4.90798	1.77904	10.7064	9.3679e-08	1.52731e-05	Day2vs8
ITIH5	3.0966	4.33597	10.6318	1.00118e-07	1.58922e-05	Day2vs8
RIMS4	5.38958	-0.494895	10.641	1.00656e-07	1.58922e-05	Day2vs8
PAPPA2	-2.56934	4.79104	-10.622	1.01087e-07	1.58922e-05	Day2vs8
C19orf80	5.84565	-0.421592	10.5767	1.08142e-07	1.68015e-05	Day2vs8
CES1	-2.66854	3.52505	-10.5012	1.14419e-07	1.74512e-05	Day2vs8
TGFBR3	-1.69892	6.73223	-10.4964	1.14967e-07	1.74512e-05	Day2vs8
LONRF3	5.38967	-3.43285	10.4446	1.23153e-07	1.84813e-05	Day2vs8
PRRT4	4.72442	1.2112	10.377	1.3117e-07	1.94632e-05	Day2vs8
TMEM59L	-2.69651	2.85045	-10.3393	1.35316e-07	1.96805e-05	Day2vs8
PIM1	-1.95137	6.09267	-10.3371	1.35614e-07	1.96805e-05	Day2vs8
RARRES1	-3.37446	0.517069	-10.1092	1.72552e-07	2.47168e-05	Day2vs8
TSPAN15	2.61966	1.80488	10.1001	1.74062e-07	2.47168e-05	Day2vs8
HEPACAM	3.1832	-0.200398	9.96539	2.01141e-07	2.82582e-05	Day2vs8
BHLHE41	1.89934	3.01927	9.93949	2.06682e-07	2.8731e-05	Day2vs8
PTN	2.35888	2.43615	9.88048	2.20281e-07	3.03024e-05	Day2vs8
SPARCL1	5.45908	0.849979	9.85163	2.31106e-07	3.13605e-05	Day2vs8
TUBB2B	2.04724	2.73492	9.82926	2.32854e-07	3.13605e-05	Day2vs8
SERPINI1	3.147	1.40514	9.82101	2.35097e-07	3.13605e-05	Day2vs8
CASP1	2.82701	2.94684	9.8091	2.38071e-07	3.14397e-05	Day2vs8
GGT5	2.44693	3.43206	9.70699	2.66123e-07	3.44382e-05	Day2vs8
IL17RC	-1.91026	6.32412	-9.70198	2.67576e-07	3.44382e-05	Day2vs8
PDE4D	-2.40012	3.76997	-9.69854	2.686e-07	3.44382e-05	Day2vs8
MAOB	6.17693	-2.27897	9.64707	2.92202e-07	3.7104e-05	Day2vs8
PTGR1	-1.80986	5.91684	-9.59511	3.01038e-07	3.7862e-05	Day2vs8
EPHB2	1.61088	3.60412	9.37364	3.85584e-07	4.8038e-05	Day2vs8
ETV5	2.58756	3.66216	9.36524	3.89298e-07	4.80474e-05	Day2vs8
FFAR4	2.75566	0.866904	9.33967	4.00749e-07	4.87693e-05	Day2vs8
CHST7	-2.24763	3.70027	-9.33558	4.02533e-07	4.87693e-05	Day2vs8
SULT1A1	2.25891	3.25211	9.3031	4.17624e-07	5.01376e-05	Day2vs8
HRASLS5	3.58666	2.19804	9.26395	4.37389e-07	5.20375e-05	Day2vs8
SLC45A4	-2.34353	2.97309	-9.25376	4.41726e-07	5.20842e-05	Day2vs8
TXNRD1	-1.42543	9.23002	-9.17267	4.84614e-07	5.66355e-05	Day2vs8
NT5E	-1.52591	6.96931	-9.14265	5.01609e-07	5.76024e-05	Day2vs8
PKDCC	-1.4732	6.90032	-9.14265	5.01611e-07	5.76024e-05	Day2vs8
ADAMTS1	-1.77975	8.94805	-9.11699	5.16652e-07	5.88182e-05	Day2vs8
PLEKHH1	2.70848	1.95732	9.07976	5.3943e-07	6.07167e-05	Day2vs8
[truncated: 1,770 more rows]

## Sheet: Supplementary Data 2
Supplementary Data 2
Gene	logFC	AveExpr	t	P.Value	adj.P.Val	Sig_Timepoint
ONECUT3	4.90741	7.33359	61.3192	2.19229e-16	3.06789e-12	Day12v16
HMGCS1	3.27157	8.54715	53.8177	1.00259e-15	7.01513e-12	Day12v16
ACAT2	3.02129	6.89378	44.7368	8.69626e-15	4.05652e-11	Day12v16
SOX14	4.71512	5.29043	43.2724	1.29063e-14	4.51528e-11	Day12v16
DHCR24	3.54038	7.96302	40.5212	2.76354e-14	7.73459e-11	Day12v16
RIMS4	2.78769	6.73967	38.8617	4.49644e-14	1.04872e-10	Day12v16
PSD2	5.43856	5.31053	37.6344	6.62006e-14	1.32344e-10	Day12v16
MAPT	2.80497	9.28272	36.0029	1.09542e-13	1.91617e-10	Day12v16
AMPH	3.85947	5.71109	35.1797	1.43671e-13	2.23392e-10	Day12v16
CNR1	3.11751	7.50115	34.8335	1.60942e-13	2.25222e-10	Day12v16
FDFT1	2.46084	7.70698	34.4474	1.83164e-13	2.33018e-10	Day12v16
GAP43	2.87436	9.3116	33.1748	2.8386e-13	3.29115e-10	Day12v16
C12orf68	2.83097	7.48547	32.9635	3.05738e-13	3.29115e-10	Day12v16
EEF1A2	2.80053	7.6596	31.7047	4.80726e-13	4.8052e-10	Day12v16
SYT6	3.59973	5.13009	31.4536	5.2783e-13	4.9243e-10	Day12v16
RORB	4.16772	5.96841	31.1464	5.9277e-13	5.18451e-10	Day12v16
MYC	2.41232	5.2416	29.7997	9.86961e-13	7.76454e-10	Day12v16
JPH4	2.43654	7.48428	29.7693	9.98726e-13	7.76454e-10	Day12v16
INA	2.06444	10.4794	29.3797	1.16357e-12	8.54191e-10	Day12v16
SCD	2.1847	8.72671	29.2583	1.2208e-12	8.54191e-10	Day12v16
DPF1	2.52566	6.57002	29.0036	1.35116e-12	9.00391e-10	Day12v16
PPP2R2B	2.91531	5.51805	28.6663	1.54764e-12	9.84443e-10	Day12v16
CBLN1	4.56181	6.98235	28.4455	1.70177e-12	1.03542e-09	Day12v16
MVD	2.90045	7.49651	27.5545	2.4473e-12	1.41865e-09	Day12v16
REEP1	2.7033	7.67954	27.4416	2.5661e-12	1.41865e-09	Day12v16
TOX2	2.48915	6.44369	27.3781	2.63577e-12	1.41865e-09	Day12v16
POU4F1	4.22319	4.82034	27.1854	2.87055e-12	1.4878e-09	Day12v16
VAT1L	3.40156	6.75386	26.998	3.1012e-12	1.54993e-09	Day12v16
FGF13	2.73891	5.97498	26.7763	3.40911e-12	1.64282e-09	Day12v16
CA10	6.52342	4.60928	26.6867	3.64146e-12	1.64282e-09	Day12v16
NR5A1	2.20213	7.51025	26.6032	3.67427e-12	1.64282e-09	Day12v16
CAMK2B	3.55453	5.54022	26.555	3.75662e-12	1.64282e-09	Day12v16
CHRNA4	2.89319	7.00986	26.3225	4.15479e-12	1.76188e-09	Day12v16
ZBTB18	-2.92708	5.59309	-26.0619	4.66137e-12	1.91856e-09	Day12v16
PHACTR3	2.51511	5.75939	25.1248	7.11447e-12	2.84457e-09	Day12v16
EBF1	4.69204	2.79408	24.8632	8.08064e-12	3.14112e-09	Day12v16
ARHGAP22	4.46248	4.20076	24.7453	8.52295e-12	3.22352e-09	Day12v16
TLE1	2.06774	6.5548	24.5358	9.35466e-12	3.44498e-09	Day12v16
LSS	2.01381	8.42665	24.422	9.86998e-12	3.54155e-09	Day12v16
HAP1	3.0072	6.49316	24.176	1.10956e-11	3.88179e-09	Day12v16
MVK	2.16335	5.78348	23.8269	1.31165e-11	4.47687e-09	Day12v16
CNGB1	2.70903	5.64939	23.735	1.37156e-11	4.48217e-09	Day12v16
DLGAP3	2.09229	6.48685	23.7262	1.37726e-11	4.48217e-09	Day12v16
ENOX1	2.23174	5.15869	23.4463	1.57903e-11	5.02202e-09	Day12v16
TTC9B	3.20933	5.3322	23.1915	1.79169e-11	5.57175e-09	Day12v16
NGEF	2.44147	5.5376	22.9444	2.02578e-11	6.16278e-09	Day12v16
SQLE	2.25478	7.60641	22.7511	2.23278e-11	6.64798e-09	Day12v16
PRKCE	3.51226	5.49634	22.6393	2.36555e-11	6.89657e-09	Day12v16
FXYD7	3.83591	3.61589	22.238	2.90832e-11	8.30592e-09	Day12v16
PNMAL2	3.18249	5.71321	22.1874	2.98079e-11	8.34265e-09	Day12v16
DMTN	2.09263	7.27022	22.0757	3.15708e-11	8.64715e-09	Day12v16
RIT2	6.44192	4.58215	22.0929	3.21318e-11	8.64715e-09	Day12v16
RAB3C	2.19774	7.46523	21.9452	3.37973e-11	8.89794e-09	Day12v16
GCK	2.48021	5.63066	21.9151	3.43353e-11	8.89794e-09	Day12v16
PDE4B	2.70687	4.90827	21.7957	3.65607e-11	9.30236e-09	Day12v16
MMAB	2.14629	5.16289	21.4307	4.43762e-11	1.07996e-08	Day12v16
NRXN2	2.67576	7.85308	21.4213	4.46039e-11	1.07996e-08	Day12v16
SLC1A4	2.57167	6.60468	21.4147	4.47604e-11	1.07996e-08	Day12v16
NKX2-2	-2.02342	4.73127	-21.1771	5.08656e-11	1.20646e-08	Day12v16
ARHGAP9	-3.69885	1.69262	-21.1159	5.26674e-11	1.20868e-08	Day12v16
EDN1	-2.83315	2.98989	-21.1126	5.26867e-11	1.20868e-08	Day12v16
SEZ6L	3.25001	7.86491	20.9041	5.90604e-11	1.3077e-08	Day12v16
SYT4	2.75677	8.93405	20.8798	5.98252e-11	1.3077e-08	Day12v16
NELL1	4.2932	6.72181	20.8639	6.05887e-11	1.3077e-08	Day12v16
HMGCR	2.3435	9.02218	20.8519	6.07408e-11	1.3077e-08	Day12v16
POU6F2	2.56622	4.7291	20.7482	6.43133e-11	1.36364e-08	Day12v16
NEURL	2.79169	4.61063	20.6656	6.73276e-11	1.39048e-08	Day12v16
INSIG1	2.18231	5.842	20.6589	6.75664e-11	1.39048e-08	Day12v16
DNM3	3.19806	4.96945	20.4493	7.59761e-11	1.54088e-08	Day12v16
STC1	3.67876	6.67894	20.2649	8.43613e-11	1.6439e-08	Day12v16
FEZF2	-2.68354	3.04817	-20.2487	8.50118e-11	1.6439e-08	Day12v16
LY6H	4.12096	6.31929	20.2193	8.67114e-11	1.6439e-08	Day12v16
DNER	3.48372	8.24911	20.2094	8.70073e-11	1.6439e-08	Day12v16
KCNMA1	3.87859	4.64912	20.191	8.80185e-11	1.6439e-08	Day12v16
LSR	-2.69201	3.80592	-20.1856	8.81036e-11	1.6439e-08	Day12v16
FABP6	3.88908	3.6712	20.1366	9.07855e-11	1.66435e-08	Day12v16
SALL4	-2.69953	4.61925	-20.1174	9.15787e-11	1.66435e-08	Day12v16
ATP8A2	2.95142	7.39913	19.9901	9.84917e-11	1.76704e-08	Day12v16
MLLT3	2.07924	5.99081	19.8895	1.04307e-10	1.8477e-08	Day12v16
PMEL	-2.90046	6.1731	-19.8497	1.0675e-10	1.86733e-08	Day12v16
C1orf216	1.8675	6.79643	19.775	1.11426e-10	1.92505e-08	Day12v16
RHBDL3	-3.58911	4.64051	-19.7496	1.13223e-10	1.93225e-08	Day12v16
IGFBPL1	-2.57422	4.36377	-19.5925	1.23882e-10	2.08116e-08	Day12v16
TENM2	2.92341	6.59427	19.5785	1.24923e-10	2.08116e-08	Day12v16
CNTNAP2	2.43352	6.55552	19.509	1.30069e-10	2.121e-08	Day12v16
FDPS	1.99747	6.57978	19.5053	1.30346e-10	2.121e-08	Day12v16
FAM135B	3.7767	2.64832	19.3841	1.40231e-10	2.21172e-08	Day12v16
MTUS2	4.07222	3.71249	19.3817	1.4059e-10	2.21172e-08	Day12v16
PRMT8	-2.15883	5.20281	-19.3756	1.40663e-10	2.21172e-08	Day12v16
KLHDC8A	-2.33261	7.21139	-19.3474	1.43021e-10	2.22382e-08	Day12v16
PANX2	3.02604	4.29663	19.1382	1.6197e-10	2.46725e-08	Day12v16
KCNJ5	4.18974	5.32455	19.1384	1.62479e-10	2.46725e-08	Day12v16
PDZD4	2.15374	8.35129	19.117	1.63966e-10	2.46725e-08	Day12v16
KITLG	2.67618	6.31165	19.0712	1.68537e-10	2.50906e-08	Day12v16
BDH2	-2.65665	2.86814	-19.0252	1.7324e-10	2.54061e-08	Day12v16
KLHL1	4.5123	2.6977	19.0125	1.7551e-10	2.54061e-08	Day12v16
CSRNP3	2.46342	7.12805	18.9977	1.76104e-10	2.54061e-08	Day12v16
TRIM67	3.1515	5.09762	18.9665	1.79526e-10	2.55712e-08	Day12v16
ACSS1	3.63563	2.74649	18.9554	1.80903e-10	2.55712e-08	Day12v16
FRMD3	2.91513	4.56264	18.8703	1.90185e-10	2.64321e-08	Day12v16
TMEM132B	-2.20873	5.4877	-18.8648	1.90771e-10	2.64321e-08	Day12v16
HPCAL4	5.40336	3.69944	18.8089	2.00001e-10	2.74394e-08	Day12v16
RASGRF1	4.60292	5.63735	18.7274	2.08629e-10	2.83452e-08	Day12v16
RFTN1	2.27389	4.42381	18.5646	2.29027e-10	3.07844e-08	Day12v16
KAZN	1.9304	5.59037	18.5507	2.30982e-10	3.07844e-08	Day12v16
ZFP36L2	-2.89235	4.42059	-18.457	2.44744e-10	3.21616e-08	Day12v16
MAB21L2	5.21251	3.58922	18.4674	2.45912e-10	3.21616e-08	Day12v16
SYT5	2.53951	7.46331	18.2336	2.81056e-10	3.64176e-08	Day12v16
CHL1	3.97353	4.55349	18.1401	2.98763e-10	3.83568e-08	Day12v16
SEMA3D	2.76183	5.04543	18.0886	3.07803e-10	3.8927e-08	Day12v16
PTCH1	-2.61569	7.33573	-18.0835	3.08768e-10	3.8927e-08	Day12v16
DLL1	-3.24794	6.88284	-18.0631	3.12935e-10	3.90071e-08	Day12v16
DOCK6	-3.60195	4.8069	-18.0539	3.14978e-10	3.90071e-08	Day12v16
TMEFF2	5.03068	4.41665	18.0274	3.22972e-10	3.93196e-08	Day12v16
NDST3	3.71174	3.75363	18.0063	3.24691e-10	3.93196e-08	Day12v16
FNDC5	-1.91284	6.63627	-17.9975	3.25931e-10	3.93196e-08	Day12v16
DHCR7	2.17228	6.81034	17.9665	3.32377e-10	3.95805e-08	Day12v16
FGF14	3.04029	4.01383	17.9606	3.3375e-10	3.95805e-08	Day12v16
NOS1AP	3.27617	4.97776	17.9355	3.39189e-10	3.98875e-08	Day12v16
BTG2	-3.7028	5.50637	-17.8033	3.69304e-10	4.30671e-08	Day12v16
NEGR1	3.16062	6.28397	17.7841	3.73407e-10	4.31856e-08	Day12v16
TMOD1	3.8785	3.55084	17.7434	3.83938e-10	4.40396e-08	Day12v16
C5orf30	2.05825	6.25327	17.6263	4.12958e-10	4.66433e-08	Day12v16
RTP1	4.49062	1.96417	17.6335	4.13304e-10	4.66433e-08	Day12v16
ZNF804A	4.77792	3.4199	17.6019	4.22692e-10	4.73212e-08	Day12v16
NHLH1	-3.0432	5.89304	-17.5539	4.32843e-10	4.80731e-08	Day12v16
CXXC11	5.0284	3.70648	17.4974	4.53215e-10	4.97999e-08	Day12v16
NMNAT2	1.80895	7.52429	17.4745	4.55509e-10	4.97999e-08	Day12v16
MMP17	2.5344	5.98241	17.4353	4.67308e-10	5.06939e-08	Day12v16
AMHR2	3.98547	2.40151	17.3769	4.86718e-10	5.23933e-08	Day12v16
MARCH1	2.24713	5.33279	17.3605	4.90629e-10	5.24112e-08	Day12v16
NIN	-1.96908	6.7437	-17.239	5.31259e-10	5.63215e-08	Day12v16
RGS4	-4.01104	5.48495	-17.1759	5.55411e-10	5.84392e-08	Day12v16
ALCAM	2.25778	7.58643	17.1188	5.75107e-10	6.006e-08	Day12v16
RIMS1	2.29382	5.38105	17.0854	5.87964e-10	6.09479e-08	Day12v16
ASNS	1.61032	7.16849	17.0626	5.96887e-10	6.13117e-08	Day12v16
PLIN2	-2.30243	4.57615	-17.0542	6.00236e-10	6.13117e-08	Day12v16
ABLIM3	4.03983	4.24243	17.0452	6.05638e-10	6.14152e-08	Day12v16
PRKG1	2.87651	4.05934	17.0196	6.14327e-10	6.18482e-08	Day12v16
CALN1	2.65276	4.85117	17.0029	6.21112e-10	6.20845e-08	Day12v16
LANCL3	2.94707	3.81116	16.9858	6.2837e-10	6.22601e-08	Day12v16
SPOCK3	3.98262	4.34265	16.9794	6.32592e-10	6.22601e-08	Day12v16
C1orf233	2.31563	5.6825	16.9667	6.36215e-10	6.22601e-08	Day12v16
AKAP6	1.99203	7.27454	16.9466	6.44797e-10	6.24466e-08	Day12v16
JAZF1	2.14952	4.49502	16.9414	6.47046e-10	6.24466e-08	Day12v16
EPHA10	2.51491	5.24422	16.8903	6.69597e-10	6.41804e-08	Day12v16
KIF19	-3.95169	1.70579	-16.874	6.78677e-10	6.46082e-08	Day12v16
SEMA4A	3.30343	5.02753	16.7828	7.20224e-10	6.79092e-08	Day12v16
CNTNAP4	2.78471	4.84421	16.7761	7.23058e-10	6.79092e-08	Day12v16
ZC3H12C	-1.92759	5.89096	-16.7461	7.37725e-10	6.82414e-08	Day12v16
SERPINF1	-2.57452	4.3102	-16.7397	7.40988e-10	6.82414e-08	Day12v16
FOXA2	-3.78742	3.67986	-16.7421	7.41224e-10	6.82414e-08	Day12v16
RGS7	3.84707	2.39304	16.7208	7.52121e-10	6.86392e-08	Day12v16
CYYR1	-3.06191	3.48775	-16.7118	7.55355e-10	6.86392e-08	Day12v16
SHISA7	2.77151	5.62419	16.6857	7.68647e-10	6.93964e-08	Day12v16
HPCA	-2.44097	3.78519	-16.6485	7.88185e-10	7.07043e-08	Day12v16
TOB1	-2.29177	4.3768	-16.6124	8.07732e-10	7.19961e-08	Day12v16
TUBB2A	1.78469	8.08145	16.545	8.45674e-10	7.4901e-08	Day12v16
KCNK12	2.32616	5.79502	16.4992	8.72598e-10	7.66058e-08	Day12v16
SMOC1	-2.64309	4.09216	-16.4938	8.75871e-10	7.66058e-08	Day12v16
GNG3	2.45441	4.15643	16.4514	9.01685e-10	7.83738e-08	Day12v16
ACTA1	-3.6701	3.35482	-16.3897	9.42251e-10	8.13942e-08	Day12v16
RHOBTB2	1.74343	6.69146	16.3482	9.67964e-10	8.24715e-08	Day12v16
CLCN5	-2.49446	5.41378	-16.3443	9.70691e-10	8.24715e-08	Day12v16
IDI1	1.81662	6.68541	16.3353	9.76659e-10	8.24715e-08	Day12v16
DOC2A	2.61921	4.93401	16.333	9.78296e-10	8.24715e-08	Day12v16
BCAM	-2.48269	5.34795	-16.2961	1.00357e-09	8.40953e-08	Day12v16
RUNDC3B	2.74746	4.41137	16.219	1.05885e-09	8.81993e-08	Day12v16
CASKIN1	1.744	7.1406	16.2051	1.06896e-09	8.85151e-08	Day12v16
VWC2L	4.39704	2.06133	16.1726	1.09889e-09	9.04583e-08	Day12v16
TCF4	-2.454	5.65408	-16.1343	1.12307e-09	9.15051e-08	Day12v16
RET	4.39334	3.77099	16.1393	1.12469e-09	9.15051e-08	Day12v16
CRABP1	-3.92257	5.06013	-16.0869	1.16391e-09	9.38171e-08	Day12v16
PRKAR2B	1.6648	7.39056	16.08	1.16651e-09	9.38171e-08	Day12v16
TFDP2	-2.37926	5.43058	-16.0237	1.21359e-09	9.7046e-08	Day12v16
ZFP36	-3.08042	1.78049	-16.0059	1.22937e-09	9.7507e-08	Day12v16
KBTBD11	1.93844	5.57251	16.0008	1.2333e-09	9.7507e-08	Day12v16
CHRNB4	-4.39983	3.19856	-15.974	1.26313e-09	9.9305e-08	Day12v16
NPPB	-2.62974	2.95183	-15.9196	1.30612e-09	1.02111e-07	Day12v16
STMN2	1.71193	11.0893	15.8922	1.3316e-09	1.03105e-07	Day12v16
SERTAD2	-2.10661	4.83755	-15.8901	1.33357e-09	1.03105e-07	Day12v16
POU2F2	1.76692	7.61225	15.8631	1.35934e-09	1.04519e-07	Day12v16
ADM	-2.99681	1.75763	-15.843	1.37942e-09	1.05484e-07	Day12v16
SOBP	1.66041	6.74391	15.8054	1.41626e-09	1.07713e-07	Day12v16
CALCOCO2	-1.88527	4.87982	-15.7665	1.45615e-09	1.10148e-07	Day12v16
ENO3	-2.93273	3.91872	-15.7417	1.48254e-09	1.11541e-07	Day12v16
DLL3	-3.07255	7.59135	-15.6807	1.54895e-09	1.14541e-07	Day12v16
SVIL	-2.03871	6.6008	-15.6761	1.55348e-09	1.14541e-07	Day12v16
CHRNA3	-4.14483	4.45617	-15.6761	1.55902e-09	1.14541e-07	Day12v16
TSHZ3	2.46534	4.06656	15.6707	1.55958e-09	1.14541e-07	Day12v16
TXNIP	-3.35388	6.17232	-15.6685	1.56333e-09	1.14541e-07	Day12v16
PCYT1B	2.40842	4.91834	15.6387	1.59577e-09	1.16308e-07	Day12v16
PCSK1N	2.3099	8.35372	15.6218	1.61531e-09	1.17122e-07	Day12v16
C8orf46	-3.18207	1.65539	-15.5896	1.65406e-09	1.18762e-07	Day12v16
PTGER3	5.34385	2.45169	15.6066	1.65489e-09	1.18762e-07	Day12v16
COL4A6	-3.46517	4.60031	-15.571	1.67735e-09	1.19759e-07	Day12v16
ACTC1	-2.79731	5.06795	-15.5239	1.73387e-09	1.23167e-07	Day12v16
PAPLN	-4.23322	4.1085	-15.5167	1.74967e-09	1.23661e-07	Day12v16
FAM13A	-2.0985	3.89558	-15.5009	1.76261e-09	1.23949e-07	Day12v16
HECW1	2.46288	4.67355	15.4796	1.79013e-09	1.25255e-07	Day12v16
NPAS2	4.21131	3.39335	15.435	1.85643e-09	1.287e-07	Day12v16
MIB1	-1.90862	8.20761	-15.4286	1.85775e-09	1.287e-07	Day12v16
DNM1	1.68377	7.90781	15.4003	1.89641e-09	1.30731e-07	Day12v16
HCN4	2.84928	5.44689	15.3755	1.93148e-09	1.32496e-07	Day12v16
MGAT5B	1.88369	6.63837	15.3665	1.9437e-09	1.32684e-07	Day12v16
VWA1	-2.73706	4.77457	-15.3152	2.01846e-09	1.37118e-07	Day12v16
KLF10	-3.0513	4.05681	-15.2844	2.06509e-09	1.39608e-07	Day12v16
SLC8A3	3.62804	4.10337	15.2753	2.08127e-09	1.40025e-07	Day12v16
ANGPTL2	-2.82794	3.86458	-15.2513	2.11559e-09	1.41172e-07	Day12v16
NSF	1.66892	6.97212	15.2491	2.11849e-09	1.41172e-07	Day12v16
NEUROD1	-1.97766	5.17904	-15.2227	2.16009e-09	1.43262e-07	Day12v16
EFS	-2.89882	5.63469	-15.203	2.19233e-09	1.44715e-07	Day12v16
GSX1	-4.296	-0.311413	-15.1926	2.21843e-09	1.4524e-07	Day12v16
EBF2	-2.05869	2.73901	-15.185	2.22105e-09	1.4524e-07	Day12v16
STAP2	-2.44107	2.72273	-15.1469	2.28463e-09	1.48703e-07	Day12v16
PPP1R14C	-2.32595	4.53481	-15.0986	2.36781e-09	1.53404e-07	Day12v16
FOSL2	-2.63242	5.63397	-15.0912	2.3811e-09	1.53554e-07	Day12v16
INPPL1	-2.38745	6.30508	-15.0828	2.39578e-09	1.53792e-07	Day12v16
GPR85	2.21084	5.15121	14.9997	2.54871e-09	1.62492e-07	Day12v16
IFFO2	-2.26817	5.2891	-14.9916	2.56418e-09	1.62492e-07	Day12v16
SAMD4A	-2.61557	4.45633	-14.9907	2.56615e-09	1.62492e-07	Day12v16
LRTM2	3.81433	1.52708	14.983	2.58642e-09	1.63037e-07	Day12v16
BMP4	-2.91852	2.16381	-14.9609	2.62449e-09	1.64696e-07	Day12v16
SUSD2	-4.3672	3.2118	-14.8531	2.85914e-09	1.78619e-07	Day12v16
NSG2	2.46246	6.18328	14.83	2.89527e-09	1.79833e-07	Day12v16
RASGEF1B	-2.03867	4.74831	-14.8258	2.90426e-09	1.79833e-07	Day12v16
RGL3	-3.26116	1.81429	-14.818	2.92359e-09	1.80232e-07	Day12v16
ZIC3	-4.26221	0.715776	-14.8123	2.94666e-09	1.80858e-07	Day12v16
PLXNA2	-2.50337	6.14959	-14.778	3.01132e-09	1.8402e-07	Day12v16
RYR1	-3.89299	4.96335	-14.7685	3.0405e-09	1.84995e-07	Day12v16
VWDE	-3.15881	3.50181	-14.7381	3.10541e-09	1.88126e-07	Day12v16
IGFBP5	-3.11819	8.68334	-14.722	3.14343e-09	1.89608e-07	Day12v16
OPRK1	-2.52349	1.64767	-14.7142	3.16062e-09	1.89827e-07	Day12v16
GALNT9	2.87564	4.95058	14.6853	3.23158e-09	1.93259e-07	Day12v16
MACROD2	2.55238	4.40096	14.6494	3.32054e-09	1.97735e-07	Day12v16
APOL2	-2.78677	3.38854	-14.6334	3.36182e-09	1.98726e-07	Day12v16
SCN2A	4.39362	4.69854	14.6384	3.36559e-09	1.98726e-07	Day12v16
NR0B1	3.78508	2.33028	14.6285	3.38094e-09	1.98793e-07	Day12v16
PRKACB	1.87972	7.36121	14.6151	3.40847e-09	1.9909e-07	Day12v16
ERO1LB	-2.72318	3.77417	-14.613	3.41444e-09	1.9909e-07	Day12v16
ACKR3	-4.86893	2.96946	-14.607	3.45996e-09	2.00907e-07	Day12v16
MTSS1	1.64668	7.26827	14.5602	3.55492e-09	2.05568e-07	Day12v16
RAX	-4.21925	1.38993	-14.5544	3.58554e-09	2.06486e-07	Day12v16
CBFA2T2	-1.89984	7.23315	-14.5355	3.62287e-09	2.0778e-07	Day12v16
KCNH1	2.96083	3.78669	14.5265	3.64916e-09	2.08434e-07	Day12v16
MYLK	2.4912	4.63022	14.4731	3.80142e-09	2.16248e-07	Day12v16
CACNG8	2.09808	6.0636	14.4366	3.90995e-09	2.21054e-07	Day12v16
AFF3	2.38428	4.30535	14.4342	3.9175e-09	2.21054e-07	Day12v16
SPRY1	-2.61414	4.09194	-14.4219	3.95512e-09	2.21824e-07	Day12v16
TBC1D30	2.53362	3.86006	14.4193	3.96284e-09	2.21824e-07	Day12v16
ACSF2	-4.23077	1.81371	-14.4109	4.00527e-09	2.23011e-07	Day12v16
SFRP1	-1.9672	7.72588	-14.4018	4.01664e-09	2.23011e-07	Day12v16
NSG1	1.76652	8.78749	14.3968	4.03246e-09	2.23011e-07	Day12v16
TNFAIP3	-2.42312	3.53155	-14.3877	4.06117e-09	2.23011e-07	Day12v16
DPYD	-3.07373	2.60455	-14.3874	4.06372e-09	2.23011e-07	Day12v16
MPP3	1.64255	5.66908	14.3742	4.10367e-09	2.24324e-07	Day12v16
HRK	2.9672	2.49287	14.3598	4.15129e-09	2.26043e-07	Day12v16
CNTN2	-2.77182	7.19194	-14.3223	4.27337e-09	2.31789e-07	Day12v16
NEUROG3	-5.48814	1.68661	-14.3364	4.29099e-09	2.31846e-07	Day12v16
TEAD2	-2.89268	5.08163	-14.312	4.30817e-09	2.31879e-07	Day12v16
ARL4D	-2.13592	4.96409	-14.287	4.39172e-09	2.3547e-07	Day12v16
TAC3	-3.99613	0.355993	-14.2453	4.55094e-09	2.42274e-07	Day12v16
TSPAN18	-2.60978	4.77582	-14.2408	4.55377e-09	2.42274e-07	Day12v16
FZD5	-2.42733	6.85629	-14.2339	4.57824e-09	2.42274e-07	Day12v16
ABLIM2	1.991	5.70169	14.2312	4.58786e-09	2.42274e-07	Day12v16
MYT1L	3.5208	4.10991	14.1941	4.72909e-09	2.48793e-07	Day12v16
FAM110B	1.6922	5.62871	14.1682	4.82025e-09	2.52639e-07	Day12v16
SLC44A3	-3.87445	2.26734	-14.137	4.95221e-09	2.58586e-07	Day12v16
MAF	-2.97121	4.09544	-14.1229	4.99695e-09	2.59355e-07	Day12v16
LHX8	4.33547	2.68149	14.1268	5.00398e-09	2.59355e-07	Day12v16
LIN28A	-1.74083	6.99569	-14.0966	5.10005e-09	2.62882e-07	Day12v16
SNAP91	1.64063	7.30696	14.0942	5.1096e-09	2.62882e-07	Day12v16
ANO9	-2.94405	1.76058	-14.0522	5.28393e-09	2.69604e-07	Day12v16
HSPG2	-2.68884	4.90781	-14.0503	5.29122e-09	2.69604e-07	Day12v16
DTX1	1.75911	7.17937	14.0442	5.31604e-09	2.69604e-07	Day12v16
PALD1	-3.14372	2.15026	-14.0446	5.31733e-09	2.69604e-07	Day12v16
RPH3A	3.10098	3.88649	14.0379	5.34514e-09	2.70035e-07	Day12v16
NPM2	2.13084	5.62011	14.0256	5.39499e-09	2.71574e-07	Day12v16
AKR1C2	2.01824	4.83184	14.0189	5.42391e-09	2.72051e-07	Day12v16
PPP2R2C	2.73629	4.42424	13.9882	5.55868e-09	2.77815e-07	Day12v16
C3orf58	-1.85504	6.7839	-13.9774	5.60585e-09	2.79175e-07	Day12v16
RHOU	-1.7673	6.24029	-13.9694	5.64165e-09	2.79962e-07	Day12v16
DSP	-2.6685	3.71274	-13.9614	5.67846e-09	2.80793e-07	Day12v16
DACT1	3.2164	4.18453	13.9238	5.85441e-09	2.88474e-07	Day12v16
RFTN2	-3.8833	2.41425	-13.8847	6.05149e-09	2.97139e-07	Day12v16
SDC3	1.8657	8.96761	13.8735	6.09082e-09	2.98024e-07	Day12v16
SFXN3	1.65029	7.0553	13.8609	6.15246e-09	2.99992e-07	Day12v16
COL12A1	-3.15135	5.4706	-13.8463	6.22843e-09	3.02641e-07	Day12v16
PTPRO	2.34006	6.27175	13.824	6.33791e-09	3.06713e-07	Day12v16
FAM19A2	2.78702	3.44266	13.8206	6.35607e-09	3.06713e-07	Day12v16
AMER2	2.15606	5.04195	13.8006	6.4583e-09	3.09927e-07	Day12v16
GADD45G	-2.54792	5.63471	-13.799	6.46696e-09	3.09927e-07	Day12v16
AGTRAP	-2.1094	3.02391	-13.7765	6.58461e-09	3.13453e-07	Day12v16
ISLR2	2.15917	9.59268	13.7764	6.58534e-09	3.13453e-07	Day12v16
ADAP1	2.21656	4.42212	13.7646	6.64823e-09	3.15374e-07	Day12v16
LMOD1	-3.58951	1.58325	-13.7516	6.72861e-09	3.18109e-07	Day12v16
ATHL1	-2.27879	5.41667	-13.7372	6.79731e-09	3.20275e-07	Day12v16
CELF5	1.57615	8.1045	13.7298	6.83759e-09	3.21091e-07	Day12v16
SGIP1	1.91863	5.29471	13.7134	6.92908e-09	3.243e-07	Day12v16
ADD2	1.68819	8.04953	13.6883	7.07131e-09	3.29853e-07	Day12v16
KCNJ9	2.95345	4.22712	13.6816	7.11228e-09	3.30662e-07	Day12v16
EGR1	-1.61813	5.56552	-13.6761	7.14163e-09	3.30927e-07	Day12v16
PCDH10	2.85878	4.96694	13.6697	7.18061e-09	3.31635e-07	Day12v16
ANTXR2	-1.82665	5.38104	-13.6448	7.32607e-09	3.3724e-07	Day12v16
ITPR3	-2.26844	2.54097	-13.6157	7.50166e-09	3.44191e-07	Day12v16
GPM6A	2.05939	7.73355	13.5756	7.7509e-09	3.54465e-07	Day12v16
UCHL1	1.66793	9.60425	13.5676	7.80164e-09	3.55623e-07	Day12v16
RGS16	-3.36904	4.14902	-13.5598	7.85946e-09	3.57095e-07	Day12v16
RTN1	1.93807	9.59001	13.5091	8.18458e-09	3.70663e-07	Day12v16
EYA2	-4.21524	1.17476	-13.5084	8.2235e-09	3.71173e-07	Day12v16
PAG1	2.78919	4.16458	13.4998	8.24887e-09	3.71173e-07	Day12v16
CAMK2N2	2.36698	4.42703	13.4847	8.3509e-09	3.74559e-07	Day12v16
SEZ6	3.07819	6.65252	13.4364	8.69292e-09	3.88654e-07	Day12v16
RAB33A	1.87086	4.30343	13.4067	8.90467e-09	3.96853e-07	Day12v16
CCND2	-2.17634	6.60993	-13.3897	9.03062e-09	4.00971e-07	Day12v16
GPR50	-4.27469	4.35254	-13.392	9.05437e-09	4.00971e-07	Day12v16
MYCL	-1.8598	4.32318	-13.3567	9.28121e-09	4.0972e-07	Day12v16
PSTPIP1	-5.28461	0.176387	-13.3533	9.4313e-09	4.13794e-07	Day12v16
ASCL1	-5.17565	2.31419	-13.3517	9.43263e-09	4.13794e-07	Day12v16
BMF	-1.85979	3.96062	-13.3068	9.67341e-09	4.2303e-07	Day12v16
FREM2	-3.85404	3.78826	-13.2999	9.75325e-09	4.25193e-07	Day12v16
HS3ST2	3.85308	2.05672	13.2894	9.83864e-09	4.27583e-07	Day12v16
SLC30A10	3.36841	3.25537	13.2681	9.99954e-09	4.33231e-07	Day12v16
BMP3	-3.31954	2.16459	-13.2395	1.02407e-08	4.42309e-07	Day12v16
C8orf4	-2.52157	3.50107	-13.223	1.03743e-08	4.467e-07	Day12v16
INSM1	-1.8582	7.34958	-13.2025	1.05528e-08	4.52996e-07	Day12v16
MCF2L2	1.9925	4.85982	13.1958	1.06123e-08	4.54157e-07	Day12v16
PLCXD3	3.29763	3.05891	13.1765	1.07946e-08	4.60093e-07	Day12v16
GLT1D1	1.68421	5.4433	13.1731	1.08168e-08	4.60093e-07	Day12v16
CACNG2	2.43322	3.67677	13.1335	1.11833e-08	4.74241e-07	Day12v16
GUCY1B3	2.1704	4.29767	13.1151	1.13573e-08	4.80161e-07	Day12v16
DMRTA1	-2.58983	2.83622	-13.0882	1.16191e-08	4.89754e-07	Day12v16
CCND1	-2.38819	7.25492	-13.0516	1.19825e-08	5.03553e-07	Day12v16
C22orf42	5.7253	3.33769	13.0648	1.20748e-08	5.05912e-07	Day12v16
SFRP2	-2.54994	2.88211	-13.0202	1.23063e-08	5.14071e-07	Day12v16
NTRK2	2.49509	5.0248	13.0006	1.25124e-08	5.21127e-07	Day12v16
PRKCB	1.98368	5.08851	12.9871	1.26557e-08	5.23735e-07	Day12v16
PAK7	1.65525	6.08663	12.9862	1.26653e-08	5.23735e-07	Day12v16
SMKR1	3.01619	2.5796	12.9832	1.27026e-08	5.23735e-07	Day12v16
CDHR1	2.7492	5.32865	12.9791	1.27448e-08	5.23735e-07	Day12v16
CCNA1	3.50391	2.91165	12.9788	1.27622e-08	5.23735e-07	Day12v16
ZNF536	2.49846	3.67684	12.9697	1.28455e-08	5.25613e-07	Day12v16
VCAN	1.80816	7.83374	12.9584	1.29686e-08	5.29102e-07	Day12v16
MKRN3	-1.77545	4.26389	-12.9044	1.358e-08	5.52239e-07	Day12v16
FGF18	2.42302	3.18222	12.9015	1.36146e-08	5.52239e-07	Day12v16
ANKRD30BL	-3.06152	4.18882	-12.8922	1.37288e-08	5.55262e-07	Day12v16
RASSF5	3.50834	2.54105	12.8571	1.41598e-08	5.71042e-07	Day12v16
ATP2A3	-4.28266	2.22603	-12.8352	1.44764e-08	5.82136e-07	Day12v16
ARHGAP6	-3.87711	1.08586	-12.8133	1.47207e-08	5.90263e-07	Day12v16
IGF2	-3.31032	4.36186	-12.7993	1.48737e-08	5.94694e-07	Day12v16
LLGL2	-2.69211	2.85739	-12.7903	1.49784e-08	5.97171e-07	Day12v16
TTLL6	-3.03463	1.99144	-12.7803	1.51127e-08	6.00816e-07	Day12v16
PHLDB2	-2.51151	4.50092	-12.7694	1.52494e-08	6.04531e-07	Day12v16
TCTA	1.65624	5.57462	12.754	1.5453e-08	6.10875e-07	Day12v16
DBX1	-4.7232	2.51373	-12.7592	1.55052e-08	6.11211e-07	Day12v16
FSTL1	-2.10812	8.66837	-12.7434	1.55946e-08	6.12018e-07	Day12v16
PAFAH1B3	1.61267	7.19538	12.742	1.56132e-08	6.12018e-07	Day12v16
OTP	-1.57916	7.97185	-12.6706	1.66089e-08	6.49232e-07	Day12v16
MVP	-2.16361	3.79732	-12.666	1.66764e-08	6.50055e-07	Day12v16
GRIA2	2.1753	6.48468	12.6492	1.69215e-08	6.57776e-07	Day12v16
SYT1	1.9775	9.81594	12.6419	1.70297e-08	6.60149e-07	Day12v16
LONRF2	1.96697	6.86531	12.6259	1.72675e-08	6.67519e-07	Day12v16
ARRB1	1.71131	5.68198	12.5932	1.77671e-08	6.84937e-07	Day12v16
CTXN3	6.58934	-0.12564	12.6228	1.78821e-08	6.87479e-07	Day12v16
GNG5	-1.99058	4.31342	-12.5814	1.79511e-08	6.88092e-07	Day12v16
CDH4	2.2354	5.22001	12.5786	1.79964e-08	6.88092e-07	Day12v16
FAIM2	2.53814	5.86369	12.5755	1.8046e-08	6.8811e-07	Day12v16
COL4A5	-3.0775	5.76428	-12.5538	1.83983e-08	6.9809e-07	Day12v16
SLC38A4	-3.23683	1.82301	-12.5507	1.84529e-08	6.9809e-07	Day12v16
ABHD3	-2.12318	3.47424	-12.5496	1.84574e-08	6.9809e-07	Day12v16
TMX4	1.65617	7.07581	12.5322	1.87408e-08	7.06895e-07	Day12v16
VCAM1	-4.56467	2.47867	-12.5338	1.88411e-08	7.08014e-07	Day12v16
KIAA1324	2.48058	4.56711	12.5244	1.88716e-08	7.08014e-07	Day12v16
RUNX2	-2.79265	1.57031	-12.5153	1.9025e-08	7.11862e-07	Day12v16
CTNNA2	1.52868	7.63485	12.5092	1.91234e-08	7.13633e-07	Day12v16
RHBDF1	-2.3042	4.1407	-12.4734	1.97353e-08	7.3451e-07	Day12v16
SSTR3	-2.51635	2.33005	-12.4362	2.03942e-08	7.5702e-07	Day12v16
BTN2A2	-2.83229	2.63803	-12.4214	2.06658e-08	7.65073e-07	Day12v16
DPPA4	-3.30979	4.33397	-12.4077	2.09308e-08	7.72838e-07	Day12v16
TGIF2	-2.7639	3.60042	-12.3397	2.22152e-08	8.18103e-07	Day12v16
PLXNA4	4.16769	5.82636	12.3398	2.22995e-08	8.19054e-07	Day12v16
NAV3	2.28784	4.75371	12.3269	2.24669e-08	8.23043e-07	Day12v16
GPC3	-4.3364	6.44611	-12.3243	2.26341e-08	8.26928e-07	Day12v16
PTPN5	1.81736	7.28088	12.3157	2.26912e-08	8.26928e-07	Day12v16
ECHDC2	-1.88559	4.43197	-12.2956	2.31011e-08	8.39679e-07	Day12v16
GPR45	3.54994	1.90754	12.284	2.33741e-08	8.47401e-07	Day12v16
CPNE7	2.57024	5.08474	12.2634	2.3777e-08	8.59187e-07	Day12v16
DMKN	-3.39065	2.33402	-12.2609	2.38518e-08	8.59187e-07	Day12v16
FASN	1.63776	9.98904	12.2579	2.38901e-08	8.59187e-07	Day12v16
DOK6	1.99922	4.57856	12.2554	2.39448e-08	8.59187e-07	Day12v16
RAB34	-2.0919	4.90599	-12.2459	2.41484e-08	8.61861e-07	Day12v16
FAM184B	3.13535	2.90154	12.2449	2.4185e-08	8.61861e-07	Day12v16
PCYT2	1.69822	5.59833	12.2405	2.4265e-08	8.61861e-07	Day12v16
GPR149	5.39648	2.18382	12.2573	2.42656e-08	8.61861e-07	Day12v16
GRM4	2.79876	3.75487	12.2185	2.47537e-08	8.76969e-07	Day12v16
THRB	-3.96124	0.167272	-12.2013	2.52087e-08	8.90836e-07	Day12v16
PRKCG	-2.13284	4.62753	-12.1579	2.61337e-08	9.19437e-07	Day12v16
SNCG	1.88029	7.39533	12.1572	2.61495e-08	9.19437e-07	Day12v16
NKAIN4	-1.99772	6.08431	-12.1413	2.65263e-08	9.3035e-07	Day12v16
PPP1R1C	2.45102	3.29886	12.1342	2.66984e-08	9.34044e-07	Day12v16
NAP1L2	1.69929	5.48347	12.1098	2.7291e-08	9.52394e-07	Day12v16
SYT13	1.9637	6.81395	12.0944	2.76723e-08	9.63299e-07	Day12v16
SCN3A	1.96139	7.12627	12.0793	2.8053e-08	9.74129e-07	Day12v16
SCN9A	2.06005	5.33561	12.065	2.84187e-08	9.82942e-07	Day12v16
SERPINE1	-3.12325	4.87943	-12.0645	2.84473e-08	9.82942e-07	Day12v16
STMN4	1.8152	7.50513	12.0547	2.86865e-08	9.88764e-07	Day12v16
SFTA3	-2.27351	4.33937	-12.043	2.89927e-08	9.96865e-07	Day12v16
STK32C	1.53331	6.16309	12.025	2.94696e-08	1.01078e-06	Day12v16
APOE	-3.08707	5.4359	-12.0152	2.97477e-08	1.01782e-06	Day12v16
ETS1	-1.95012	5.00918	-12.0099	2.9876e-08	1.01972e-06	Day12v16
SYNDIG1	-3.67691	2.74008	-11.998	3.02583e-08	1.03025e-06	Day12v16
GCA	-1.7259	4.6752	-11.9919	3.037e-08	1.03155e-06	Day12v16
MPZ	-2.64758	2.49127	-11.9676	3.10553e-08	1.05227e-06	Day12v16
FGFR2	-3.77085	3.63454	-11.9616	3.12925e-08	1.05775e-06	Day12v16
OTX2	-3.36188	2.42685	-11.9373	3.19532e-08	1.07748e-06	Day12v16
CLDN1	-3.35228	1.71674	-11.9155	3.25967e-08	1.09431e-06	Day12v16
LPPR1	3.04532	3.74927	11.9145	3.26088e-08	1.09431e-06	Day12v16
ISG15	-2.21277	2.91929	-11.9065	3.28356e-08	1.09749e-06	Day12v16
RAPGEF4	2.82311	3.48609	11.9059	3.28604e-08	1.09749e-06	Day12v16
TLE3	-1.63288	6.22787	-11.9	3.30296e-08	1.10051e-06	Day12v16
DSG2	-1.99651	4.84977	-11.8873	3.34184e-08	1.11078e-06	Day12v16
GALNTL6	3.83012	1.77226	11.8875	3.34964e-08	1.11078e-06	Day12v16
EVC2	-2.67032	1.94126	-11.8735	3.38479e-08	1.11978e-06	Day12v16
EFNB1	-1.90372	4.74036	-11.8695	3.39684e-08	1.12112e-06	Day12v16
TRIP10	-2.57966	3.22174	-11.8666	3.40632e-08	1.1216e-06	Day12v16
B3GAT2	3.38702	1.92885	11.8586	3.43466e-08	1.12828e-06	Day12v16
FGFR3	-4.48792	4.86788	-11.8588	3.45197e-08	1.13131e-06	Day12v16
GSN	-1.9639	5.93049	-11.8329	3.51327e-08	1.14871e-06	Day12v16
FBLN1	-1.87124	7.01925	-11.8301	3.52238e-08	1.149e-06	Day12v16
PRRT4	3.67648	3.18491	11.8278	3.53638e-08	1.15089e-06	Day12v16
SGK223	-1.85317	4.81095	-11.8223	3.54779e-08	1.15192e-06	Day12v16
PID1	2.92839	3.33705	11.8009	3.61974e-08	1.17256e-06	Day12v16
TMEM229B	3.62068	2.2486	11.7936	3.64926e-08	1.17939e-06	Day12v16
SDC4	-2.20637	3.71208	-11.786	3.66865e-08	1.18271e-06	Day12v16
CDK18	-2.05242	3.42723	-11.7812	3.68486e-08	1.18271e-06	Day12v16
CYR61	-2.89877	6.28624	-11.7815	3.68489e-08	1.18271e-06	Day12v16
FGFRL1	-2.36111	5.35839	-11.7775	3.69769e-08	1.18407e-06	Day12v16
TIE1	-3.17167	1.6745	-11.7711	3.72182e-08	1.18407e-06	Day12v16
PLAG1	-2.6701	2.51688	-11.7705	3.72201e-08	1.18407e-06	Day12v16
SCUBE2	2.798	2.66328	11.7702	3.7235e-08	1.18407e-06	Day12v16
SCML2	-1.66796	4.21251	-11.7676	3.73142e-08	1.18407e-06	Day12v16
LFNG	-2.4974	4.0356	-11.764	3.74424e-08	1.18545e-06	Day12v16
DLEC1	-2.00279	3.3391	-11.7603	3.75675e-08	1.18672e-06	Day12v16
MIPOL1	-2.19787	2.50037	-11.752	3.78583e-08	1.19123e-06	Day12v16
TUBB4A	1.54816	8.12888	11.7514	3.78803e-08	1.19123e-06	Day12v16
IDH1	1.50974	8.0354	11.7451	3.81008e-08	1.19548e-06	Day12v16
MYO16	1.84615	6.33274	11.7328	3.854e-08	1.20511e-06	Day12v16
MAP1LC3C	-3.8321	-0.558814	-11.7343	3.85802e-08	1.20511e-06	Day12v16
BCL6	-2.10725	4.51581	-11.7274	3.87338e-08	1.20722e-06	Day12v16
EPHA3	2.59195	5.07393	11.7015	3.96801e-08	1.23396e-06	Day12v16
RREB1	-1.94538	4.05133	-11.6931	3.99876e-08	1.24077e-06	Day12v16
STK3	-2.60566	2.1052	-11.6691	4.08974e-08	1.26619e-06	Day12v16
CHAC1	2.01401	4.39501	11.6527	4.15201e-08	1.28263e-06	Day12v16
RGS20	-2.15683	1.90298	-11.61	4.32145e-08	1.33203e-06	Day12v16
FAM19A5	1.69879	6.35306	11.5963	4.37723e-08	1.34604e-06	Day12v16
ABCA1	-2.11108	6.41239	-11.5941	4.38614e-08	1.34604e-06	Day12v16
STOM	-1.93458	3.09059	-11.5886	4.40897e-08	1.35009e-06	Day12v16
GPR27	2.03299	5.21976	11.5605	4.5268e-08	1.38315e-06	Day12v16
WEE1	-1.99698	5.14345	-11.5562	4.54497e-08	1.38335e-06	Day12v16
TNFRSF12A	-2.26245	4.35655	-11.5557	4.54725e-08	1.38335e-06	Day12v16
ATAD3C	-3.67386	-0.187688	-11.5538	4.56409e-08	1.38546e-06	Day12v16
SHD	-2.29205	4.44691	-11.5355	4.63439e-08	1.40367e-06	Day12v16
C17orf96	-2.3705	2.38047	-11.5298	4.6595e-08	1.40367e-06	Day12v16
DCHS2	3.04815	4.70932	11.5286	4.66679e-08	1.40367e-06	Day12v16
SLC22A31	-2.98906	2.98016	-11.527	4.67361e-08	1.40367e-06	Day12v16
HSPA2	-3.00242	2.63002	-11.5247	4.68383e-08	1.40367e-06	Day12v16
GRM3	2.68925	3.77909	11.5243	4.68424e-08	1.40367e-06	Day12v16
KIFAP3	1.4885	7.53447	11.5143	4.72776e-08	1.41368e-06	Day12v16
FGF5	-3.75138	1.51354	-11.508	4.76634e-08	1.42218e-06	Day12v16
MPPED1	-1.86785	4.18445	-11.4984	4.79954e-08	1.42904e-06	Day12v16
KCNK3	1.80864	5.35745	11.475	4.90669e-08	1.45784e-06	Day12v16
SCN5A	-2.95766	1.4191	-11.4597	4.9799e-08	1.47646e-06	Day12v16
SLC17A6	4.60933	3.11335	11.4489	5.06658e-08	1.4972e-06	Day12v16
TUBB2B	1.54995	9.5007	11.4401	5.07127e-08	1.4972e-06	Day12v16
HS6ST3	5.19058	2.44208	11.44	5.13833e-08	1.51381e-06	Day12v16
TRIM45	-1.8031	4.34627	-11.3981	5.27803e-08	1.5517e-06	Day12v16
EFNB2	-1.81993	6.80819	-11.3952	5.29255e-08	1.5527e-06	Day12v16
TMC6	-2.52123	2.26644	-11.3815	5.36213e-08	1.56983e-06	Day12v16
NFATC4	-2.14818	4.14842	-11.3675	5.43372e-08	1.58746e-06	Day12v16
CNTNAP5	3.74738	3.20175	11.3522	5.52579e-08	1.611e-06	Day12v16
SALL1	-1.65507	6.33903	-11.3312	5.62543e-08	1.63664e-06	Day12v16
BMP7	-1.76006	6.36811	-11.3207	5.68202e-08	1.64967e-06	Day12v16
ISL2	-2.04888	2.97084	-11.3132	5.72309e-08	1.65815e-06	Day12v16
CACNG4	1.50195	6.79947	11.3071	5.75639e-08	1.66436e-06	Day12v16
EGR3	-4.19552	0.833117	-11.3042	5.79813e-08	1.67297e-06	Day12v16
ADAM11	2.28087	6.13029	11.2906	5.84851e-08	1.68403e-06	Day12v16
FLNB	-1.77745	7.25206	-11.2755	5.9339e-08	1.70511e-06	Day12v16
SLC24A3	2.82352	3.16113	11.2653	5.9938e-08	1.7188e-06	Day12v16
RBMS3	3.20315	1.46739	11.2289	6.20987e-08	1.77448e-06	Day12v16
NCDN	1.50924	7.1255	11.2276	6.21335e-08	1.77448e-06	Day12v16
GRP	-5.17338	-1.66283	-11.2342	6.25473e-08	1.78266e-06	Day12v16
PPFIA2	1.76775	5.03011	11.2114	6.31125e-08	1.79511e-06	Day12v16
SCN3B	1.81174	7.47564	11.1986	6.38992e-08	1.8138e-06	Day12v16
JUNB	-1.82369	4.48755	-11.1887	6.45123e-08	1.82718e-06	Day12v16
PRSS8	-2.56319	1.6882	-11.1866	6.46463e-08	1.82718e-06	Day12v16
IL17RC	-2.41719	3.03047	-11.1847	6.47622e-08	1.82718e-06	Day12v16
S1PR3	-2.29939	4.51649	-11.1693	6.57363e-08	1.85055e-06	Day12v16
KCND2	2.89557	3.54189	11.1673	6.58816e-08	1.85055e-06	Day12v16
COMTD1	2.35759	3.88313	11.1617	6.62184e-08	1.85055e-06	Day12v16
EBF4	1.54438	6.07786	11.1593	6.63692e-08	1.85055e-06	Day12v16
ZNF185	-1.92535	3.54437	-11.1588	6.64019e-08	1.85055e-06	Day12v16
IL4R	-2.46336	2.23429	-11.1555	6.6621e-08	1.85055e-06	Day12v16
HEPH	-2.06953	5.09844	-11.1551	6.66404e-08	1.85055e-06	Day12v16
TTYH2	-3.1071	3.89725	-11.1556	6.66483e-08	1.85055e-06	Day12v16
ATG9B	2.3368	3.27566	11.1444	6.73352e-08	1.86519e-06	Day12v16
THBS4	-2.01178	3.0685	-11.1428	6.74421e-08	1.86519e-06	Day12v16
DLK1	-2.2908	7.87374	-11.114	6.9351e-08	1.9142e-06	Day12v16
MFNG	-5.69585	2.13737	-11.1252	6.99606e-08	1.92174e-06	Day12v16
XPR1	1.87552	9.43725	11.1044	7.00029e-08	1.92174e-06	Day12v16
EPHA2	-2.31482	5.53353	-11.1039	7.00364e-08	1.92174e-06	Day12v16
GPRC5C	-1.83876	4.80164	-11.0804	7.16583e-08	1.9624e-06	Day12v16
CRB1	-2.21751	4.09279	-11.0634	7.28546e-08	1.99127e-06	Day12v16
RASL12	-4.43613	-0.0840632	-11.0626	7.33612e-08	2.0012e-06	Day12v16
TUB	1.44144	8.01785	11.0359	7.48354e-08	2.03348e-06	Day12v16
SELENBP1	-3.28042	2.17966	-11.0356	7.49244e-08	2.03348e-06	Day12v16
HES6	-2.48115	7.15002	-11.034	7.49804e-08	2.03348e-06	Day12v16
SEMA5B	-2.11568	4.53261	-11.0315	7.51628e-08	2.03448e-06	Day12v16
RASGRF2	2.01822	4.70629	11.0288	7.53589e-08	2.03585e-06	Day12v16
CCL2	-2.67393	1.7426	-11.0069	7.70042e-08	2.07629e-06	Day12v16
NFKB2	-2.15381	3.74476	-10.991	7.82007e-08	2.1045e-06	Day12v16
THBS1	-2.73511	5.70288	-10.9696	7.98697e-08	2.14237e-06	Day12v16
RASD1	-1.8057	5.46703	-10.9689	7.99141e-08	2.14237e-06	Day12v16
SNPH	1.55712	5.92128	10.9531	8.11645e-08	2.17173e-06	Day12v16
SLC6A8	-1.73659	7.9948	-10.9491	8.14862e-08	2.17618e-06	Day12v16
FZD2	-2.88922	4.82506	-10.947	8.16781e-08	2.17715e-06	Day12v16
EPHA1	-2.68549	0.868457	-10.9445	8.18643e-08	2.17796e-06	Day12v16
CEP152	-2.14997	2.56756	-10.9379	8.23908e-08	2.18781e-06	Day12v16
SYCP2L	-2.77001	1.46324	-10.931	8.2969e-08	2.19899e-06	Day12v16
DCLK1	1.64057	7.87895	10.9262	8.33442e-08	2.20476e-06	Day12v16
SRCRB4D	-3.79117	1.98592	-10.9211	8.3971e-08	2.21715e-06	Day12v16
DCC	-2.18909	6.37089	-10.9165	8.41458e-08	2.21758e-06	Day12v16
SYBU	2.01849	4.83166	10.9112	8.45887e-08	2.22506e-06	Day12v16
KCNA3	2.84508	2.85518	10.9048	8.5147e-08	2.23418e-06	Day12v16
NEFM	1.73222	9.99776	10.9032	8.52546e-08	2.23418e-06	Day12v16
COL14A1	-2.98275	1.89574	-10.8801	8.72614e-08	2.2825e-06	Day12v16
RAB9B	1.80974	4.98521	10.8752	8.76501e-08	2.28839e-06	Day12v16
SLC8B1	-2.21865	2.78454	-10.8706	8.80493e-08	2.29453e-06	Day12v16
ANKRD65	-3.14312	3.89653	-10.8423	9.0605e-08	2.35674e-06	Day12v16
ACSL6	3.82716	2.61507	10.8371	9.12567e-08	2.36515e-06	Day12v16
GULP1	-2.62053	3.49907	-10.8337	9.13345e-08	2.36515e-06	Day12v16
PCDH9	2.92606	3.68492	10.8329	9.14355e-08	2.36515e-06	Day12v16
MPP1	1.908	3.78447	10.8089	9.3605e-08	2.41681e-06	Day12v16
EMP2	-3.65497	2.523	-10.7935	9.52339e-08	2.45433e-06	Day12v16
NRG3	4.33341	3.17679	10.7892	9.59787e-08	2.46883e-06	Day12v16
NEUROD4	-6.06862	1.03508	-10.8075	9.61492e-08	2.46883e-06	Day12v16
MBIP	-1.47168	5.77877	-10.7764	9.66879e-08	2.47811e-06	Day12v16
MICAL2	-2.42165	3.2659	-10.7733	9.69832e-08	2.48114e-06	Day12v16
ZNF703	1.65751	5.10511	10.7625	9.80335e-08	2.50343e-06	Day12v16
TCP10L	-2.69237	0.753159	-10.7422	1.00059e-07	2.55049e-06	Day12v16
BNC2	3.03951	2.93721	10.7403	1.00281e-07	2.55151e-06	Day12v16
SCML4	4.61937	1.30885	10.7294	1.0211e-07	2.59333e-06	Day12v16
IGFBP2	-1.94548	8.31795	-10.7151	1.02791e-07	2.60102e-06	Day12v16
ETV3L	5.57163	-1.18756	10.7327	1.02853e-07	2.60102e-06	Day12v16
CCDC39	1.42488	6.54085	10.7134	1.0297e-07	2.60102e-06	Day12v16
B4GALNT1	1.68903	7.16555	10.6931	1.05081e-07	2.64955e-06	Day12v16
SWAP70	-1.65192	4.17561	-10.6907	1.05334e-07	2.65116e-06	Day12v16
CTGF	-3.05625	7.69335	-10.6856	1.05935e-07	2.65766e-06	Day12v16
POU3F1	-2.07945	6.40444	-10.6847	1.05972e-07	2.65766e-06	Day12v16
SREBF2	1.54243	9.31614	10.6773	1.06764e-07	2.67274e-06	Day12v16
KCNH6	-1.98213	2.32825	-10.6724	1.07287e-07	2.68103e-06	Day12v16
IFITM1	-4.70725	-0.753251	-10.6739	1.08045e-07	2.69514e-06	Day12v16
DUSP26	1.75932	5.57201	10.6626	1.08352e-07	2.698e-06	Day12v16
BST2	-4.6558	1.49452	-10.6424	1.11469e-07	2.7707e-06	Day12v16
SLC5A12	-2.85517	0.76536	-10.6095	1.14338e-07	2.83697e-06	Day12v16
CRHR1	4.13798	1.90528	10.6032	1.15531e-07	2.8615e-06	Day12v16
NUAK2	-1.96155	4.81374	-10.5826	1.17462e-07	2.90417e-06	Day12v16
NTM	2.32661	4.26791	10.5773	1.181e-07	2.9148e-06	Day12v16
LITAF	-1.72369	5.32728	-10.5736	1.18538e-07	2.92046e-06	Day12v16
TCERG1L	2.20252	3.63146	10.5549	1.20807e-07	2.97112e-06	Day12v16
FMNL3	-1.73207	4.9607	-10.5341	1.23383e-07	3.02916e-06	Day12v16
CXCR4	-3.10705	2.46267	-10.5243	1.24693e-07	3.05596e-06	Day12v16
EBP	1.75676	5.63774	10.5213	1.24995e-07	3.05801e-06	Day12v16
ARHGEF25	-1.69868	5.44239	-10.5156	1.25724e-07	3.07047e-06	Day12v16
C2orf80	3.20089	1.81056	10.5119	1.26297e-07	3.0791e-06	Day12v16
SH3BP5	2.05123	3.9002	10.4956	1.28316e-07	3.12287e-06	Day12v16
ZEB2	-1.93549	5.40896	-10.4836	1.2989e-07	3.1522e-06	Day12v16
LOXL1	-2.11033	5.85936	-10.483	1.29971e-07	3.1522e-06	Day12v16
ZFP36L1	-2.75499	5.26499	-10.4605	1.33022e-07	3.22061e-06	Day12v16
FAM13C	2.11637	3.54943	10.4496	1.34486e-07	3.25042e-06	Day12v16
ADCY5	1.69264	6.24025	10.4335	1.36706e-07	3.29837e-06	Day12v16
EML3	-1.92768	4.30479	-10.3957	1.4211e-07	3.42286e-06	Day12v16
CLDN19	-4.13336	-0.984023	-10.3851	1.44289e-07	3.46939e-06	Day12v16
PDGFB	-2.05492	4.621	-10.3765	1.44943e-07	3.47912e-06	Day12v16
PLAU	-2.24971	3.12886	-10.3723	1.45581e-07	3.48847e-06	Day12v16
LATS2	-1.89933	4.24675	-10.3659	1.46538e-07	3.50293e-06	Day12v16
CLDN4	-1.92818	2.9714	-10.3649	1.46686e-07	3.50293e-06	Day12v16
PEX5L	-1.65199	4.72225	-10.3578	1.47766e-07	3.52272e-06	Day12v16
NOTCH1	-3.48411	5.84594	-10.335	1.51492e-07	3.60541e-06	Day12v16
BRINP3	5.37002	0.832052	10.3218	1.5582e-07	3.70213e-06	Day12v16
FOXO1	-2.16981	2.70874	-10.3034	1.56307e-07	3.7074e-06	Day12v16
PLEKHH2	-3.13214	2.43438	-10.2943	1.57878e-07	3.73831e-06	Day12v16
CSPG5	3.31189	4.22254	10.2925	1.58236e-07	3.74014e-06	Day12v16
GPC4	-2.93149	7.75452	-10.2903	1.5849e-07	3.74014e-06	Day12v16
ADCYAP1R1	2.21388	5.39977	10.2876	1.58878e-07	3.743e-06	Day12v16
TESC	-3.58649	0.113986	-10.2834	1.59853e-07	3.75964e-06	Day12v16
SH3BP1	-2.19542	2.82926	-10.2732	1.61272e-07	3.78664e-06	Day12v16
SV2A	1.94124	8.84122	10.2673	1.62248e-07	3.79838e-06	Day12v16
HELZ2	-1.62739	5.38415	-10.2669	1.62315e-07	3.79838e-06	Day12v16
CACNA1D	2.20392	3.71469	10.2609	1.63332e-07	3.81406e-06	Day12v16
LRRC10B	2.74563	3.69445	10.26	1.6353e-07	3.81406e-06	Day12v16
TEAD3	-2.20531	3.89499	-10.2469	1.65734e-07	3.85903e-06	Day12v16
UNC5D	3.85842	2.3901	10.246	1.66351e-07	3.86696e-06	Day12v16
C6orf141	-2.27118	2.58033	-10.23	1.68669e-07	3.91436e-06	Day12v16
KIF5C	1.63013	10.6016	10.2258	1.69412e-07	3.92508e-06	Day12v16
MFAP2	-2.26632	3.92649	-10.2241	1.69712e-07	3.92553e-06	Day12v16
KCNG1	-2.62426	1.96669	-10.2161	1.71141e-07	3.95207e-06	Day12v16
BCHE	-3.10865	2.02377	-10.2021	1.73746e-07	4.00561e-06	Day12v16
ENPP2	-2.56361	2.97548	-10.1702	1.79532e-07	4.1322e-06	Day12v16
NPTX1	-2.6929	3.04841	-10.1452	1.84303e-07	4.23354e-06	Day12v16
SIX4	-2.44741	1.68823	-10.1439	1.8454e-07	4.23354e-06	Day12v16
CNN1	-1.7199	4.06229	-10.119	1.89422e-07	4.33841e-06	Day12v16
QKI	-2.10161	7.03324	-10.117	1.89814e-07	4.34029e-06	Day12v16
MTUS1	1.78607	4.63407	10.1048	1.92257e-07	4.38897e-06	Day12v16
LAMA1	-2.08346	4.97037	-10.0817	1.96987e-07	4.48963e-06	Day12v16
SNAI1	-2.51683	1.36428	-10.08	1.97349e-07	4.49057e-06	Day12v16
PRDM8	-4.15441	1.50134	-10.0731	1.99687e-07	4.53639e-06	Day12v16
PLEKHA4	-3.86378	2.26354	-10.0532	2.03581e-07	4.61737e-06	Day12v16
BBX	-1.84402	5.33149	-10.0379	2.063e-07	4.67004e-06	Day12v16
KCNJ3	2.95859	4.10562	10.0371	2.06571e-07	4.67004e-06	Day12v16
AKR1C1	1.57839	5.27643	10.0327	2.0743e-07	4.6819e-06	Day12v16
NTRK1	-2.47744	1.24884	-10.0279	2.08509e-07	4.69866e-06	Day12v16
DLK2	2.54416	3.30229	10.0046	2.13731e-07	4.80861e-06	Day12v16
LY6G5C	1.92614	4.52229	9.98236	2.18801e-07	4.91476e-06	Day12v16
EPB41L2	-1.92596	5.61432	-9.96156	2.23689e-07	5.01652e-06	Day12v16
RALGPS1	1.51378	6.45016	9.95259	2.25834e-07	5.0565e-06	Day12v16
TAC1	3.52151	2.65805	9.95075	2.26636e-07	5.06637e-06	Day12v16
CD8A	2.52309	2.16884	9.92611	2.32315e-07	5.18503e-06	Day12v16
FBLN5	-2.96432	1.02784	-9.91975	2.3397e-07	5.21367e-06	Day12v16
PDZD7	2.03202	5.41029	9.91096	2.36079e-07	5.24729e-06	Day12v16
SLC25A1	1.38457	7.0952	9.91036	2.36229e-07	5.24729e-06	Day12v16
SERTAD3	-1.8697	3.40861	-9.90317	2.3805e-07	5.27936e-06	Day12v16
WLS	-1.81545	5.11729	-9.89946	2.38996e-07	5.29194e-06	Day12v16
TCF7L1	-2.09678	4.1766	-9.89629	2.39808e-07	5.30154e-06	Day12v16
RNF112	2.66863	4.17247	9.88845	2.41863e-07	5.33196e-06	Day12v16
HCN2	2.19135	4.52917	9.888	2.41946e-07	5.33196e-06	Day12v16
ELMOD1	4.06428	1.55936	9.88286	2.44255e-07	5.36662e-06	Day12v16
LIF	-3.13348	1.87756	-9.87961	2.44286e-07	5.36662e-06	Day12v16
KCNF1	-2.50791	2.70689	-9.86731	2.47381e-07	5.42609e-06	Day12v16
NID1	-2.27593	5.83063	-9.85996	2.49322e-07	5.46012e-06	Day12v16
OLIG2	-5.48306	0.53504	-9.8739	2.5004e-07	5.46728e-06	Day12v16
RARG	-3.14545	1.11047	-9.85265	2.5145e-07	5.48953e-06	Day12v16
PTN	1.80845	5.74812	9.83537	2.55982e-07	5.57978e-06	Day12v16
SLC12A4	-1.76741	4.66546	-9.82794	2.58034e-07	5.60912e-06	Day12v16
PNMA3	1.65555	5.88397	9.82759	2.5813e-07	5.60912e-06	Day12v16
SLC6A11	3.6349	1.84283	9.82679	2.58868e-07	5.61644e-06	Day12v16
PNMA5	3.95937	2.2586	9.80079	2.66599e-07	5.77522e-06	Day12v16
AFAP1L2	1.89913	3.97025	9.7829	2.70857e-07	5.85838e-06	Day12v16
GABRA3	3.77204	4.96643	9.783	2.71517e-07	5.8592e-06	Day12v16
NDNF	-4.00414	0.290022	-9.78333	2.71732e-07	5.8592e-06	Day12v16
GNAL	1.4777	5.98773	9.77822	2.72227e-07	5.86084e-06	Day12v16
NRARP	-3.92042	4.03804	-9.7254	2.89172e-07	6.21356e-06	Day12v16
HES1	-2.56093	3.80264	-9.72144	2.89498e-07	6.21356e-06	Day12v16
PITPNM2	1.78919	5.41998	9.71949	2.90082e-07	6.21656e-06	Day12v16
RAB3A	1.50214	7.1093	9.71621	2.91115e-07	6.22914e-06	Day12v16
LAMB2	-2.46708	5.93353	-9.71114	2.9274e-07	6.25435e-06	Day12v16
FAM196A	3.45153	1.34368	9.69474	2.98399e-07	6.36555e-06	Day12v16
KIAA1024L	2.82434	1.53083	9.67776	3.03614e-07	6.46693e-06	Day12v16
GPLD1	2.18052	2.77426	9.67583	3.04174e-07	6.46902e-06	Day12v16
B2M	-1.76174	4.26764	-9.65388	3.11529e-07	6.61538e-06	Day12v16
TMEM38B	-2.04482	3.48701	-9.6511	3.12477e-07	6.62547e-06	Day12v16
P4HA1	-1.60779	4.43086	-9.64739	3.13741e-07	6.64219e-06	Day12v16
CRISPLD1	-2.04431	5.12647	-9.64349	3.15081e-07	6.65724e-06	Day12v16
CAPN6	-5.90225	6.36174	-9.66477	3.15403e-07	6.65724e-06	Day12v16
HAPLN1	-2.63464	0.940388	-9.64117	3.15922e-07	6.65816e-06	Day12v16
AJUBA	-2.51694	5.05469	-9.622	3.2259e-07	6.78846e-06	Day12v16
SHISA6	1.68402	5.84304	9.61605	3.24667e-07	6.8219e-06	Day12v16
KHDRBS2	1.82067	3.32224	9.60445	3.28812e-07	6.89865e-06	Day12v16
SPHKAP	3.81434	1.36203	9.5946	3.33306e-07	6.98246e-06	Day12v16
PI15	-3.92498	3.1683	-9.58779	3.35986e-07	7.02809e-06	Day12v16
IGSF11	-3.14649	1.4994	-9.5485	3.49878e-07	7.30774e-06	Day12v16
JAKMIP1	1.79474	3.86562	9.54319	3.51677e-07	7.33439e-06	Day12v16
AXL	-2.03003	5.09966	-9.53854	3.53483e-07	7.36107e-06	Day12v16
TP53AIP1	3.26632	0.799512	9.53628	3.54697e-07	7.37196e-06	Day12v16
DOCK1	-1.86674	4.84345	-9.53389	3.55298e-07	7.37196e-06	Day12v16
GADD45B	-2.10394	2.82151	-9.53316	3.55586e-07	7.37196e-06	Day12v16
TTF2	-1.7065	3.97379	-9.52391	3.59225e-07	7.43638e-06	Day12v16
CACNA1E	3.15539	4.71952	9.52217	3.60174e-07	7.44502e-06	Day12v16
SH3GL2	2.38287	2.37353	9.51869	3.61313e-07	7.45754e-06	Day12v16
SMTN	-1.79414	3.97012	-9.51149	3.64177e-07	7.50559e-06	Day12v16
TJP2	-1.81266	4.33811	-9.50759	3.65747e-07	7.52686e-06	Day12v16
IFI6	-2.92418	1.50007	-9.50209	3.68113e-07	7.56442e-06	Day12v16
PLCB3	-1.83836	4.56035	-9.49233	3.71961e-07	7.6323e-06	Day12v16
TMEM179	1.82002	5.87473	9.48909	3.73295e-07	7.64845e-06	Day12v16
XKR4	1.96427	5.54856	9.47774	3.7801e-07	7.73373e-06	Day12v16
HMOX1	-3.34636	0.524062	-9.46777	3.82639e-07	7.817e-06	Day12v16
SLC6A16	-2.97841	0.561555	-9.46546	3.83355e-07	7.82022e-06	Day12v16
SLC17A8	3.36936	1.12413	9.4355	3.96602e-07	8.07867e-06	Day12v16
FGF12	1.90267	3.88485	9.41127	4.06933e-07	8.26562e-06	Day12v16
BRINP1	2.54157	4.57827	9.41129	4.06961e-07	8.26562e-06	Day12v16
GIPR	-1.85074	4.81312	-9.40792	4.08451e-07	8.28386e-06	Day12v16
C19orf66	-2.33869	2.37683	-9.40549	4.09572e-07	8.29458e-06	Day12v16
FOXE1	-4.5591	0.452191	-9.40415	4.13392e-07	8.35985e-06	Day12v16
MAGEE1	1.52332	6.08646	9.39263	4.15462e-07	8.38958e-06	Day12v16
STAR	2.30681	4.26796	9.39024	4.16582e-07	8.40007e-06	Day12v16
WFIKKN1	-1.84534	4.2282	-9.38266	4.20105e-07	8.45892e-06	Day12v16
ACTA2	-2.63099	2.80707	-9.38013	4.2135e-07	8.47179e-06	Day12v16
INHBA	-2.7431	0.889352	-9.37267	4.24904e-07	8.52114e-06	Day12v16
PERP	-1.41922	5.30915	-9.37223	4.25022e-07	8.52114e-06	Day12v16
NACC2	-1.86983	4.46383	-9.35325	4.34128e-07	8.69125e-06	Day12v16
SOX1	-2.1935	3.1116	-9.35111	4.35176e-07	8.69978e-06	Day12v16
GJA1	-2.31612	5.78978	-9.342	4.39637e-07	8.77643e-06	Day12v16
PTPRU	-1.73372	5.98838	-9.33772	4.41731e-07	8.80567e-06	Day12v16
PTPRT	4.13051	3.46219	9.32366	4.5081e-07	8.97388e-06	Day12v16
HPGD	2.80308	1.76618	9.31471	4.53387e-07	9.01235e-06	Day12v16
LIMA1	-1.86599	5.27497	-9.30342	4.59042e-07	9.11183e-06	Day12v16
RNF157	1.45767	6.68866	9.28444	4.68938e-07	9.29506e-06	Day12v16
FLNC	-2.6634	7.51266	-9.27869	4.72055e-07	9.34362e-06	Day12v16
CDH1	-2.59946	2.75199	-9.27696	4.72954e-07	9.34818e-06	Day12v16
VASH2	1.58496	4.81425	9.27366	4.74655e-07	9.35547e-06	Day12v16
AJAP1	2.65575	2.73717	9.27379	4.74659e-07	9.35547e-06	Day12v16
ARHGEF19	-2.09601	2.55147	-9.25858	4.82786e-07	9.49134e-06	Day12v16
KRT19	-2.23455	2.94298	-9.25837	4.8291e-07	9.49134e-06	Day12v16
SEMA3E	-4.00887	1.95782	-9.26011	4.83829e-07	9.49609e-06	Day12v16
FAM84A	1.79486	4.96577	9.24581	4.8978e-07	9.59941e-06	Day12v16
CYBA	-1.82776	4.39345	-9.23971	4.93166e-07	9.65225e-06	Day12v16
SNAP25	1.46515	6.91201	9.2383	4.93949e-07	9.65407e-06	Day12v16
SYT3	1.93009	5.40954	9.23609	4.95181e-07	9.66467e-06	Day12v16
NEURL1B	-1.61494	5.50127	-9.22891	4.99211e-07	9.72975e-06	Day12v16
PNRC1	-1.46338	5.2091	-9.22086	5.03776e-07	9.80506e-06	Day12v16
HTR1D	-3.00021	-0.293339	-9.21406	5.07912e-07	9.87184e-06	Day12v16
SORCS3	4.27617	2.61034	9.21029	5.12718e-07	9.95143e-06	Day12v16
PSMB8	-3.26659	0.567599	-9.18411	5.25687e-07	1.01759e-05	Day12v16
C10orf10	-2.40648	1.51134	-9.18272	5.26027e-07	1.01759e-05	Day12v16
ARG2	1.60829	5.16924	9.18194	5.26467e-07	1.01759e-05	Day12v16
PPP1R13L	-2.27779	2.03946	-9.18	5.2764e-07	1.01845e-05	Day12v16
USP2	-2.46217	1.41969	-9.17668	5.29657e-07	1.02094e-05	Day12v16
KIAA1549L	1.90668	5.82421	9.16471	5.36863e-07	1.03341e-05	Day12v16
GPR123	1.72408	4.31164	9.15898	5.40366e-07	1.03872e-05	Day12v16
LIPE	1.69254	4.55013	9.14439	5.49402e-07	1.05464e-05	Day12v16
PHYHIPL	1.45953	6.00075	9.13941	5.52524e-07	1.05918e-05	Day12v16
CMTM7	-2.05088	3.01605	-9.13778	5.53551e-07	1.0597e-05	Day12v16
BEGAIN	1.89962	4.57495	9.12921	5.58976e-07	1.06862e-05	Day12v16
DPP6	1.97911	6.90951	9.11062	5.70951e-07	1.09003e-05	Day12v16
TRAF5	-1.96064	3.24047	-9.10719	5.73187e-07	1.0928e-05	Day12v16
CDK5R2	1.48236	6.70429	9.09857	5.78857e-07	1.10211e-05	Day12v16
PKP2	-1.63002	3.86864	-9.0928	5.8268e-07	1.10788e-05	Day12v16
PPM1H	1.67824	4.67733	9.09025	5.84383e-07	1.10841e-05	Day12v16
CD274	-2.50071	1.08917	-9.09009	5.8454e-07	1.10841e-05	Day12v16
TGFA	-2.29783	1.27826	-9.08204	5.89914e-07	1.11708e-05	Day12v16
TNNC1	-2.89851	0.553076	-9.07544	5.94583e-07	1.1244e-05	Day12v16
CDC42BPG	-1.94322	1.9286	-9.07025	5.97905e-07	1.12916e-05	Day12v16
GFOD1	1.83668	4.45882	9.06242	6.03289e-07	1.13779e-05	Day12v16
TMEM54	-2.15169	2.05912	-9.04029	6.18796e-07	1.16547e-05	Day12v16
SPRY4	-1.65455	5.294	-9.03834	6.20178e-07	1.1665e-05	Day12v16
PPP4R1L	-2.62505	1.84224	-9.0304	6.25944e-07	1.17577e-05	Day12v16
NACAD	1.43724	8.0459	9.02492	6.29805e-07	1.18143e-05	Day12v16
GSDMD	-2.32936	2.17147	-9.02062	6.32955e-07	1.18575e-05	Day12v16
STK32A	-1.60851	4.12104	-9.01896	6.34134e-07	1.18637e-05	Day12v16
SH3GL3	2.12869	2.85042	9.01569	6.36535e-07	1.18928e-05	Day12v16
KIF26B	2.65669	4.83054	9.00823	6.42117e-07	1.1981e-05	Day12v16
SPRN	1.87146	5.60111	8.983	6.60943e-07	1.23159e-05	Day12v16
RALYL	3.20962	1.94602	8.95983	6.79454e-07	1.2644e-05	Day12v16
C11orf96	-2.59496	1.95541	-8.95355	6.83898e-07	1.27098e-05	Day12v16
PRSS33	-2.32207	0.966593	-8.94174	6.93238e-07	1.28663e-05	Day12v16
EEPD1	-2.3334	2.11789	-8.93794	6.96294e-07	1.29059e-05	Day12v16
GRHL3	-3.06042	0.583889	-8.9369	6.97521e-07	1.29115e-05	Day12v16
FIBCD1	4.69888	1.53884	8.94197	6.99613e-07	1.29331e-05	Day12v16
TGIF1	-2.56079	3.15725	-8.92701	7.05218e-07	1.30195e-05	Day12v16
L1TD1	-5.40278	1.74493	-8.92395	7.204e-07	1.32823e-05	Day12v16
KLHL4	-3.11342	0.968363	-8.90757	7.21714e-07	1.3289e-05	Day12v16
HELT	-4.62881	-1.96379	-8.90033	7.3373e-07	1.34925e-05	Day12v16
MTHFD2	1.41579	6.28945	8.8684	7.54817e-07	1.38556e-05	Day12v16
GAREML	1.37161	7.4197	8.86767	7.55454e-07	1.38556e-05	Day12v16
RAB26	-2.78283	2.29627	-8.86475	7.58226e-07	1.38882e-05	Day12v16
SPINT1	-2.00031	3.75653	-8.86103	7.61331e-07	1.39269e-05	Day12v16
CRIM1	-1.7458	6.11853	-8.85644	7.65404e-07	1.39831e-05	Day12v16
ROR2	-2.86189	1.58922	-8.8535	7.68297e-07	1.40177e-05	Day12v16
SIAH3	2.75871	1.77969	8.83599	7.84078e-07	1.4287e-05	Day12v16
IL8	-6.8116	-2.09344	-8.86708	7.88451e-07	1.4348e-05	Day12v16
GALM	-2.20247	1.32761	-8.82926	7.90096e-07	1.43568e-05	Day12v16
QPRT	-1.64552	5.7037	-8.8276	7.9161e-07	1.43568e-05	Day12v16
IGSF21	-2.79504	1.69932	-8.82632	7.93013e-07	1.43568e-05	Day12v16
LRRK2	-4.16568	-0.508756	-8.83038	7.93038e-07	1.43568e-05	Day12v16
SLC38A5	-2.64757	1.28434	-8.82241	7.96557e-07	1.44018e-05	Day12v16
APBA1	1.47089	6.46928	8.8042	8.13578e-07	1.46829e-05	Day12v16
CNNM1	2.52912	3.0953	8.80363	8.142e-07	1.46829e-05	Day12v16
TBX18	-5.22688	0.0297377	-8.81163	8.19257e-07	1.47551e-05	Day12v16
SCPEP1	-2.10202	3.08695	-8.79059	8.26665e-07	1.48693e-05	Day12v16
ATRNL1	1.893	5.29012	8.78427	8.32812e-07	1.49607e-05	Day12v16
DRGX	4.85298	0.21535	8.78427	8.42182e-07	1.50969e-05	Day12v16
CECR2	-1.59644	6.04208	-8.77435	8.42555e-07	1.50969e-05	Day12v16
GPR68	2.31491	3.57813	8.7701	8.46805e-07	1.51537e-05	Day12v16
PLOD2	-2.02306	3.6148	-8.76719	8.49675e-07	1.51856e-05	Day12v16
TMEM176A	-2.52623	1.25064	-8.76077	8.5619e-07	1.52826e-05	Day12v16
SELM	-2.29108	2.69353	-8.75926	8.57653e-07	1.52892e-05	Day12v16
HLA-C	-1.89687	4.7995	-8.75182	8.65167e-07	1.54035e-05	Day12v16
IFITM2	-3.00065	3.0375	-8.75101	8.66433e-07	1.54064e-05	Day12v16
SIX5	-2.42307	2.10008	-8.74145	8.75837e-07	1.55539e-05	Day12v16
NEK6	-1.80746	5.00126	-8.72936	8.88348e-07	1.57561e-05	Day12v16
PITX2	-3.7317	-0.792027	-8.72321	8.97158e-07	1.58922e-05	Day12v16
APOA1	-3.46744	0.107149	-8.71567	9.04243e-07	1.59974e-05	Day12v16
HRH2	-4.47736	-1.28692	-8.71009	9.15669e-07	1.61791e-05	Day12v16
FNDC9	5.44631	1.61201	8.71298	9.22852e-07	1.62855e-05	Day12v16
MXRA8	-1.69745	4.2448	-8.69064	9.29898e-07	1.63892e-05	Day12v16
ZIC1	-3.43157	-0.578621	-8.68416	9.3845e-07	1.65191e-05	Day12v16
SPTY2D1	-1.64716	4.16521	-8.67941	9.42335e-07	1.65666e-05	Day12v16
TNS3	-1.86168	5.04358	-8.66439	9.59251e-07	1.68429e-05	Day12v16
PDK4	-3.79577	-0.1706	-8.62573	1.00727e-06	1.76639e-05	Day12v16
LHX9	-4.06773	-3.02758	-8.62227	1.01298e-06	1.77418e-05	Day12v16
ATP1A3	1.69283	10.2418	8.61472	1.01754e-06	1.77888e-05	Day12v16
C9orf91	2.00714	3.33106	8.61417	1.01821e-06	1.77888e-05	Day12v16
ZMAT4	-1.68483	3.94364	-8.61295	1.01968e-06	1.77923e-05	Day12v16
TGM2	-3.14308	1.10526	-8.60523	1.0299e-06	1.79482e-05	Day12v16
ZCCHC18	1.56047	4.79157	8.60259	1.03235e-06	1.79685e-05	Day12v16
CXCL14	-2.29141	1.41669	-8.60105	1.03428e-06	1.79797e-05	Day12v16
FAM159A	3.52433	0.480852	8.6004	1.03692e-06	1.80033e-05	Day12v16
TSPAN11	-1.42331	5.65221	-8.58087	1.05945e-06	1.83716e-05	Day12v16
LTBP1	-2.46516	5.55341	-8.57673	1.06477e-06	1.84412e-05	Day12v16
KIAA2022	2.12222	4.53509	8.57453	1.0675e-06	1.84472e-05	Day12v16
TFAP2A	-2.34321	0.842559	-8.57436	1.06776e-06	1.84472e-05	Day12v16
KIF3C	1.38615	9.07176	8.56865	1.07502e-06	1.85498e-05	Day12v16
LSM11	1.60468	5.5297	8.55537	1.09223e-06	1.88234e-05	Day12v16
TSHR	-6.90732	1.80547	-8.59049	1.09531e-06	1.88534e-05	Day12v16
CDHR2	2.02072	3.73286	8.54812	1.10175e-06	1.89408e-05	Day12v16
OXTR	-1.96444	1.97436	-8.54639	1.10403e-06	1.89568e-05	Day12v16
ZNF560	-3.08593	0.257546	-8.541	1.11192e-06	1.90689e-05	Day12v16
REEP2	1.45233	8.42962	8.53436	1.12006e-06	1.9185e-05	Day12v16
BHLHE23	-4.53198	-1.01322	-8.53327	1.13074e-06	1.93443e-05	Day12v16
HLA-B	-1.90099	4.86002	-8.51211	1.15036e-06	1.96559e-05	Day12v16
GRIK2	1.67164	4.89676	8.50896	1.15473e-06	1.97064e-05	Day12v16
PIGZ	3.08153	2.79493	8.50144	1.16599e-06	1.98743e-05	Day12v16
GSE1	-1.38873	7.60237	-8.48658	1.18622e-06	2.01947e-05	Day12v16
NDRG4	1.41001	9.55452	8.48198	1.19281e-06	2.0282e-05	Day12v16
LEPREL1	-2.26904	3.06479	-8.47462	1.20346e-06	2.04384e-05	Day12v16
PROSER2	-2.57135	0.278242	-8.47341	1.20534e-06	2.04455e-05	Day12v16
SCNN1G	-6.58912	-2.30787	-8.50439	1.2069e-06	2.04471e-05	Day12v16
RELB	-2.02846	2.7326	-8.44902	1.24118e-06	2.10025e-05	Day12v16
NIM1	2.36613	1.9953	8.43388	1.26415e-06	2.13654e-05	Day12v16
GAD2	1.75853	3.65648	8.40945	1.30203e-06	2.19791e-05	Day12v16
ID3	-3.01926	4.30256	-8.4024	1.31395e-06	2.21236e-05	Day12v16
NKX2-8	-1.92519	2.24702	-8.40174	1.31426e-06	2.21236e-05	Day12v16
NCR3LG1	2.44895	2.4605	8.40113	1.31534e-06	2.21236e-05	Day12v16
FZD7	-1.63738	4.15805	-8.39905	1.31856e-06	2.21512e-05	Day12v16
CALD1	-2.03129	7.60315	-8.39608	1.32333e-06	2.22047e-05	Day12v16
LAMC2	-2.21537	3.24963	-8.38708	1.33788e-06	2.23992e-05	Day12v16
FBXO41	1.35497	7.12031	8.38691	1.33813e-06	2.23992e-05	Day12v16
VWC2	2.4136	1.80844	8.38119	1.34754e-06	2.25298e-05	Day12v16
COL9A3	-3.73486	2.07786	-8.37771	1.35688e-06	2.2659e-05	Day12v16
FLT4	-3.02791	1.29171	-8.36325	1.37797e-06	2.29838e-05	Day12v16
RBM24	-1.73029	4.04418	-8.3501	1.3994e-06	2.33134e-05	Day12v16
GRB14	3.00989	1.53882	8.34369	1.41116e-06	2.34812e-05	Day12v16
SHISA2	-1.50938	4.50252	-8.34112	1.4148e-06	2.35139e-05	Day12v16
FAM78B	2.0237	2.27387	8.33094	1.43248e-06	2.37568e-05	Day12v16
RASSF4	-1.62283	4.68551	-8.33057	1.43312e-06	2.37568e-05	Day12v16
SLFN13	-2.16925	3.3915	-8.32979	1.43451e-06	2.37568e-05	Day12v16
DCLK2	1.38845	5.98823	8.31993	1.45186e-06	2.40157e-05	Day12v16
ASB13	1.51964	4.28127	8.3177	1.45581e-06	2.40527e-05	Day12v16
TMEM63A	-2.78547	2.73301	-8.30955	1.47081e-06	2.42679e-05	Day12v16
MYL4	-5.95154	-1.70507	-8.33097	1.47231e-06	2.42679e-05	Day12v16
ADAMTSL4	-2.2272	1.23635	-8.30172	1.48458e-06	2.44414e-05	Day12v16
CYP27A1	-2.30866	1.95233	-8.29762	1.49207e-06	2.45358e-05	Day12v16
MYBL1	-1.89407	2.41225	-8.29322	1.50007e-06	2.46384e-05	Day12v16
DEAF1	1.36803	6.94894	8.28761	1.5104e-06	2.4779e-05	Day12v16
ERBB3	-2.60515	1.0487	-8.27782	1.52886e-06	2.50308e-05	Day12v16
B3GALT1	1.91261	3.07877	8.27745	1.52932e-06	2.50308e-05	Day12v16
PLCB2	1.79347	3.73576	8.27452	1.53482e-06	2.50915e-05	Day12v16
ERMN	-4.21191	-0.831554	-8.27677	1.53934e-06	2.5136e-05	Day12v16
TIMP3	-2.90443	4.07591	-8.26925	1.54542e-06	2.52058e-05	Day12v16
NTSR1	-7.62513	0.402005	-8.31622	1.55042e-06	2.52579e-05	Day12v16
TAP1	-2.31535	2.50409	-8.26046	1.56161e-06	2.54107e-05	Day12v16
FAM83G	-2.01169	4.10988	-8.25931	1.56376e-06	2.54162e-05	Day12v16
ZBTB7C	1.77803	3.94469	8.24578	1.58996e-06	2.58119e-05	Day12v16
LANCL2	1.3534	6.48449	8.24281	1.59578e-06	2.58764e-05	Day12v16
GRIK1	4.79839	2.44534	8.2474	1.60462e-06	2.59897e-05	Day12v16
CNTN6	-1.66483	5.26881	-8.23683	1.60757e-06	2.60073e-05	Day12v16
CAMK2D	-1.49652	6.14156	-8.2024	1.67723e-06	2.71029e-05	Day12v16
B3GNT2	-1.79663	3.2076	-8.20085	1.68046e-06	2.71238e-05	Day12v16
RPS6KA2	1.34071	8.07808	8.19202	1.69887e-06	2.73894e-05	Day12v16
GRAMD1C	-2.4086	1.45909	-8.18671	1.71016e-06	2.75397e-05	Day12v16
CPLX1	1.81724	4.50297	8.17857	1.72735e-06	2.77845e-05	Day12v16
MACC1	-2.64412	-0.0483168	-8.17676	1.73151e-06	2.78195e-05	Day12v16
GLI1	-3.55614	0.75133	-8.16611	1.75775e-06	2.82087e-05	Day12v16
CKS2	-1.78507	3.56841	-8.15422	1.78022e-06	2.85365e-05	Day12v16
SPON2	-1.88443	4.74393	-8.1377	1.81708e-06	2.90941e-05	Day12v16
MYCN	1.41985	5.1488	8.13241	1.82905e-06	2.92197e-05	Day12v16
HES5	-3.72443	1.97447	-8.13462	1.8291e-06	2.92197e-05	Day12v16
IRF6	-2.6743	-0.0298817	-8.1276	1.84036e-06	2.93661e-05	Day12v16
ITGB8	-1.70791	4.99407	-8.12256	1.85157e-06	2.95112e-05	Day12v16
SLC1A2	3.25308	4.20746	8.10805	1.88732e-06	3.00468e-05	Day12v16
NEXN	-2.15645	3.22251	-8.10548	1.89135e-06	3.00768e-05	Day12v16
NT5M	1.84378	3.90904	8.0993	1.90595e-06	3.02746e-05	Day12v16
CACNG6	-2.70187	0.545048	-8.08261	1.94642e-06	3.08824e-05	Day12v16
WWC2	-1.68764	4.37313	-8.07881	1.95526e-06	3.09875e-05	Day12v16
CLDN7	-2.33716	0.802427	-8.07655	1.96086e-06	3.1019e-05	Day12v16
FEZ1	1.32873	7.79624	8.07618	1.96169e-06	3.1019e-05	Day12v16
CGREF1	2.54783	3.22805	8.07525	1.9642e-06	3.10237e-05	Day12v16
PCP4	2.17324	2.33215	8.06453	1.99047e-06	3.14032e-05	Day12v16
CPS1	-4.02078	1.96939	-8.06177	2.00626e-06	3.16167e-05	Day12v16
SNTB1	-3.10648	1.05949	-8.05399	2.01836e-06	3.17716e-05	Day12v16
TOB2	-1.38652	6.012	-8.05114	2.02403e-06	3.1825e-05	Day12v16
GATA2	-1.63887	2.44348	-8.04322	2.04419e-06	3.20714e-05	Day12v16
TMEM196	1.77852	4.82429	8.04319	2.04428e-06	3.20714e-05	Day12v16
SCN1A	2.73215	1.89338	8.03178	2.07421e-06	3.25045e-05	Day12v16
STAT6	-1.43284	5.71068	-8.02943	2.0798e-06	3.25556e-05	Day12v16
NOTCH2	-2.09798	5.18765	-8.02386	2.0944e-06	3.27475e-05	Day12v16
RCOR2	-1.42359	7.62569	-8.02267	2.09751e-06	3.27596e-05	Day12v16
ZNF584	1.55325	4.32349	8.01461	2.11882e-06	3.30554e-05	Day12v16
ANGPTL4	-2.90874	1.23067	-7.99651	2.16849e-06	3.37853e-05	Day12v16
CNIH2	1.39704	7.81078	7.99545	2.17043e-06	3.37853e-05	Day12v16
SNCB	2.73542	3.02123	7.99264	2.17867e-06	3.38759e-05	Day12v16
FKBP10	-1.72582	6.62558	-7.99146	2.18135e-06	3.388e-05	Day12v16
GUCY1A3	2.59449	1.6188	7.9867	2.19477e-06	3.40506e-05	Day12v16
SNX33	-1.90965	3.93109	-7.97827	2.21787e-06	3.43546e-05	Day12v16
SGCD	3.40151	2.39935	7.97898	2.21927e-06	3.43546e-05	Day12v16
IER5L	-1.795	3.74321	-7.9686	2.24505e-06	3.46889e-05	Day12v16
STRA6	-1.75817	3.21597	-7.96832	2.24583e-06	3.46889e-05	Day12v16
ADAM23	1.57488	6.62992	7.96518	2.25475e-06	3.47883e-05	Day12v16
SAMD11	2.34887	1.70121	7.95481	2.28454e-06	3.52091e-05	Day12v16
TMEM255A	2.02813	3.33583	7.95041	2.29714e-06	3.53644e-05	Day12v16
MYRIP	2.85566	2.0774	7.94695	2.30806e-06	3.54935e-05	Day12v16
ENHO	1.60045	4.40907	7.94045	2.32622e-06	3.57334e-05	Day12v16
PRKD3	-2.10267	4.1906	-7.9324	2.35004e-06	3.60597e-05	Day12v16
PCSK1	4.13403	4.39476	7.93366	2.35881e-06	3.61547e-05	Day12v16
VSX1	-5.67112	-1.61438	-7.94125	2.37959e-06	3.64332e-05	Day12v16
BTG3	-1.89668	3.01752	-7.91855	2.39155e-06	3.65764e-05	Day12v16
TTR	-2.64024	0.108611	-7.91495	2.4029e-06	3.67098e-05	Day12v16
CLCF1	-2.1869	1.73606	-7.91065	2.41564e-06	3.68642e-05	Day12v16
SETBP1	-1.55197	5.57213	-7.90021	2.44774e-06	3.73134e-05	Day12v16
DPP10	2.24656	3.87294	7.8952	2.46342e-06	3.75115e-05	Day12v16
MAOB	2.62877	1.34874	7.89253	2.47213e-06	3.76032e-05	Day12v16
LUZP1	-1.5269	5.32696	-7.88979	2.48032e-06	3.76631e-05	Day12v16
SYT15	1.97379	3.11524	7.88891	2.48312e-06	3.76631e-05	Day12v16
CXCL1	-4.6495	-1.04243	-7.89643	2.48414e-06	3.76631e-05	Day12v16
CACNA1C	1.99624	4.45071	7.8806	2.50945e-06	3.80056e-05	Day12v16
CHST1	2.2988	4.15011	7.85045	2.60764e-06	3.94501e-05	Day12v16
HEPACAM2	-4.68296	-1.01572	-7.84149	2.66502e-06	4.02746e-05	Day12v16
SLC17A9	-2.09574	2.03474	-7.83122	2.67225e-06	4.03404e-05	Day12v16
LAMB1	-2.05196	7.16353	-7.82972	2.67738e-06	4.03641e-05	Day12v16
ETNK2	1.47354	5.11692	7.82856	2.68134e-06	4.03641e-05	Day12v16
SMIM18	2.12513	3.02401	7.8281	2.68293e-06	4.03641e-05	Day12v16
IFITM3	-2.63482	1.97701	-7.82752	2.68536e-06	4.03641e-05	Day12v16
KCNC2	3.81378	0.894198	7.81893	2.72363e-06	4.08954e-05	Day12v16
CLEC2L	3.71816	1.3015	7.8063	2.76658e-06	4.14957e-05	Day12v16
SLC4A10	3.37173	2.12685	7.80366	2.77205e-06	4.15333e-05	Day12v16
MLLT4	-1.32971	9.11081	-7.78796	2.82419e-06	4.22692e-05	Day12v16
NSDHL	1.52503	5.22687	7.78024	2.85226e-06	4.26437e-05	Day12v16
SARDH	-2.04807	2.02838	-7.77936	2.85549e-06	4.26465e-05	Day12v16
CNTN1	2.25304	5.81446	7.77005	2.88984e-06	4.31135e-05	Day12v16
GABBR2	2.2796	4.03776	7.76677	2.90205e-06	4.32495e-05	Day12v16
CCDC88B	-3.16214	4.00843	-7.76509	2.91087e-06	4.33348e-05	Day12v16
SEMA3G	-3.93687	-2.00984	-7.74393	3.00069e-06	4.46049e-05	Day12v16
LPIN3	-2.16273	3.43759	-7.74026	3.00256e-06	4.46049e-05	Day12v16
FAM98C	1.71952	3.98979	7.73501	3.02282e-06	4.48583e-05	Day12v16
MVB12B	1.28891	7.86567	7.72884	3.04694e-06	4.51682e-05	Day12v16
MCC	-1.95965	2.83432	-7.71989	3.08229e-06	4.5644e-05	Day12v16
BTBD19	-1.90798	2.6045	-7.71101	3.11778e-06	4.61207e-05	Day12v16
RASSF3	-2.09032	0.860447	-7.70794	3.13018e-06	4.62552e-05	Day12v16
HLA-F	-3.56477	-1.68521	-7.70314	3.15652e-06	4.65953e-05	Day12v16
GPR137B	-1.68742	3.07955	-7.69284	3.19177e-06	4.7066e-05	Day12v16
DSCAM	2.40478	3.34885	7.68991	3.20407e-06	4.71977e-05	Day12v16
GRIA4	1.98479	5.66626	7.68664	3.21744e-06	4.73448e-05	Day12v16
MYL12A	-1.50894	5.64699	-7.67956	3.24702e-06	4.77298e-05	Day12v16
CMTM6	-1.51933	5.09751	-7.66984	3.28809e-06	4.82828e-05	Day12v16
PCDH8	-2.07288	2.62963	-7.66548	3.30674e-06	4.85058e-05	Day12v16
MYH14	-2.04434	4.25922	-7.65487	3.35252e-06	4.91259e-05	Day12v16
CREB3L2	-1.57478	5.16665	-7.65112	3.36884e-06	4.93133e-05	Day12v16
NRG2	3.82269	0.865155	7.64596	3.40332e-06	4.9766e-05	Day12v16
EPHA4	-1.92853	3.97704	-7.64127	3.41216e-06	4.98431e-05	Day12v16
CYB5D2	1.49126	5.78336	7.63533	3.43856e-06	5.01765e-05	Day12v16
ARL4C	-1.40105	7.20319	-7.63287	3.44959e-06	5.0285e-05	Day12v16
SEPT3	1.28472	9.41933	7.62933	3.46546e-06	5.04637e-05	Day12v16
EPHB4	-1.93427	5.13106	-7.62603	3.4804e-06	5.06286e-05	Day12v16
FGF8	-2.99024	0.237407	-7.62134	3.50372e-06	5.09149e-05	Day12v16
MRC2	-2.41507	6.27047	-7.62006	3.50773e-06	5.09204e-05	Day12v16
CEBPD	-3.10299	0.234352	-7.61583	3.52965e-06	5.11854e-05	Day12v16
CSF1	-2.1829	1.82749	-7.60951	3.55601e-06	5.15143e-05	Day12v16
FOSL1	-1.8045	2.25053	-7.60432	3.58008e-06	5.17926e-05	Day12v16
PDLIM5	-1.7184	5.28492	-7.60377	3.58262e-06	5.17926e-05	Day12v16
HRC	-3.8655	0.387324	-7.60237	3.6027e-06	5.20291e-05	Day12v16
MCF2L	1.38079	8.47276	7.59526	3.62256e-06	5.2262e-05	Day12v16
SLC7A2	-1.79296	2.02978	-7.58524	3.67022e-06	5.2895e-05	Day12v16
TNFAIP8	-2.06565	0.499514	-7.57935	3.69857e-06	5.32487e-05	Day12v16
CER1	-4.31352	-0.207323	-7.57811	3.73081e-06	5.36118e-05	Day12v16
FGF10	-2.3524	0.545223	-7.57261	3.73145e-06	5.36118e-05	Day12v16
CDK2	-2.12951	3.66814	-7.5675	3.75627e-06	5.3913e-05	Day12v16
SLC6A3	-3.4025	0.0398826	-7.55751	3.8118e-06	5.46541e-05	Day12v16
PTPRN	1.71113	9.04264	7.55447	3.82077e-06	5.47265e-05	Day12v16
RAB13	-1.97793	3.81491	-7.55014	3.84245e-06	5.49275e-05	Day12v16
SLC2A10	-2.2018	2.49165	-7.55012	3.84265e-06	5.49275e-05	Day12v16
HSPA12A	1.38665	7.51507	7.54779	3.85432e-06	5.50381e-05	Day12v16
MMD2	-4.02319	-1.1832	-7.5489	3.86725e-06	5.51665e-05	Day12v16
ELAVL2	-1.33131	7.10009	-7.53617	3.91342e-06	5.57682e-05	Day12v16
CD37	-3.51936	0.946064	-7.5363	3.92086e-06	5.58174e-05	Day12v16
CPVL	-2.10769	2.53946	-7.53185	3.93566e-06	5.59711e-05	Day12v16
TMEM74B	1.97305	5.26504	7.52342	3.97937e-06	5.65353e-05	Day12v16
FBLN2	-3.19464	1.61863	-7.51523	4.02651e-06	5.71151e-05	Day12v16
HEYL	-4.71787	1.48286	-7.52264	4.02834e-06	5.71151e-05	Day12v16
MRVI1	-1.84529	2.16296	-7.50661	4.06815e-06	5.76211e-05	Day12v16
IER3	-2.26819	2.19469	-7.50379	4.08341e-06	5.77788e-05	Day12v16
NKAIN3	3.29057	0.643731	7.4989	4.11488e-06	5.81168e-05	Day12v16
CDK6	-2.29137	4.15753	-7.49744	4.11765e-06	5.81168e-05	Day12v16
LDLR	1.29731	6.55675	7.49702	4.11975e-06	5.81168e-05	Day12v16
NPTXR	1.76981	7.45481	7.48952	4.16061e-06	5.8634e-05	Day12v16
TRIP6	-1.87227	4.50093	-7.48524	4.18412e-06	5.8906e-05	Day12v16
PEG3	1.58387	4.32317	7.47913	4.2179e-06	5.93219e-05	Day12v16
GRIN1	2.40413	4.30792	7.4774	4.22785e-06	5.94021e-05	Day12v16
RAI2	2.37176	1.83333	7.46558	4.29418e-06	6.02736e-05	Day12v16
SYNJ2	-1.98152	3.64005	-7.45341	4.36346e-06	6.11846e-05	Day12v16
SPTLC3	-3.60368	-1.92702	-7.45067	4.39007e-06	6.1425e-05	Day12v16
CELF4	1.3317	7.47467	7.44858	4.39134e-06	6.1425e-05	Day12v16
UACA	-2.09808	3.2536	-7.44817	4.39377e-06	6.1425e-05	Day12v16
EFHD1	-2.04331	1.9971	-7.44402	4.41793e-06	6.17012e-05	Day12v16
TTC6	-2.84331	0.950714	-7.433	4.48447e-06	6.2568e-05	Day12v16
CDC42EP5	-2.9815	0.0861331	-7.43215	4.49044e-06	6.25888e-05	Day12v16
TTYH1	-2.55354	4.94855	-7.43088	4.49594e-06	6.26032e-05	Day12v16
CCDC60	-4.36551	-2.80451	-7.43198	4.52338e-06	6.29227e-05	Day12v16
USP53	-1.52116	4.17738	-7.42445	4.5337e-06	6.30035e-05	Day12v16
DKFZP761J1410	1.42663	8.10925	7.41055	4.61796e-06	6.41109e-05	Day12v16
DIRAS1	1.31382	7.16413	7.39902	4.68912e-06	6.50342e-05	Day12v16
SLC6A1	2.14517	2.99599	7.38366	4.78584e-06	6.631e-05	Day12v16
MAP7D2	2.01443	3.90175	7.3785	4.8187e-06	6.66992e-05	Day12v16
RRAS	-1.81648	2.68969	-7.37685	4.82924e-06	6.6779e-05	Day12v16
ENOSF1	-1.7144	3.03322	-7.37237	4.8581e-06	6.71118e-05	Day12v16
C1orf173	2.43552	2.36781	7.37054	4.87038e-06	6.72151e-05	Day12v16
CXCL6	-4.33285	-0.671135	-7.36795	4.92332e-06	6.78788e-05	Day12v16
LAMA5	-1.37905	8.24961	-7.35476	4.97333e-06	6.85008e-05	Day12v16
PGF	-2.28892	1.19493	-7.34947	5.00874e-06	6.89207e-05	Day12v16
INHBB	-5.35358	-1.69043	-7.36135	5.02982e-06	6.91428e-05	Day12v16
LRP4	-1.48408	4.22593	-7.3331	5.11908e-06	7.03007e-05	Day12v16
FGD4	-1.33723	6.3966	-7.3319	5.12729e-06	7.03443e-05	Day12v16
PREX1	-2.09121	5.71755	-7.32891	5.14785e-06	7.05573e-05	Day12v16
ADAMTS8	2.65613	3.3366	7.32722	5.1605e-06	7.06614e-05	Day12v16
NDE1	-2.08416	2.68785	-7.32466	5.17714e-06	7.082e-05	Day12v16
CSRP1	-1.65783	6.61526	-7.32223	5.19392e-06	7.09613e-05	Day12v16
ANTXR1	-2.0277	5.29053	-7.32171	5.19761e-06	7.09613e-05	Day12v16
KANK4	-4.46699	-0.55126	-7.32439	5.22468e-06	7.12614e-05	Day12v16
TAOK3	1.42427	6.17533	7.31521	5.2429e-06	7.14402e-05	Day12v16
WIPF1	-1.92921	3.23689	-7.31284	5.25956e-06	7.15975e-05	Day12v16
TPBG	-2.28266	3.68192	-7.30728	5.29903e-06	7.20647e-05	Day12v16
PDLIM3	-2.10444	1.83342	-7.30524	5.31335e-06	7.21426e-05	Day12v16
NAT16	1.54863	4.74962	7.30499	5.31507e-06	7.21426e-05	Day12v16
CDH18	4.01424	1.04325	7.30299	5.35566e-06	7.26231e-05	Day12v16
SYT17	1.80491	3.60216	7.28737	5.44197e-06	7.3722e-05	Day12v16
PLCG2	-3.26407	-0.311969	-7.27191	5.56304e-06	7.52894e-05	Day12v16
MOB1A	-1.41869	5.68241	-7.26808	5.58469e-06	7.53957e-05	Day12v16
RGS17	1.66882	3.97968	7.26792	5.58588e-06	7.53957e-05	Day12v16
CYP51A1	1.9948	3.50287	7.26777	5.58706e-06	7.53957e-05	Day12v16
OLIG3	-7.3882	0.367944	-7.31029	5.60829e-06	7.56093e-05	Day12v16
TPM2	-1.60408	6.88635	-7.25966	5.64817e-06	7.60378e-05	Day12v16
NPC2	-1.55442	4.64437	-7.2593	5.65095e-06	7.60378e-05	Day12v16
SAMHD1	1.4399	5.50042	7.25205	5.70629e-06	7.67088e-05	Day12v16
KIAA1217	-1.85314	3.19726	-7.2492	5.72822e-06	7.69297e-05	Day12v16
PARP9	-2.23829	1.50338	-7.23905	5.80715e-06	7.79149e-05	Day12v16
SKOR1	1.4047	8.07329	7.23736	5.82018e-06	7.80149e-05	Day12v16
LOXL4	-1.7073	3.12851	-7.23419	5.84506e-06	7.82735e-05	Day12v16
PLEKHG3	-1.62527	4.35533	-7.22937	5.88321e-06	7.8709e-05	Day12v16
BTN3A2	-3.66931	-0.0806844	-7.21888	5.98418e-06	7.99834e-05	Day12v16
PTPN3	1.84929	3.21708	7.21346	6.01079e-06	8.0241e-05	Day12v16
PACRG	2.29186	1.95775	7.21298	6.01492e-06	8.0241e-05	Day12v16
FLRT2	1.63908	4.08674	7.21085	6.03199e-06	8.03921e-05	Day12v16
PDLIM4	-1.91408	3.02091	-7.19844	6.13397e-06	8.16547e-05	Day12v16
GSG1L	4.05619	-0.289484	7.20165	6.14e-06	8.16547e-05	Day12v16
LDB3	-1.99133	1.70324	-7.1972	6.14424e-06	8.16547e-05	Day12v16
CASP7	-1.88471	2.26791	-7.19385	6.17216e-06	8.19481e-05	Day12v16
CLIC6	-4.59931	-0.113505	-7.20066	6.17925e-06	8.19644e-05	Day12v16
ANKRD1	-2.33788	6.37631	-7.18624	6.23635e-06	8.26434e-05	Day12v16
RCAN2	1.35758	5.91024	7.18238	6.26862e-06	8.29924e-05	Day12v16
IRS1	-1.52312	5.74439	-7.17508	6.33092e-06	8.3738e-05	Day12v16
PKN3	-2.02689	2.83872	-7.15958	6.46538e-06	8.54358e-05	Day12v16
CLCNKB	-3.27587	-0.0109399	-7.15894	6.47952e-06	8.55419e-05	Day12v16
PNPLA3	1.8931	3.20421	7.15458	6.50931e-06	8.58542e-05	Day12v16
GPR64	3.83154	1.71921	7.15325	6.54605e-06	8.62574e-05	Day12v16
GEM	-2.71073	1.28556	-7.12755	6.75455e-06	8.89212e-05	Day12v16
CCDC149	1.51347	4.66644	7.117	6.85044e-06	9.00988e-05	Day12v16
CCDC109B	-1.52872	3.54416	-7.10576	6.95613e-06	9.14029e-05	Day12v16
A2M	-3.70376	2.38901	-7.09147	7.11534e-06	9.34072e-05	Day12v16
IQGAP1	-1.63589	6.70593	-7.08807	7.126e-06	9.34595e-05	Day12v16
KREMEN1	-1.65503	3.36635	-7.08341	7.17151e-06	9.39683e-05	Day12v16
TRPC5	4.37066	-1.23005	7.08765	7.18849e-06	9.40379e-05	Day12v16
TRPC3	2.54861	0.67142	7.08161	7.19027e-06	9.40379e-05	Day12v16
OLIG1	-3.47536	-0.473136	-7.08194	7.20074e-06	9.4087e-05	Day12v16
FGD6	-1.40325	4.95616	-7.07083	7.29586e-06	9.52409e-05	Day12v16
FGFBP3	1.48184	6.07873	7.06196	7.38499e-06	9.63146e-05	Day12v16
ZNF583	1.3979	4.72865	7.05822	7.42281e-06	9.66484e-05	Day12v16
PLEKHA7	-1.65562	5.05929	-7.05807	7.4244e-06	9.66484e-05	Day12v16
IL17D	1.51434	4.52466	7.05722	7.43304e-06	9.6671e-05	Day12v16
KIAA0319	2.49631	3.45766	7.04858	7.52244e-06	9.77079e-05	Day12v16
SHC4	2.04034	2.64765	7.04808	7.52673e-06	9.77079e-05	Day12v16
CTSC	-1.79688	3.84306	-7.03547	7.65798e-06	9.93195e-05	Day12v16
ANO1	-5.78365	-1.48443	-7.05385	7.68151e-06	9.94219e-05	Day12v16
BAG3	-1.45292	4.13436	-7.03314	7.68239e-06	9.94219e-05	Day12v16
C1orf226	2.137	4.44411	7.0327	7.68719e-06	9.94219e-05	Day12v16
SSTR5	-4.53683	-0.428168	-7.03897	7.69735e-06	9.94614e-05	Day12v16
HSDL2	-1.65432	4.08167	-7.02016	7.82053e-06	0.00010096	Day12v16
GLTPD2	1.74633	3.16976	7.01843	7.83924e-06	0.000101108	Day12v16
FAM46C	-3.14388	-1.14029	-7.01296	7.90618e-06	0.000101878	Day12v16
GRIN3A	3.42018	3.96746	6.99562	8.10417e-06	0.000104333	Day12v16
TWSG1	-1.48213	5.00976	-6.98575	8.19975e-06	0.000105466	Day12v16
PRSS22	-2.79057	-0.0348684	-6.9772	8.30001e-06	0.000106658	Day12v16
PLAUR	-2.2016	2.34859	-6.9755	8.31673e-06	0.000106775	Day12v16
SATB1	-1.32364	6.35286	-6.96908	8.39049e-06	0.000107623	Day12v16
DNASE2	-1.6047	3.16131	-6.96493	8.43868e-06	0.000108142	Day12v16
SORL1	-1.6828	4.41829	-6.95792	8.52083e-06	0.000109095	Day12v16
THRA	1.29423	6.54031	6.95629	8.54e-06	0.00010924	Day12v16
SLC41A2	1.60205	4.37794	6.95267	8.58286e-06	0.000109688	Day12v16
CNN2	-1.64827	6.5616	-6.95067	8.60656e-06	0.000109891	Day12v16
CD9	-2.48412	2.2346	-6.94723	8.64865e-06	0.000110327	Day12v16
NFATC2	-2.35794	1.21645	-6.93911	8.74591e-06	0.000111467	Day12v16
PDE1B	1.93498	3.32971	6.92912	8.86724e-06	0.00011291	Day12v16
LPPR5	3.24411	1.884	6.92749	8.89867e-06	0.000113154	Day12v16
ITGA5	-1.83564	4.9856	-6.92625	8.90257e-06	0.000113154	Day12v16
MLTK	-2.24753	3.39012	-6.92343	8.93767e-06	0.00011347	Day12v16
VASN	-2.12938	3.11883	-6.92279	8.94546e-06	0.00011347	Day12v16
MAST1	1.2776	8.1017	6.92196	8.95562e-06	0.00011347	Day12v16
EFNA4	-2.25639	1.97578	-6.92164	8.95987e-06	0.00011347	Day12v16
THBD	-2.87735	0.168138	-6.91329	9.06838e-06	0.000114688	Day12v16
EZR	-1.81819	5.72896	-6.91226	9.07695e-06	0.000114688	Day12v16
DSC2	-1.48002	5.07209	-6.91196	9.08065e-06	0.000114688	Day12v16
FAM169A	1.41568	5.52633	6.90425	9.17839e-06	0.000115818	Day12v16
SPRED1	-1.54513	5.43199	-6.89777	9.2614e-06	0.00011676	Day12v16
CLDN5	-2.34666	0.949945	-6.89469	9.30159e-06	0.000117059	Day12v16
IFIH1	-3.10441	-0.352487	-6.8953	9.30178e-06	0.000117059	Day12v16
COL13A1	-2.60296	0.860494	-6.89059	9.35597e-06	0.000117635	Day12v16
ZNF217	-1.47793	5.05143	-6.88727	9.39746e-06	0.00011805	Day12v16
ELF3	-2.18612	0.195937	-6.88406	9.43986e-06	0.000118477	Day12v16
CRISPLD2	-2.42817	0.652486	-6.87772	9.52412e-06	0.000119411	Day12v16
FIGN	-1.76251	3.40392	-6.87711	9.53138e-06	0.000119411	Day12v16
SERTAD1	-2.35982	1.44742	-6.87541	9.55458e-06	0.000119595	Day12v16
MCM2	-1.58697	5.56702	-6.85809	9.78726e-06	0.000122398	Day12v16
TCF7L2	-1.3904	5.94599	-6.85504	9.82905e-06	0.00012281	Day12v16
FRYL	-1.4812	6.08004	-6.8501	9.89702e-06	0.000123549	Day12v16
HTR1E	4.02329	0.582939	6.85318	9.90786e-06	0.000123574	Day12v16
CATSPERG	1.46145	4.96408	6.84357	9.98763e-06	0.000124458	Day12v16
TRIM56	-2.1159	2.61741	-6.83797	1.00662e-05	0.000125326	Day12v16
ARAP1	-1.47684	5.527	-6.82482	1.02528e-05	0.000127536	Day12v16
ARAP3	-1.66147	4.04782	-6.82268	1.02835e-05	0.000127804	Day12v16
BOC	-2.28854	1.76753	-6.82014	1.03206e-05	0.000128151	Day12v16
SLC18A3	3.79199	2.80665	6.81856	1.03826e-05	0.000128806	Day12v16
F3	-2.3816	1.93707	-6.80632	1.05226e-05	0.000130429	Day12v16
ANKRD9	-1.84103	3.51348	-6.80444	1.05495e-05	0.000130646	Day12v16
SSTR2	-1.93096	2.0305	-6.80195	1.05865e-05	0.000130988	Day12v16
TSPAN12	-1.83406	2.89928	-6.78526	1.08373e-05	0.000133973	Day12v16
PEA15	1.27869	8.69682	6.77967	1.09227e-05	0.000134909	Day12v16
CSMD3	3.86462	-0.0844822	6.76936	1.11302e-05	0.000137352	Day12v16
TAGLN	-1.76787	6.79937	-6.76288	1.11835e-05	0.000137887	Day12v16
ADAMTS20	-3.1044	-0.439864	-6.76276	1.1196e-05	0.00013792	Day12v16
LRIT2	3.92649	-1.30498	6.75351	1.13863e-05	0.000140141	Day12v16
NPY	2.85318	-0.493329	6.74855	1.14168e-05	0.000140393	Day12v16
CDH15	-5.4327	-1.5326	-6.75687	1.15428e-05	0.000141818	Day12v16
RNF122	-1.40749	5.01104	-6.73822	1.15787e-05	0.000142134	Day12v16
COLGALT2	-1.60158	3.34186	-6.724	1.18135e-05	0.000144888	Day12v16
NFKBIZ	-2.04193	1.84422	-6.71469	1.197e-05	0.000146679	Day12v16
NTF3	-3.23912	-0.904173	-6.70763	1.21061e-05	0.000148217	Day12v16
ADAM33	-3.31112	0.460746	-6.69563	1.23164e-05	0.000150611	Day12v16
RASD2	-2.49571	0.521852	-6.6936	1.23339e-05	0.000150611	Day12v16
LIMS2	-1.83895	2.37674	-6.69351	1.23339e-05	0.000150611	Day12v16
PARD3B	-1.7134	4.23249	-6.68901	1.24127e-05	0.000151441	Day12v16
TNNI1	-2.88684	-1.12764	-6.67482	1.26716e-05	0.000154461	Day12v16
IMPA2	-1.80185	2.81184	-6.67386	1.26823e-05	0.000154461	Day12v16
CSMD1	2.635	1.76848	6.67121	1.27328e-05	0.000154942	Day12v16
IL1RAP	-2.6237	1.83963	-6.66915	1.27701e-05	0.00015526	Day12v16
ABCC4	1.35578	5.29161	6.65701	1.29893e-05	0.000157788	Day12v16
NDN	1.32386	7.90626	6.65483	1.30295e-05	0.000158139	Day12v16
DNAJC22	-3.26759	-0.560328	-6.63526	1.34168e-05	0.0001627	Day12v16
TMEM47	-1.58975	5.47239	-6.63356	1.34298e-05	0.000162716	Day12v16
MYH11	-3.32969	-0.651933	-6.62585	1.36007e-05	0.000164643	Day12v16
GRB7	-2.76463	-1.02614	-6.62319	1.36346e-05	0.000164911	Day12v16
DTNB	1.38373	4.83067	6.62119	1.36685e-05	0.000165179	Day12v16
IL11	-1.75951	3.6313	-6.61922	1.37069e-05	0.0001655	Day12v16
ACSS3	-2.69089	1.76337	-6.61799	1.37349e-05	0.000165656	Day12v16
MBNL2	-1.71655	3.59448	-6.61735	1.37435e-05	0.000165656	Day12v16
AHNAK	-1.95453	5.3771	-6.59451	1.41991e-05	0.000171	Day12v16
PRRX2	-4.02686	-1.31806	-6.59431	1.42844e-05	0.00017188	Day12v16
SMOC2	-2.5038	0.726514	-6.58725	1.4349e-05	0.000172508	Day12v16
TNNT1	-2.0288	2.10742	-6.57628	1.45741e-05	0.000175065	Day12v16
SLC44A1	-1.57847	4.58606	-6.57127	1.46789e-05	0.000176112	Day12v16
CACNA1G	-2.45021	2.79131	-6.57099	1.46865e-05	0.000176112	Day12v16
HCRTR2	4.54114	-1.10121	6.57658	1.47262e-05	0.000176437	Day12v16
SASH1	-1.39703	4.56138	-6.54825	1.51715e-05	0.000181616	Day12v16
ZNF367	-1.71607	2.15695	-6.5446	1.52512e-05	0.000182415	Day12v16
CYFIP2	1.26981	8.43865	6.54227	1.53023e-05	0.00018287	Day12v16
PLS1	-2.20307	1.15982	-6.53874	1.53805e-05	0.000183647	Day12v16
OPCML	1.95988	4.20351	6.53457	1.54725e-05	0.000184589	Day12v16
C4orf50	4.23827	0.192159	6.53195	1.56502e-05	0.000186549	Day12v16
TACSTD2	-1.9652	0.962754	-6.52555	1.56744e-05	0.000186678	Day12v16
GCNT4	-2.60508	-0.647833	-6.52118	1.57765e-05	0.000187735	Day12v16
THBS3	-1.33568	6.73168	-6.50404	1.61674e-05	0.000192223	Day12v16
GGT5	-3.36102	-0.640018	-6.50141	1.62587e-05	0.000193145	Day12v16
METTL7A	-2.81676	0.168393	-6.49951	1.62805e-05	0.00019324	Day12v16
NDUFA4L2	2.55068	1.97282	6.49803	1.63108e-05	0.000193435	Day12v16
YAP1	-1.99361	4.39917	-6.49176	1.64562e-05	0.000194994	Day12v16
PPP1R14A	-1.66962	2.98638	-6.4899	1.65003e-05	0.000195351	Day12v16
FAM195A	1.43173	4.47406	6.48224	1.66837e-05	0.000197356	Day12v16
KCNIP1	1.78538	3.9794	6.47688	1.68134e-05	0.000198722	Day12v16
FAM229B	1.42431	4.82872	6.47339	1.68984e-05	0.000199558	Day12v16
PLEKHG4	-1.77499	2.39349	-6.47216	1.69284e-05	0.000199744	Day12v16
KIDINS220	1.42479	9.8263	6.47077	1.69626e-05	0.000199978	Day12v16
TGFBR3	-2.45793	0.777	-6.46805	1.70314e-05	0.00020062	Day12v16
IL17RA	-1.75931	3.03173	-6.46693	1.70571e-05	0.000200754	Day12v16
ATXN1L	-1.2846	6.46237	-6.44813	1.75274e-05	0.000206116	Day12v16
LPPR4	2.59666	2.47452	6.44629	1.75779e-05	0.000206536	Day12v16
KCNK5	-2.29608	1.04097	-6.44457	1.7619e-05	0.000206846	Day12v16
SOCS3	-1.63249	3.3901	-6.4396	1.77454e-05	0.000208156	Day12v16
VCL	-1.58874	7.33822	-6.43833	1.77781e-05	0.000208325	Day12v16
MMP24	1.32535	6.9192	6.43788	1.77897e-05	0.000208325	Day12v16
RUFY3	1.22645	8.60405	6.43723	1.78065e-05	0.000208348	Day12v16
BTN3A3	-3.50311	-0.534222	-6.4279	1.80943e-05	0.00021153	Day12v16
GRAMD3	-2.10324	1.27041	-6.42564	1.81087e-05	0.00021153	Day12v16
THSD7B	2.53622	2.96705	6.4187	1.82949e-05	0.000213373	Day12v16
C17orf102	3.4789	0.193142	6.42015	1.8297e-05	0.000213373	Day12v16
GPRIN2	1.51698	5.96559	6.41775	1.83172e-05	0.000213431	Day12v16
CACNA1I	2.53369	3.02096	6.40922	1.85485e-05	0.000215946	Day12v16
TGFBI	-2.24516	2.63429	-6.40735	1.85969e-05	0.00021633	Day12v16
BHLHE22	-2.14125	1.14343	-6.40243	1.873e-05	0.000217697	Day12v16
SMAD3	-1.66612	5.28829	-6.40037	1.87858e-05	0.000218165	Day12v16
TP53INP1	-1.43442	5.7194	-6.39281	1.89936e-05	0.000220394	Day12v16
SLC16A2	1.56673	7.73968	6.39128	1.9036e-05	0.000220705	Day12v16
IFIT1	-3.05789	-0.225528	-6.3907	1.90697e-05	0.000220912	Day12v16
ADAMTS4	-2.16778	1.01025	-6.37281	1.9556e-05	0.000226357	Day12v16
NOTCH3	-1.94081	6.63559	-6.36342	1.98254e-05	0.000229286	Day12v16
SMAD6	-2.77423	0.794137	-6.36148	1.98895e-05	0.000229838	Day12v16
LGI2	2.66565	4.20669	6.34935	2.02424e-05	0.000233722	Day12v16
NPW	-2.27778	-0.00749134	-6.34744	2.02944e-05	0.000234131	Day12v16
MYOCD	-3.325	-0.913728	-6.31119	2.14381e-05	0.000247121	Day12v16
MBNL3	-2.44962	0.731806	-6.30597	2.15669e-05	0.000248401	Day12v16
AP1M2	-2.14573	-0.0918962	-6.288	2.21419e-05	0.000254813	Day12v16
MAGI2	1.40512	5.67636	6.28118	2.23644e-05	0.000257164	Day12v16
KANK2	-1.83343	3.81275	-6.27583	2.25413e-05	0.000258984	Day12v16
SFN	-2.37515	0.6055	-6.26248	2.29907e-05	0.000263931	Day12v16
ENC1	1.2686	9.66673	6.26129	2.30292e-05	0.000264156	Day12v16
MST4	-1.81906	4.70094	-6.25219	2.33403e-05	0.000267505	Day12v16
SCRG1	-3.18036	-0.818242	-6.23993	2.37973e-05	0.00027252	Day12v16
GRM1	2.5453	1.50373	6.23167	2.40625e-05	0.000275331	Day12v16
PRODH	-1.89177	1.40899	-6.2185	2.45312e-05	0.000280465	Day12v16
SEC14L5	-1.63851	2.29069	-6.2084	2.49005e-05	0.000284455	Day12v16
ANXA3	-1.73569	2.22096	-6.19554	2.53796e-05	0.000289692	Day12v16
RBM38	-1.37328	4.85405	-6.1902	2.55817e-05	0.00029176	Day12v16
IPCEF1	3.27336	-0.568539	6.19021	2.56234e-05	0.000291998	Day12v16
TPM1	-1.58998	8.11578	-6.18343	2.58397e-05	0.000294219	Day12v16
FAT1	-1.81555	6.95241	-6.1829	2.58603e-05	0.000294219	Day12v16
ARSJ	-1.91478	2.42482	-6.18143	2.59169e-05	0.000294486	Day12v16
CNN3	-1.30666	7.24877	-6.18119	2.59259e-05	0.000294486	Day12v16
NIPSNAP3B	1.77089	2.17577	6.17972	2.59826e-05	0.00029483	Day12v16
SULT1C4	-2.26058	1.00672	-6.17898	2.60124e-05	0.00029483	Day12v16
FN1	-1.78655	8.35134	-6.17877	2.60194e-05	0.00029483	Day12v16
LRRTM3	2.73722	1.79738	6.17093	2.6334e-05	0.000298154	Day12v16
FES	-2.20154	1.61715	-6.16531	2.65458e-05	0.000300127	Day12v16
PITPNM1	1.27095	8.34579	6.16515	2.65512e-05	0.000300127	Day12v16
PAX5	-4.01834	-0.680745	-6.16522	2.67135e-05	0.000301718	Day12v16
KIAA0040	-2.72455	-0.81895	-6.15738	2.68697e-05	0.000303238	Day12v16
UNC5C	1.89295	3.98713	6.15528	2.69441e-05	0.000303832	Day12v16
PODXL2	1.44162	8.52833	6.14167	2.74955e-05	0.000309684	Day12v16
VIPR2	1.84131	3.12483	6.14138	2.75073e-05	0.000309684	Day12v16
PTPN14	-1.78885	2.81373	-6.14061	2.7539e-05	0.000309792	Day12v16
PRDM13	-2.86206	-0.772426	-6.13176	2.79207e-05	0.000313799	Day12v16
VSNL1	-1.67127	2.89813	-6.13062	2.79521e-05	0.000313799	Day12v16
ECHDC3	-1.80584	2.61407	-6.13038	2.79625e-05	0.000313799	Day12v16
ACSL1	1.50412	4.6275	6.12865	2.80344e-05	0.000314354	Day12v16
PTK7	-1.28476	6.93303	-6.1243	2.82173e-05	0.000316151	Day12v16
CNTN5	3.6118	1.78485	6.12537	2.82653e-05	0.000316435	Day12v16
MGAT4C	2.98077	-0.291028	6.11907	2.84613e-05	0.000318375	Day12v16
FHOD3	1.22101	6.82618	6.11737	2.85108e-05	0.000318674	Day12v16
PYROXD2	-1.8011	2.10038	-6.11454	2.86314e-05	0.000319766	Day12v16
SLC26A8	2.61072	1.63569	6.11392	2.86651e-05	0.000319888	Day12v16
LPAR4	2.75578	0.249158	6.11165	2.87671e-05	0.000320771	Day12v16
ICA1L	1.39611	5.27835	6.10914	2.88632e-05	0.000321586	Day12v16
LRP2	-1.54551	4.84732	-6.10511	2.90377e-05	0.000323075	Day12v16
SLC18A1	-3.74038	-1.20543	-6.10775	2.9043e-05	0.000323075	Day12v16
TUSC5	-3.45084	-1.62065	-6.10136	2.92725e-05	0.000325369	Day12v16
C9orf172	1.37471	5.1242	6.08857	2.97653e-05	0.000330584	Day12v16
MICALCL	-3.55849	-1.4495	-6.08728	2.99132e-05	0.000331963	Day12v16
SMARCA2	1.35866	4.80045	6.08331	3.00008e-05	0.000332671	Day12v16
RBFOX1	1.71816	3.05809	6.08236	3.00437e-05	0.000332884	Day12v16
CCNB3	2.36888	-0.0318632	6.08001	3.0152e-05	0.000333802	Day12v16
FAAH	1.59459	5.19648	6.07946	3.01743e-05	0.000333802	Day12v16
AC079354.1	2.59945	0.476779	6.07826	3.0236e-05	0.000334156	Day12v16
MRPS6	1.38765	5.74554	6.0777	3.02541e-05	0.000334156	Day12v16
AMOTL2	-1.33338	7.25873	-6.07383	3.043e-05	0.000335834	Day12v16
ANKRD44	1.63808	4.09133	6.06991	3.06093e-05	0.000337547	Day12v16
SH3BP4	-1.83845	6.78519	-6.06864	3.06679e-05	0.000337926	Day12v16
KIF21B	1.38564	10.0252	6.06588	3.07952e-05	0.000339063	Day12v16
PTRF	-1.94327	6.39035	-6.06189	3.09805e-05	0.000340834	Day12v16
GLRA2	3.22926	3.40099	6.05983	3.11242e-05	0.000342146	Day12v16
ARHGAP31	-2.02594	1.76157	-6.05594	3.12583e-05	0.00034335	Day12v16
ROR1	-2.03902	1.22849	-6.05362	3.13677e-05	0.000344282	Day12v16
ERBB2	-1.66982	6.14156	-6.05208	3.14398e-05	0.000344803	Day12v16
REST	-1.82903	3.13731	-6.04348	3.18489e-05	0.000349016	Day12v16
DISP2	1.46732	6.57228	6.03496	3.22596e-05	0.000353131	Day12v16
SGMS2	-2.01886	1.08469	-6.03437	3.22888e-05	0.000353131	Day12v16
SLC27A6	-2.94904	-1.27635	-6.03464	3.23001e-05	0.000353131	Day12v16
LCA5	-1.39256	4.77936	-6.02435	3.27791e-05	0.000358088	Day12v16
VASP	-1.28261	5.44606	-6.0229	3.28511e-05	0.000358595	Day12v16
RAB11FIP1	-1.40194	5.24819	-6.01214	3.33879e-05	0.00036417	Day12v16
IQGAP2	-1.71098	2.83226	-6.00109	3.39494e-05	0.000370007	Day12v16
EPHA5	2.8478	1.45555	5.99578	3.42422e-05	0.000372907	Day12v16
DTNA	-1.33738	5.8328	-5.99459	3.42843e-05	0.000373075	Day12v16
CRB2	-1.70459	6.72166	-5.99296	3.43688e-05	0.000373374	Day12v16
SIPA1L1	-1.49494	4.29417	-5.99276	3.4379e-05	0.000373374	Day12v16
HK2	-2.93302	3.27203	-5.993	3.43918e-05	0.000373374	Day12v16
DCP2	-1.50054	4.85088	-5.98951	3.45483e-05	0.000374782	Day12v16
FOXD4	2.33326	0.994753	5.98807	3.4626e-05	0.000375334	Day12v16
APLF	-1.96006	1.29974	-5.97838	3.51349e-05	0.000380556	Day12v16
EFCAB4B	-2.32914	-0.304723	-5.97735	3.51922e-05	0.000380881	Day12v16
CCNB1IP1	-1.31211	5.22475	-5.96566	3.58178e-05	0.000387353	Day12v16
SKIDA1	-1.31216	5.0694	-5.96184	3.60253e-05	0.000389296	Day12v16
NKAIN2	1.90073	2.87866	5.95519	3.63903e-05	0.000392937	Day12v16
ARRDC4	-1.41188	4.81667	-5.9545	3.64287e-05	0.000393048	Day12v16
SMAD7	-1.53528	3.07811	-5.94737	3.68246e-05	0.000397013	Day12v16
GRTP1	-1.8577	1.40325	-5.9421	3.71202e-05	0.000399892	Day12v16
DMRT2	4.06533	-1.60107	5.94009	3.74949e-05	0.000403618	Day12v16
HGFAC	1.53494	3.96772	5.93446	3.7553e-05	0.000403932	Day12v16
CAMK2A	1.46437	5.45863	5.93082	3.77615e-05	0.000405864	Day12v16
SEPT10	-1.62329	4.727	-5.92932	3.78474e-05	0.000406475	Day12v16
KLF6	1.26989	8.11613	5.92593	3.80433e-05	0.000408265	Day12v16
GRID1	3.24839	2.91722	5.92434	3.81992e-05	0.000409625	Day12v16
AAK1	1.32378	6.29201	5.92182	3.82816e-05	0.000409909	Day12v16
PTGS1	-4.17181	-1.85908	-5.92708	3.82843e-05	0.000409909	Day12v16
AGO1	-1.40295	7.03123	-5.91876	3.84603e-05	0.000411478	Day12v16
FOXA3	-2.14654	-0.0178583	-5.91611	3.86167e-05	0.000412568	Day12v16
SLITRK5	1.43978	4.0432	5.91601	3.86211e-05	0.000412568	Day12v16
RGR	-2.94427	-1.48699	-5.91459	3.87348e-05	0.000413467	Day12v16
DKK3	1.55717	7.86	5.91352	3.87676e-05	0.000413502	Day12v16
PLIN3	-1.42448	4.72136	-5.91106	3.89136e-05	0.000414742	Day12v16
CDC14B	-1.28364	5.11533	-5.91055	3.89435e-05	0.000414746	Day12v16
CHRND	-3.8789	-1.54372	-5.91054	3.91552e-05	0.000416683	Day12v16
MPP5	-1.54692	4.76367	-5.89902	3.96334e-05	0.000421452	Day12v16
COCH	2.22817	3.5705	5.89453	3.99076e-05	0.000424044	Day12v16
ITPKB	-1.8556	2.77526	-5.89332	3.99794e-05	0.000424447	Day12v16
DRD4	-1.85358	1.58741	-5.89288	4.00061e-05	0.000424447	Day12v16
MSMO1	1.42084	6.02659	5.88929	4.02257e-05	0.000426454	Day12v16
PABPC4L	-2.51382	0.445219	-5.88138	4.07213e-05	0.000431381	Day12v16
TMEM194A	-1.66614	3.9498	-5.88044	4.07726e-05	0.000431597	Day12v16
CDKN1C	-1.53587	9.81691	-5.87165	4.13234e-05	0.000437097	Day12v16
TMEM30B	-3.24462	-1.57253	-5.8682	4.16122e-05	0.00043982	Day12v16
ETV3	-1.36342	5.28811	-5.86642	4.16549e-05	0.000439939	Day12v16
ACTG2	-2.08396	1.28099	-5.8657	4.17015e-05	0.000440098	Day12v16
PPP1R3B	-1.82613	2.63688	-5.86498	4.17468e-05	0.000440244	Day12v16
FBLL1	1.78572	5.95019	5.86295	4.18766e-05	0.000441281	Day12v16
OR2W3	2.35599	0.435313	5.86215	4.19314e-05	0.000441526	Day12v16
ACTN1	-1.58624	7.4732	-5.8539	4.24604e-05	0.00044676	Day12v16
SNAPC1	-1.84907	1.98267	-5.8501	4.27079e-05	0.000449027	Day12v16
BAI3	1.62109	4.29933	5.84581	4.29889e-05	0.000451641	Day12v16
MTMR7	1.3275	5.10898	5.84198	4.32424e-05	0.000453964	Day12v16
TMC2	3.10643	-0.0364972	5.83854	4.3524e-05	0.000456578	Day12v16
FAM161B	1.46847	4.10608	5.8321	4.39015e-05	0.000460193	Day12v16
ACOT7	1.22964	7.07618	5.82106	4.46517e-05	0.000467706	Day12v16
GPR142	-3.24533	-1.69127	-5.81917	4.48581e-05	0.000469518	Day12v16
NEDD1	-1.58885	4.12168	-5.81237	4.5251e-05	0.000473275	Day12v16
C1orf106	-1.99505	2.45923	-5.79201	4.66902e-05	0.000487963	Day12v16
BLVRB	-2.16282	0.971586	-5.77881	4.76501e-05	0.000497624	Day12v16
KNTC1	-1.49692	4.70447	-5.77172	4.81719e-05	0.000502698	Day12v16
USP43	-1.88745	1.33577	-5.76671	4.85459e-05	0.000506223	Day12v16
EGFR	-1.37483	4.6364	-5.76192	4.89057e-05	0.000509595	Day12v16
ITPR1	-2.16731	2.09475	-5.74784	4.99818e-05	0.000520072	Day12v16
SOSTDC1	-4.12454	-1.89878	-5.75292	4.99855e-05	0.000520072	Day12v16
SLC2A12	-2.32496	-0.023607	-5.74449	5.02436e-05	0.000522369	Day12v16
MID1IP1	1.36265	5.366	5.7432	5.03401e-05	0.000522984	Day12v16
HES3	-2.90967	-1.72635	-5.74274	5.04136e-05	0.000523359	Day12v16
HTR2C	-2.96131	0.00507846	-5.73783	5.0804e-05	0.000527021	Day12v16
KRT18	-1.54892	4.04707	-5.71872	5.22834e-05	0.000541641	Day12v16
ELF1	-1.60396	3.18414	-5.71863	5.22908e-05	0.000541641	Day12v16
HBEGF	-1.49639	4.40105	-5.71423	5.2648e-05	0.000544938	Day12v16
GPR17	-3.578	-0.388559	-5.71148	5.30582e-05	0.000548778	Day12v16
CYP4X1	2.0995	2.64305	5.70671	5.3267e-05	0.00055053	Day12v16
WASF1	1.23767	7.07789	5.70234	5.36276e-05	0.000553282	Day12v16
RAB7L1	-1.7923	2.26544	-5.70225	5.36355e-05	0.000553282	Day12v16
NAALAD2	-1.38051	4.54349	-5.70205	5.36518e-05	0.000553282	Day12v16
MT3	3.10522	-0.873719	5.70051	5.38496e-05	0.000554912	Day12v16
ELOVL2	-1.48528	3.88216	-5.69592	5.4165e-05	0.000557752	Day12v16
TCF12	-1.3644	6.67974	-5.69411	5.43173e-05	0.000558909	Day12v16
NEDD9	-2.07028	3.88356	-5.69318	5.43967e-05	0.000559315	Day12v16
TNFRSF19	-1.83426	2.43396	-5.69229	5.44712e-05	0.00055967	Day12v16
MISP	1.97815	1.02586	5.68631	5.49794e-05	0.000564477	Day12v16
KIAA0226	1.27022	7.10577	5.67251	5.61711e-05	0.000576289	Day12v16
DACT2	1.6031	2.40754	5.67058	5.63402e-05	0.000577601	Day12v16
KCTD7	1.21857	6.58969	5.66085	5.71997e-05	0.000585983	Day12v16
OCLN	-1.86535	1.5101	-5.6564	5.75982e-05	0.000589633	Day12v16
MINOS1	1.41495	4.24023	5.6491	5.82565e-05	0.000595937	Day12v16
FAM167A	1.34318	5.41857	5.64735	5.84152e-05	0.000597124	Day12v16
TCTEX1D4	-2.67095	-0.416747	-5.64529	5.86245e-05	0.000598825	Day12v16
PAK3	1.31628	8.682	5.64324	5.87912e-05	0.00060009	Day12v16
INSM2	-2.88842	-0.956787	-5.63978	5.91528e-05	0.000603341	Day12v16
NOD1	-2.15023	1.53438	-5.63832	5.92463e-05	0.000603855	Day12v16
BDH1	1.50215	4.15591	5.63491	5.95605e-05	0.000606615	Day12v16
RBM47	-2.93621	-0.582201	-5.63119	5.99573e-05	0.000610213	Day12v16
GPX2	-2.42044	-0.644895	-5.62903	6.01171e-05	0.000611394	Day12v16
EMILIN2	-2.29154	0.996076	-5.62041	6.09285e-05	0.000619196	Day12v16
KIRREL3	1.90259	4.97818	5.61506	6.14365e-05	0.000623906	Day12v16
NFE2L2	-1.43532	4.70582	-5.60474	6.24355e-05	0.000633592	Day12v16
FOXA1	-1.7799	4.03564	-5.6	6.29011e-05	0.000637853	Day12v16
NAP1L3	1.22884	7.74104	5.59501	6.33939e-05	0.000642386	Day12v16
WBP5	-1.24525	5.57012	-5.58711	6.41844e-05	0.000649925	Day12v16
GAD1	1.34869	6.6802	5.57437	6.54797e-05	0.000662561	Day12v16
CYSLTR2	2.21104	1.41112	5.56941	6.59947e-05	0.000667258	Day12v16
CDH6	-1.3802	4.87811	-5.56895	6.60392e-05	0.000667258	Day12v16
FOXP2	-1.57581	3.26361	-5.56553	6.63949e-05	0.000670368	Day12v16
TSPAN7	1.69395	5.8845	5.55687	6.73037e-05	0.000679054	Day12v16
VGLL3	-2.00839	2.61647	-5.55496	6.75076e-05	0.000679811	Day12v16
DHRS13	1.59357	4.19254	5.55449	6.75558e-05	0.000679811	Day12v16
LMTK3	1.57233	7.40313	5.55379	6.76313e-05	0.000679811	Day12v16
ABCG4	2.04907	3.49124	5.55378	6.76326e-05	0.000679811	Day12v16
LRRC73	1.58308	3.51246	5.55354	6.76571e-05	0.000679811	Day12v16
DERL3	1.8521	1.39072	5.55342	6.76702e-05	0.000679811	Day12v16
FGF17	1.68247	4.5418	5.54345	6.87394e-05	0.000690057	Day12v16
ZIC2	-3.47531	-0.243569	-5.54292	6.90069e-05	0.000692246	Day12v16
PCDHA1	1.60103	2.40539	5.54017	6.90952e-05	0.00069229	Day12v16
NRTN	-2.48818	-0.44698	-5.54015	6.91103e-05	0.00069229	Day12v16
CDH8	1.68549	3.83276	5.53487	6.9674e-05	0.000697438	Day12v16
EPB41L4B	1.54242	3.90248	5.52411	7.08655e-05	0.000708858	Day12v16
CDKL2	1.74015	4.01972	5.52232	7.10658e-05	0.000710354	Day12v16
ENPP5	-2.03622	0.892557	-5.52032	7.12915e-05	0.000712101	Day12v16
AP001468.1	2.12498	1.17437	5.51771	7.15865e-05	0.000714538	Day12v16
BRCA1	-1.82176	2.87471	-5.51461	7.19351e-05	0.000717506	Day12v16
ASIC3	1.50803	4.09787	5.50757	7.27396e-05	0.000725013	Day12v16
CDH5	-2.56565	-1.18592	-5.50617	7.29187e-05	0.00072628	Day12v16
NUDT3	1.30229	5.89898	5.50503	7.30312e-05	0.000726884	Day12v16
SMARCD3	1.25035	6.59305	5.50264	7.3308e-05	0.00072912	Day12v16
E2F8	-2.21815	0.540404	-5.49628	7.40512e-05	0.000735989	Day12v16
APLP1	1.48008	10.0345	5.48325	7.55901e-05	0.00075075	Day12v16
JAK3	-1.70247	2.30594	-5.47486	7.65999e-05	0.00076024	Day12v16
GALNT15	2.5127	0.533644	5.4569	7.88279e-05	0.000781799	Day12v16
GPR135	1.88704	3.63683	5.45406	7.91674e-05	0.000784609	Day12v16
ITGB4	-1.68669	1.33362	-5.44743	8.00043e-05	0.000791879	Day12v16
FXYD6	1.33109	8.11538	5.44735	8.00141e-05	0.000791879	Day12v16
SP8	2.05629	1.154	5.43894	8.10921e-05	0.000801981	Day12v16
AGAP2	1.45752	5.73158	5.43809	8.12001e-05	0.000802482	Day12v16
RBMS1	-1.28503	5.74553	-5.42759	8.2566e-05	0.000815405	Day12v16
PCDHGC4	1.8848	3.81173	5.42374	8.30734e-05	0.000819837	Day12v16
DGAT2	1.86859	1.80294	5.41871	8.37414e-05	0.000825847	Day12v16
DBNDD1	1.20328	6.99833	5.39836	8.64994e-05	0.000852446	Day12v16
IRS4	2.35917	1.83938	5.39694	8.67049e-05	0.000853869	Day12v16
TMEM123	-1.56205	5.98255	-5.39094	8.7529e-05	0.000861379	Day12v16
RHPN2	-1.44385	3.11331	-5.38685	8.81019e-05	0.000866407	Day12v16
MYO5C	-1.60349	2.12876	-5.38452	8.84298e-05	0.000869022	Day12v16
FLNA	-1.42411	10.2057	-5.37355	8.99927e-05	0.00088376	Day12v16
PAX2	-2.72979	-0.940613	-5.37335	9.00655e-05	0.000883855	Day12v16
SLC5A5	-2.47356	-0.703659	-5.36763	9.08653e-05	0.000891079	Day12v16
ALDH1L2	1.33658	4.68686	5.36388	9.13951e-05	0.000895646	Day12v16
MLPH	-2.87358	-0.605895	-5.36101	9.18856e-05	0.000899823	Day12v16
ZBTB42	-2.08411	1.12512	-5.35973	9.20052e-05	0.000900364	Day12v16
ST6GAL2	2.06388	1.6459	5.35437	9.27973e-05	0.000907481	Day12v16
BCL2L12	-1.80157	2.48403	-5.34722	9.38634e-05	0.000917266	Day12v16
TMEM59L	1.62886	7.32332	5.33734	9.53607e-05	0.000931248	Day12v16
UBASH3B	1.4804	4.26191	5.33245	9.61119e-05	0.000937929	Day12v16
CD34	3.73535	-0.809367	5.33498	9.62183e-05	0.00093829	Day12v16
CCDC102A	-1.94197	1.63588	-5.33135	9.6283e-05	0.00093829	Day12v16
CLDN6	-1.61863	6.44804	-5.3309	9.63508e-05	0.000938298	Day12v16
VIL1	-3.14121	-2.13366	-5.31845	9.84548e-05	0.00095812	Day12v16
C2orf16	1.75115	2.15158	5.31083	9.95054e-05	0.000967671	Day12v16
AMH	1.41566	5.6663	5.30305	0.000100758	0.000979169	Day12v16
PLEKHF2	-1.60498	2.39644	-5.30166	0.000100982	0.000980669	Day12v16
SLFN12	-1.9639	2.39266	-5.29463	0.000102132	0.00099115	Day12v16
PRTG	-1.36714	6.97941	-5.29331	0.000102348	0.000992063	Day12v16
TC2N	-2.94588	-1.94112	-5.2938	0.000102368	0.000992063	Day12v16
KCNA2	2.57821	2.09378	5.29283	0.000102457	0.000992241	Day12v16
C1orf111	2.83276	2.26021	5.29234	0.000102581	0.000992753	Day12v16
MYO10	-1.30609	7.49431	-5.29091	0.000102745	0.000993647	Day12v16
SEPT5	1.25301	8.15085	5.2826	0.000104128	0.00100633	Day12v16
FUT10	-1.57158	2.6582	-5.27782	0.000104932	0.0010134	Day12v16
AMOTL1	-1.39853	5.43392	-5.27678	0.000105109	0.00101441	Day12v16
TINAGL1	-1.89659	0.296786	-5.27468	0.000105466	0.00101715	Day12v16
CAB39L	1.31275	4.64184	5.27229	0.000105872	0.00102037	Day12v16
PROM1	-1.78347	1.72229	-5.26955	0.000106341	0.00102418	Day12v16
CDKN2D	1.42378	6.49642	5.26388	0.000107317	0.00103287	Day12v16
PHACTR1	1.46369	4.68112	5.25741	0.000108444	0.001043	Day12v16
TMEM92	-3.2106	-1.84937	-5.25379	0.000109293	0.00105016	Day12v16
RBPMS	-1.32139	4.92976	-5.25232	0.000109338	0.00105016	Day12v16
ARL13B	-1.41435	3.46756	-5.24872	0.000109976	0.00105522	Day12v16
ST14	-1.95196	1.18111	-5.2485	0.000110016	0.00105522	Day12v16
PROX1	-1.37299	5.55727	-5.23912	0.000111695	0.00107059	Day12v16
TMPRSS2	-3.33244	-1.56026	-5.23446	0.00011283	0.00108072	Day12v16
FAXC	1.28047	5.79817	5.22212	0.000114811	0.00109895	Day12v16
PPEF1	1.70547	1.7822	5.22069	0.000115076	0.00110074	Day12v16
CHRNE	2.03812	0.78707	5.21682	0.000115801	0.00110692	Day12v16
NKX6-1	-1.55125	4.0042	-5.21613	0.00011593	0.00110739	Day12v16
HSD17B7	1.66237	3.07469	5.21272	0.000116571	0.00111275	Day12v16
PDZRN3	-1.83214	2.56588	-5.20625	0.000117801	0.00112373	Day12v16
PCDH19	1.68107	4.23084	5.20412	0.000118207	0.00112684	Day12v16
IER5	-1.61779	4.05231	-5.20146	0.000118718	0.00113094	Day12v16
PRSS23	-1.60867	6.57741	-5.19974	0.00011905	0.00113332	Day12v16
CES3	-2.20673	0.654712	-5.19274	0.000120417	0.00114555	Day12v16
MOB3B	-1.50674	3.98037	-5.18964	0.000121017	0.00115048	Day12v16
UST	-1.73875	2.33029	-5.17744	0.000123439	0.00117271	Day12v16
EIF4E3	1.28794	5.27589	5.17288	0.000124357	0.00118063	Day12v16
NTN5	-2.19182	0.0589759	-5.16982	0.000124985	0.00118579	Day12v16
GMPR	2.04337	1.18778	5.1681	0.00012533	0.00118826	Day12v16
GATA6	-3.08972	-1.34016	-5.168	0.00012554	0.00118944	Day12v16
TATDN2	1.35701	4.65836	5.15969	0.000127056	0.00120299	Day12v16
ATP13A2	1.34794	8.2381	5.15537	0.000127953	0.00121066	Day12v16
LIMCH1	-1.44374	4.48158	-5.1541	0.000128216	0.00121234	Day12v16
GPR133	2.15737	1.18234	5.14631	0.00012986	0.00122705	Day12v16
USP27X	1.33337	4.97108	5.14352	0.000130447	0.00123176	Day12v16
NCAM2	3.13751	3.30788	5.14306	0.00013077	0.00123398	Day12v16
TNIK	1.33362	5.78915	5.13992	0.000131215	0.00123666	Day12v16
FLI1	-1.62337	0.691416	-5.13984	0.00013123	0.00123666	Day12v16
SLC2A4	-2.50939	-1.05803	-5.13714	0.000131842	0.00124159	Day12v16
CPT1A	-1.95582	0.958688	-5.13348	0.000132602	0.0012479	Day12v16
BARX1	-4.17683	-2.11326	-5.13616	0.000133389	0.00125446	Day12v16
BCL2L11	-1.39628	4.19308	-5.12854	0.000133672	0.00125628	Day12v16
LEPR	-1.69792	2.36982	-5.12637	0.000134148	0.00125991	Day12v16
ASIC2	2.64728	2.97745	5.12173	0.000135224	0.00126916	Day12v16
LRIG1	-1.70437	4.69347	-5.11228	0.000137271	0.00128752	Day12v16
SLC13A5	1.86172	1.88857	5.10316	0.000139333	0.00130598	Day12v16
DOCK8	-2.39946	-0.350863	-5.10257	0.000139488	0.00130656	Day12v16
MAPRE3	1.25204	7.20811	5.09904	0.000140276	0.00131306	Day12v16
KCNB2	1.54738	3.57353	5.09258	0.000141766	0.00132612	Day12v16
RAB25	-1.91513	0.466152	-5.09145	0.000142029	0.00132769	Day12v16
CTD-2267D19.3	1.75829	1.91483	5.0902	0.00014232	0.00132952	Day12v16
FAM65C	-1.62594	2.11765	-5.07963	0.000144805	0.00135184	Day12v16
PLK3	-1.26092	5.96789	-5.07847	0.000145081	0.00135351	Day12v16
TRIM59	-2.04607	2.31465	-5.07618	0.000145629	0.00135739	Day12v16
TFR2	1.62466	3.24558	5.07564	0.000145754	0.00135739	Day12v16
ARHGAP10	-1.65146	2.02651	-5.07521	0.000145858	0.00135739	Day12v16
ULK3	1.27171	6.92879	5.0751	0.000145885	0.00135739	Day12v16
HAPLN2	2.15317	1.21316	5.06887	0.00014739	0.00137048	Day12v16
SOX9	-2.06887	3.58128	-5.06774	0.00014766	0.00137208	Day12v16
ATP1B1	1.59754	7.03585	5.0597	0.000149618	0.00138935	Day12v16
LPAR6	-2.81674	-0.197414	-5.05927	0.000149835	0.00139044	Day12v16
VSTM2A	2.2458	2.3321	5.05354	0.000151149	0.00140171	Day12v16
TMEM184A	-1.88661	1.26917	-5.04905	0.000152257	0.00141105	Day12v16
NXPH3	1.77455	2.83011	5.04748	0.000152652	0.00141378	Day12v16
DPP4	-2.90234	-2.05988	-5.04559	0.000153273	0.00141859	Day12v16
SYTL1	-1.74117	1.64839	-5.04323	0.000153721	0.0014218	Day12v16
SLC16A5	-1.87638	1.71094	-5.04257	0.000153889	0.0014224	Day12v16
ESRP1	-1.96544	1.44961	-5.03663	0.000155401	0.00143476	Day12v16
CLCNKA	-3.17258	-0.790109	-5.0377	0.00015543	0.00143476	Day12v16
SMPD3	1.27773	8.07404	5.03408	0.000156052	0.00143954	Day12v16
VAMP8	-2.03071	0.0292285	-5.02646	0.000158025	0.001455	Day12v16
SLC9B2	1.32225	5.57333	5.02592	0.000158162	0.001455	Day12v16
PRSS35	-3.49056	0.946591	-5.02822	0.000158164	0.001455	Day12v16
ITPR2	-1.77537	2.03158	-5.02547	0.000158279	0.001455	Day12v16
NGB	3.3746	-1.26485	5.02721	0.000158307	0.001455	Day12v16
CCDC74A	1.38457	3.49689	5.02519	0.000158351	0.001455	Day12v16
NRN1	2.38494	2.33173	5.01537	0.000160958	0.00147798	Day12v16
TMOD2	1.25735	8.16661	5.01307	0.000161544	0.00148239	Day12v16
KCNA6	1.52884	4.95793	5.00739	0.000163065	0.00149537	Day12v16
CSRNP1	-1.71965	3.43293	-5.00412	0.000163948	0.00150248	Day12v16
VTN	-1.51341	2.10006	-5.00001	0.000165063	0.00151171	Day12v16
GRHL2	-2.29576	0.0337446	-4.99737	0.0001658	0.00151747	Day12v16
METTL21B	-1.93722	0.724157	-4.99461	0.000166542	0.00152326	Day12v16
RHBDF2	-1.9036	1.12875	-4.9901	0.000167785	0.00153363	Day12v16
AFF1	-1.27382	4.98054	-4.98544	0.00016908	0.00154446	Day12v16
PLSCR1	-1.98662	1.71602	-4.96976	0.000173522	0.001584	Day12v16
KCNMB1	-2.59667	0.392815	-4.96927	0.000173726	0.00158482	Day12v16
ABCD2	-2.83819	-0.976846	-4.9667	0.000174549	0.00159129	Day12v16
FAM26E	2.56797	1.1988	4.96549	0.00017481	0.00159264	Day12v16
BCL2L10	3.32575	-1.11492	4.96585	0.000175144	0.00159464	Day12v16
COL27A1	-1.85795	3.85394	-4.95516	0.000177768	0.00161748	Day12v16
BACH2	1.27693	6.04957	4.95387	0.000178146	0.00161986	Day12v16
STXBP1	1.19718	8.71128	4.95243	0.00017857	0.00162267	Day12v16
TRIM6	-1.83588	0.0510278	-4.95157	0.000178828	0.00162395	Day12v16
ADA	-1.73803	3.41186	-4.94945	0.000179457	0.00162861	Day12v16
RBMS2	-1.62815	2.96584	-4.94773	0.000179967	0.00163218	Day12v16
CD58	-2.32408	0.042857	-4.9422	0.000181646	0.00164634	Day12v16
CDCP1	-2.11987	-0.478462	-4.93778	0.000182969	0.00165726	Day12v16
LAMA2	-1.58066	2.12659	-4.93329	0.000184329	0.0016685	Day12v16
EPHA6	2.68252	-0.639066	4.93073	0.000185208	0.00167537	Day12v16
TMEM221	-2.02277	0.133486	-4.92753	0.000186104	0.00168239	Day12v16
VGLL1	-3.15184	-2.5613	-4.92497	0.00018726	0.00169174	Day12v16
ZIC5	-4.88538	-2.39756	-4.92101	0.000192485	0.00173783	Day12v16
GBX2	-2.79797	0.794519	-4.90441	0.000193537	0.0017462	Day12v16
S100A13	-1.49881	2.67518	-4.89864	0.000195253	0.00176055	Day12v16
TTC36	2.05432	0.379437	4.89626	0.000196032	0.00176644	Day12v16
LIX1	-1.78965	2.142	-4.8918	0.000197491	0.00177843	Day12v16
SLC25A21	-2.57539	-0.506077	-4.88746	0.000198992	0.0017908	Day12v16
PARP14	-2.14406	2.13619	-4.8808	0.00020115	0.00180906	Day12v16
PHACTR2	-1.57226	3.64458	-4.87959	0.000201549	0.00181148	Day12v16
PLS3	-1.57773	5.61578	-4.87596	0.00020277	0.00182129	Day12v16
LGR4	-1.30764	7.0856	-4.86767	0.000205592	0.00184545	Day12v16
NPNT	-2.00344	-0.271965	-4.86363	0.000206989	0.0018568	Day12v16
MACROD1	1.41702	4.61588	4.86174	0.000207639	0.00186143	Day12v16
BEX5	1.6161	3.99427	4.85804	0.000208926	0.00187177	Day12v16
FAM111A	-2.11721	2.99398	-4.85182	0.000211113	0.00189015	Day12v16
SLC16A3	-2.23572	4.11506	-4.84742	0.000212679	0.00190296	Day12v16
COL6A2	-1.49119	5.57885	-4.84137	0.000214825	0.00192094	Day12v16
EPHA8	2.97924	1.90124	4.83272	0.000218245	0.00195027	Day12v16
ADAMTS6	-1.64461	1.75932	-4.82678	0.000220134	0.00196589	Day12v16
NKX1-1	3.01808	-0.923331	4.82216	0.000222172	0.00198282	Day12v16
SORBS3	-1.70826	4.1511	-4.81657	0.000223931	0.00199726	Day12v16
MAFF	-1.43293	4.29996	-4.8083	0.000227053	0.00202381	Day12v16
SLC7A14	3.09592	2.60145	4.80831	0.000227464	0.00202619	Day12v16
PAQR8	-1.52842	3.10467	-4.80382	0.000228767	0.00203649	Day12v16
C17orf107	1.64756	2.5579	4.80218	0.000229396	0.00204079	Day12v16
ESRP2	-2.08739	0.109686	-4.79937	0.000230486	0.00204919	Day12v16
ACACA	1.36219	7.58908	4.79741	0.000231241	0.00205459	Day12v16
ZNF843	1.8035	1.50861	4.79426	0.000232465	0.00206416	Day12v16
SLFN11	-2.72168	-0.614223	-4.78021	0.000238167	0.00211345	Day12v16
F12	1.49673	3.24065	4.76369	0.000244718	0.0021702	Day12v16
GLI3	-1.66729	2.82332	-4.75885	0.000246721	0.00218658	Day12v16
SELV	-3.09984	-0.879836	-4.75803	0.000247527	0.00219234	Day12v16
COL5A3	-3.48694	2.22156	-4.75873	0.000247825	0.00219359	Day12v16
CADM2	1.79178	4.05107	4.75331	0.000249034	0.00220274	Day12v16
FAM110C	-2.62813	-1.76316	-4.75325	0.000249174	0.00220274	Day12v16
GSTM3	1.4548	4.36021	4.75226	0.000249472	0.00220398	Day12v16
SLC2A11	1.29912	5.63177	4.75024	0.000250322	0.0022101	Day12v16
ADRB1	-2.54805	-1.35219	-4.74917	0.000250863	0.00221348	Day12v16
SV2B	-1.9723	2.18116	-4.74688	0.000251747	0.00221988	Day12v16
ARID5A	-1.81268	1.60541	-4.74649	0.000251912	0.00221993	Day12v16
LRRC37A3	1.96549	2.36756	4.74371	0.000253095	0.00222896	Day12v16
ITPRIPL1	-2.27312	-0.536818	-4.74271	0.000253546	0.00223152	Day12v16
MC1R	1.55424	3.39422	4.7359	0.000256444	0.00225561	Day12v16
LPP	-1.47526	5.44989	-4.73404	0.00025725	0.00226128	Day12v16
PPARGC1B	2.2745	0.745014	4.72816	0.000259843	0.00228264	Day12v16
MID2	1.40642	3.8406	4.72764	0.000260045	0.00228298	Day12v16
C6orf15	-2.12897	-2.045	-4.72678	0.000260433	0.00228495	Day12v16
TNFRSF14	-2.90893	-0.600226	-4.72418	0.000261871	0.00229613	Day12v16
C15orf39	-1.56097	3.23952	-4.723	0.000262088	0.0022966	Day12v16
ATP2B4	-1.4114	6.20778	-4.72232	0.000262389	0.00229779	Day12v16
ITGBL1	2.40996	-0.0239865	4.71978	0.000263569	0.00230668	Day12v16
ST7	1.4113	4.90718	4.71516	0.000265582	0.00232285	Day12v16
SHANK1	1.35519	6.64465	4.71084	0.000267525	0.00233838	Day12v16
FRMD6	-1.63255	4.19346	-4.7097	0.000268044	0.00234014	Day12v16
THEMIS2	-2.40068	-0.195843	-4.70977	0.000268061	0.00234014	Day12v16
FAM46B	-1.82739	1.89168	-4.70534	0.000270025	0.00235582	Day12v16
LCTL	-1.87479	1.31506	-4.70411	0.00027059	0.00235819	Day12v16
NR4A1	-1.45634	4.93976	-4.70401	0.000270634	0.00235819	Day12v16
TRAM2	-1.51874	5.08883	-4.70206	0.000271527	0.0023645	Day12v16
EFR3A	-1.52508	3.51838	-4.69836	0.000273229	0.00237784	Day12v16
EPSTI1	-2.63131	-0.84104	-4.69583	0.000274534	0.00238771	Day12v16
KIAA1755	-2.6374	-1.75524	-4.69391	0.000275432	0.00239403	Day12v16
LHFPL3	3.60243	0.596327	4.69232	0.000277527	0.00241075	Day12v16
TMEM39A	-1.34569	4.24408	-4.68419	0.000279859	0.0024295	Day12v16
EFNA5	1.32275	6.99154	4.68349	0.000280195	0.00243081	Day12v16
FHOD1	-1.35355	3.70902	-4.68314	0.00028036	0.00243081	Day12v16
FLT3	3.01022	-0.881888	4.6837	0.000280531	0.00243081	Day12v16
GDF7	-3.17281	-2.34108	-4.67486	0.000284984	0.00246786	Day12v16
MPDZ	-1.27444	6.15685	-4.67163	0.00028588	0.00247409	Day12v16
CTIF	1.19914	7.45472	4.67125	0.000286064	0.00247416	Day12v16
SLC12A5	1.61249	5.18848	4.66995	0.000286695	0.00247807	Day12v16
WSCD2	2.53067	0.937709	4.66358	0.000289907	0.00250429	Day12v16
C9orf47	-2.13979	0.731615	-4.65722	0.000292963	0.00252913	Day12v16
CXCL5	-2.20711	0.492068	-4.64216	0.00030056	0.00259312	Day12v16
PRB2	3.83556	-1.36668	4.64448	0.000301742	0.00260171	Day12v16
LTB	-2.85178	-0.473166	-4.63844	0.000302756	0.00260885	Day12v16
TMEM133	-2.26384	-0.0170771	-4.63366	0.000304944	0.00262492	Day12v16
PPFIA3	1.28916	6.65101	4.63349	0.000304997	0.00262492	Day12v16
CPNE8	-2.38461	0.54727	-4.63178	0.000305945	0.00263147	Day12v16
DENND4C	-1.30262	5.27235	-4.63115	0.000306214	0.00263216	Day12v16
JPH2	-1.82598	1.34025	-4.6281	0.000307805	0.00264283	Day12v16
ARC	-1.30604	3.73952	-4.62805	0.000307833	0.00264283	Day12v16
SPAG6	-2.00475	0.843975	-4.62729	0.000308237	0.00264468	Day12v16
NECAP2	-1.36123	4.80574	-4.62681	0.000308483	0.00264517	Day12v16
CRYBB1	-3.16844	-2.31259	-4.62328	0.000311077	0.00266578	Day12v16
MMP14	-1.59547	6.51833	-4.61471	0.000314897	0.00269686	Day12v16
VAMP5	-1.78182	0.760897	-4.6086	0.000318196	0.00272345	Day12v16
MEAF6	1.21585	6.84071	4.60783	0.000318613	0.00272376	Day12v16
PRDM5	-1.56161	2.64985	-4.60781	0.000318621	0.00272376	Day12v16
CILP2	-1.63229	3.35563	-4.60369	0.000320867	0.00274128	Day12v16
C4orf48	1.32384	6.8176	4.59472	0.000325807	0.00278178	Day12v16
LYSMD2	1.84048	1.86615	4.59405	0.000326183	0.0027833	Day12v16
FZD6	-1.73952	3.21533	-4.59302	0.000326758	0.0027865	Day12v16
IER2	-1.33356	5.15669	-4.59027	0.00032829	0.00279786	Day12v16
POMC	1.67505	6.69532	4.58731	0.000329953	0.00281033	Day12v16
CES4A	1.63085	3.20957	4.58407	0.000331783	0.00282419	Day12v16
FAM133A	1.72069	1.98281	4.5824	0.000332732	0.00282946	Day12v16
SLC5A7	3.37842	2.15551	4.58448	0.000332806	0.00282946	Day12v16
PLEKHG6	-2.65593	-0.267478	-4.57083	0.000339563	0.00288515	Day12v16
DCDC1	-2.81077	-0.263004	-4.57024	0.000340033	0.00288739	Day12v16
CRIP2	1.23854	7.36095	4.5654	0.000342528	0.00290681	Day12v16
MASP1	-2.22276	-1.05735	-4.56193	0.000344597	0.0029226	Day12v16
BVES	-2.00691	1.97928	-4.55778	0.000347027	0.00294142	Day12v16
HLA-DOA	-1.55157	3.40641	-4.55658	0.000347733	0.00294536	Day12v16
NGF	-2.25204	-1.875	-4.55634	0.000347912	0.00294536	Day12v16
SMAP2	1.19697	6.50299	4.55535	0.000348469	0.00294829	Day12v16
C1R	-1.57211	1.92577	-4.55164	0.000350684	0.00296524	Day12v16
VSTM5	1.64473	2.81905	4.55084	0.000351165	0.00296751	Day12v16
C1orf85	-1.519	2.90241	-4.54511	0.000354625	0.00299494	Day12v16
MUC20	1.87927	2.59108	4.54431	0.000355116	0.00299728	Day12v16
SLC39A11	-1.3654	3.05623	-4.54019	0.000357627	0.00301485	Day12v16
MCM10	-1.65715	2.69211	-4.54018	0.000357628	0.00301485	Day12v16
TP53I11	-1.22495	7.68544	-4.53868	0.000358549	0.00302079	Day12v16
ATOH8	-2.35418	-0.482207	-4.53823	0.000358889	0.00302184	Day12v16
MRAP2	-2.12607	-0.678695	-4.52876	0.000364716	0.00306905	Day12v16
RP11-122A3.2	-2.28284	-1.00779	-4.52801	0.00036521	0.00307136	Day12v16
MBLAC2	1.37954	3.98461	4.52573	0.000366596	0.00308117	Day12v16
FOSB	-1.87893	1.72641	-4.51962	0.000370455	0.00311174	Day12v16
GABRG2	1.73696	4.75385	4.50806	0.000377872	0.00317213	Day12v16
CMBL	1.32833	4.0725	4.50685	0.000378658	0.00317682	Day12v16
TMEM45A	1.50105	3.36328	4.50544	0.000379576	0.00318262	Day12v16
DNAH9	1.41154	2.70621	4.49489	0.00038652	0.00323874	Day12v16
ADHFE1	-1.57673	1.62927	-4.49457	0.000386733	0.00323874	Day12v16
NECAB3	-1.32312	5.00066	-4.48979	0.000389921	0.00326349	Day12v16
RBPMS2	1.30874	4.89194	4.48803	0.000391099	0.00327139	Day12v16
ATG16L2	-1.38354	4.42045	-4.4867	0.000391997	0.00327695	Day12v16
B3GALNT1	1.32618	6.15246	4.48623	0.000392316	0.00327766	Day12v16
CDHR3	1.44778	3.92926	4.48156	0.000395476	0.00330208	Day12v16
MAPK8IP2	1.2232	8.73064	4.47517	0.000399848	0.0033366	Day12v16
KIAA0247	-1.4093	5.46559	-4.46539	0.000406633	0.0033912	Day12v16
C2CD4C	1.35202	6.30425	4.46248	0.000408679	0.00340623	Day12v16
PIK3C2A	-1.23129	6.01674	-4.45669	0.000412774	0.00343831	Day12v16
KLHL24	-1.23844	6.5009	-4.45461	0.000414257	0.00344861	Day12v16
GPRIN1	1.22447	7.726	4.43718	0.000426897	0.00355172	Day12v16
YES1	-1.27047	5.94036	-4.43225	0.000430541	0.00357991	Day12v16
EDNRA	-2.75243	1.01525	-4.42388	0.000437191	0.00363305	Day12v16
CHEK2	-1.70162	1.42348	-4.42191	0.0004383	0.00364011	Day12v16
DGKE	1.38255	4.02261	4.42131	0.000438753	0.0036417	Day12v16
MMRN1	-2.03831	3.02811	-4.41643	0.000442482	0.00367048	Day12v16
C4orf46	-1.39576	4.15038	-4.41134	0.000446378	0.00369947	Day12v16
SYT16	2.92253	1.32623	4.41201	0.000446506	0.00369947	Day12v16
AAED1	-1.5112	2.37403	-4.40197	0.000453674	0.00375663	Day12v16
SPOCD1	-1.70222	1.66254	-4.39786	0.000456907	0.00378117	Day12v16
FRZB	-1.43487	6.32498	-4.39513	0.000459075	0.00379622	Day12v16
GNG8	-1.31433	4.04479	-4.39488	0.000459269	0.00379622	Day12v16
ALDH5A1	1.26164	4.67762	4.393	0.00046077	0.00380545	Day12v16
ANXA11	-1.28099	4.18957	-4.3928	0.000460929	0.00380545	Day12v16
STAMBPL1	1.60471	3.01738	4.39188	0.000461664	0.00380928	Day12v16
C16orf45	1.20072	7.05483	4.39111	0.000462277	0.00381208	Day12v16
SPRYD4	1.36729	3.29441	4.38805	0.000464734	0.00383009	Day12v16
DUSP5	-1.66318	2.54242	-4.38557	0.000466737	0.00384433	Day12v16
HMCN1	-2.59736	-0.152785	-4.38091	0.000470766	0.00387524	Day12v16
KL	-2.40252	-0.6563	-4.3783	0.000472762	0.00388938	Day12v16
ADAMTS19	-2.8206	-0.581043	-4.37694	0.00047429	0.00389966	Day12v16
ZBTB7B	-1.5805	3.34525	-4.37354	0.000476567	0.00391608	Day12v16
ST8SIA6	-2.48754	-0.830926	-4.36825	0.000481119	0.00395116	Day12v16
COL16A1	-2.30289	1.05215	-4.36179	0.000486448	0.00399258	Day12v16
CYBRD1	-2.00631	1.07214	-4.35615	0.000491167	0.00402895	Day12v16
LYN	-1.71783	1.74095	-4.34316	0.00050236	0.00411835	Day12v16
RP11-247C2.2	1.26068	5.74894	4.33973	0.000505364	0.00414056	Day12v16
HIC1	1.69567	2.49115	4.33383	0.000510576	0.0041808	Day12v16
BEND6	1.70475	1.8331	4.32821	0.000515584	0.00421934	Day12v16
ULBP1	1.55079	2.51031	4.32715	0.000516539	0.00422469	Day12v16
HLA-DMB	-3.43893	-1.1682	-4.32659	0.000519567	0.00424697	Day12v16
DHRS3	-2.14825	0.858224	-4.323	0.000520312	0.00425058	Day12v16
FAT3	1.77636	5.18098	4.32209	0.000521104	0.00425457	Day12v16
SLC25A23	1.18076	6.65089	4.32027	0.000522756	0.00426557	Day12v16
SOWAHB	-1.88337	0.0272034	-4.31954	0.000523423	0.00426852	Day12v16
SYNGR3	1.43917	6.01263	4.31716	0.000525597	0.00428375	Day12v16
OR5AK2	2.9039	-1.14096	4.31619	0.00052725	0.00429473	Day12v16
MOB3C	-1.46928	3.09185	-4.30938	0.000532758	0.00433707	Day12v16
OPLAH	-1.4378	3.76552	-4.30171	0.000539928	0.00439288	Day12v16
ZFYVE28	1.77592	2.48412	4.30017	0.000541376	0.0044021	Day12v16
PKP3	-2.04375	-0.240208	-4.29588	0.000545464	0.00443277	Day12v16
TRIM38	-4.14033	-1.37376	-4.29915	0.000549984	0.0044669	Day12v16
ST8SIA3	1.31652	6.8675	4.28456	0.000556315	0.00451571	Day12v16
PTPRK	-1.30407	4.66134	-4.27944	0.000561307	0.00455358	Day12v16
COL1A1	-1.84819	8.27402	-4.27812	0.000562604	0.00456146	Day12v16
PSG4	-3.00125	-2.10939	-4.27573	0.000566049	0.00458673	Day12v16
CORIN	-1.91754	4.25055	-4.27401	0.00056666	0.00458903	Day12v16
TFAP2C	-1.96242	0.834009	-4.27223	0.000568427	0.00460067	Day12v16
TNFRSF11A	-2.11766	0.386004	-4.26811	0.000572556	0.00463141	Day12v16
FAHD2B	-1.50087	2.51647	-4.26745	0.00057318	0.00463344	Day12v16
CXCL12	-2.24053	0.826338	-4.26723	0.000573468	0.00463344	Day12v16
SPSB3	1.85904	2.37762	4.25781	0.000582924	0.00470712	Day12v16
SUSD4	1.64438	2.59413	4.2484	0.000592581	0.00478234	Day12v16
ZNF850	-1.46103	2.08981	-4.24215	0.000599099	0.00483216	Day12v16
MYBPC2	-2.51915	-0.98771	-4.23742	0.000604334	0.00487158	Day12v16
HSF4	2.39916	0.835069	4.2238	0.000618819	0.00498547	Day12v16
MET	-1.54067	1.76936	-4.21727	0.000625777	0.00503862	Day12v16
XRCC2	-1.89318	1.95157	-4.21608	0.000627086	0.00504626	Day12v16
CRLF1	-1.82024	2.52121	-4.21467	0.00062864	0.00505585	Day12v16
KCNK6	-1.96208	-0.40441	-4.20454	0.00063991	0.00514206	Day12v16
INPP5D	-2.09033	0.233432	-4.20439	0.000640093	0.00514206	Day12v16
APOBEC3G	-2.66545	-1.06693	-4.19707	0.000648834	0.00520928	Day12v16
ZC3H12A	-2.25909	0.384947	-4.19436	0.000651515	0.00522781	Day12v16
GLS2	1.57522	3.05211	4.19044	0.000655928	0.0052602	Day12v16
ABCC8	1.37343	5.71898	4.18532	0.000661848	0.00530464	Day12v16
ARRDC2	-2.67505	-0.405773	-4.18012	0.000668461	0.00535458	Day12v16
KDR	-2.23905	-0.204877	-4.17803	0.000670468	0.00536758	Day12v16
TCHH	2.26332	0.308006	4.1777	0.000670868	0.00536771	Day12v16
NBPF10	-1.61425	1.40871	-4.17489	0.000674095	0.00539045	Day12v16
KLHL28	-1.29217	4.98036	-4.17167	0.000677918	0.00541793	Day12v16
HMGCLL1	1.28103	4.65231	4.17043	0.000679398	0.00542665	Day12v16
HCRTR1	2.89465	1.11491	4.17078	0.000680043	0.00542871	Day12v16
TIMP1	-1.23322	4.148	-4.15261	0.000701023	0.005593	Day12v16
GPR98	-1.63596	5.44665	-4.14906	0.000705426	0.00562492	Day12v16
EGLN3	-1.2827	3.69562	-4.14199	0.000714263	0.00569214	Day12v16
GPR6	2.95495	-1.28425	4.14014	0.000717945	0.00571823	Day12v16
ZNF704	1.38416	5.59883	4.1329	0.000725788	0.00577741	Day12v16
UNC5B	-1.43154	3.42069	-4.12796	0.000732136	0.00582462	Day12v16
MPP4	1.96334	-0.15367	4.11966	0.000742941	0.00590723	Day12v16
LHX6	1.51538	1.98462	4.11778	0.000745401	0.00592147	Day12v16
MGMT	-1.37907	2.64354	-4.11764	0.000745579	0.00592147	Day12v16
PLCB1	-1.27525	5.27736	-4.11567	0.000748174	0.00593871	Day12v16
MFGE8	-1.48477	5.58194	-4.11161	0.000753552	0.00597801	Day12v16
TEP1	-1.33733	4.28492	-4.10959	0.000756251	0.00599602	Day12v16
ST8SIA1	1.42545	4.72168	4.10635	0.000760585	0.00602697	Day12v16
DDIT4	-1.27016	4.55084	-4.10246	0.00076583	0.00606509	Day12v16
ALDH2	1.20084	6.2427	4.10131	0.000767381	0.00607394	Day12v16
GPR114	-1.99506	0.149197	-4.10087	0.000767999	0.0060754	Day12v16
MCM5	-1.48805	4.66957	-4.09917	0.000770288	0.00609006	Day12v16
TRIM69	1.28017	4.97729	4.09129	0.00078109	0.00617198	Day12v16
ARHGAP17	-1.24224	5.62082	-4.08704	0.000786979	0.00621501	Day12v16
NHSL1	-1.55082	4.08401	-4.08615	0.000788222	0.00622131	Day12v16
TLL2	-1.92672	0.161757	-4.08072	0.000795828	0.0062778	Day12v16
FAM43B	1.66921	1.79644	4.07328	0.000806366	0.00635734	Day12v16
PCLO	1.51819	5.49077	4.07286	0.000806958	0.00635843	Day12v16
DIAPH3	-1.68917	2.60585	-4.06927	0.000812098	0.00639533	Day12v16
QSOX2	-1.21139	6.05933	-4.06775	0.000814293	0.00640787	Day12v16
TSHZ2	1.40907	3.83619	4.06753	0.000814606	0.00640787	Day12v16
ASCL5	2.12475	1.01923	4.06191	0.000822813	0.00646839	Day12v16
ABCG8	3.07503	-0.791292	4.06311	0.000823224	0.00646839	Day12v16
CSMD2	1.68465	2.59265	4.06023	0.000825203	0.0064803	Day12v16
HSPB7	-3.28987	-1.72483	-4.05759	0.000832665	0.00653515	Day12v16
MAP7D3	-1.55481	2.61518	-4.05483	0.000833122	0.00653515	Day12v16
FAM89A	-2.31985	0.154143	-4.04691	0.000845081	0.00662524	Day12v16
AADAT	1.2418	5.5172	4.04071	0.000854227	0.0066932	Day12v16
LOR	3.00338	-1.31908	4.04134	0.000855246	0.00669493	Day12v16
TJP3	-1.45711	2.11168	-4.03994	0.000855405	0.00669493	Day12v16
BCL11A	1.49659	2.51938	4.03475	0.000863311	0.00675303	Day12v16
XK	1.46915	3.23511	4.03077	0.000869428	0.00679708	Day12v16
TMEM154	-2.03503	-0.244729	-4.02999	0.000870658	0.0068029	Day12v16
CHAT	2.5207	0.36514	4.02641	0.000876617	0.00684564	Day12v16
NMU	-2.20585	-0.693169	-4.02436	0.000879478	0.00686415	Day12v16
PRRT3	1.25837	4.61934	4.01032	0.000901556	0.00703254	Day12v16
GNG13	1.55528	2.32106	4.00829	0.000904816	0.00705404	Day12v16
AP000708.1	2.32486	-0.254933	4.00298	0.000913599	0.00711854	Day12v16
COLEC12	-1.89017	1.24831	-3.99585	0.000925059	0.00720382	Day12v16
SCNN1A	-3.33524	-1.83276	-3.99697	0.000927759	0.00722084	Day12v16
ANKRD33B	-2.44182	0.0558364	-3.9937	0.000928931	0.00722593	Day12v16
GNG12	-1.54046	3.93753	-3.98912	0.000936177	0.00727826	Day12v16
HSPB1	-1.33223	3.96924	-3.98597	0.000941426	0.007315	Day12v16
ADAMTS12	-1.3354	4.12761	-3.98433	0.000944183	0.00733235	Day12v16
FBN2	-1.90236	5.88846	-3.98052	0.000950615	0.0073782	Day12v16
FAM183A	-1.88328	-0.137613	-3.97963	0.000952117	0.00738577	Day12v16
FAM84B	-1.5217	4.82209	-3.97431	0.000961169	0.00745186	Day12v16
CHST7	-1.52464	2.71257	-3.97181	0.000965446	0.00748087	Day12v16
SERPINH1	-1.43445	6.8772	-3.97024	0.000968157	0.00749772	Day12v16
HIST1H4E	-2.04915	-0.204688	-3.96611	0.000975345	0.00754921	Day12v16
ATP2B3	2.87288	2.07794	3.96118	0.000985604	0.0076244	Day12v16
GCNT2	-1.32863	3.67804	-3.95786	0.000989738	0.00765215	Day12v16
GALNT14	-1.94468	1.37155	-3.95738	0.000990607	0.00765464	Day12v16
GM2A	-1.28368	4.34691	-3.95616	0.000992732	0.00766683	Day12v16
FSCN2	1.71701	2.0899	3.94701	0.00100905	0.00778859	Day12v16
NRXN3	1.52462	5.01605	3.94183	0.00101843	0.00785661	Day12v16
ABCG1	1.25196	5.7432	3.93892	0.00102372	0.00789305	Day12v16
HESX1	-2.52044	-0.739176	-3.93874	0.00102461	0.00789559	Day12v16
SHC1	-1.23822	6.97433	-3.93567	0.00102968	0.00793026	Day12v16
HSD17B14	-1.53084	2.41881	-3.93432	0.00103215	0.00794495	Day12v16
DPH6	-1.58026	1.69469	-3.93026	0.00103966	0.00799835	Day12v16
SLC25A33	1.45574	3.61735	3.92809	0.00104369	0.00802497	Day12v16
CILP	1.68038	1.00312	3.921	0.00105699	0.00812276	Day12v16
FNDC1	-2.22395	0.108232	-3.90757	0.0010828	0.0083165	Day12v16
GDPD2	-2.60577	0.910013	-3.90709	0.00108442	0.00832443	Day12v16
PCDHAC2	1.82135	2.61403	3.90469	0.00108825	0.00834919	Day12v16
PLCB4	1.31	5.55801	3.90429	0.00108901	0.00835049	Day12v16
ZNF385D	-1.30746	4.93349	-3.90067	0.00109607	0.00840001	Day12v16
GPR83	1.57982	3.18705	3.8995	0.00109837	0.00841301	Day12v16
STRN4	1.15262	8.67776	3.89656	0.00110416	0.00845271	Day12v16
BFSP1	1.64938	0.815604	3.8851	0.00112702	0.00862304	Day12v16
FAM92B	-1.89845	-0.382098	-3.87972	0.00113794	0.00870182	Day12v16
TBC1D8B	-2.08504	-0.0328814	-3.8789	0.00113966	0.00871022	Day12v16
IL12A	-2.15776	-0.884423	-3.87315	0.00115151	0.00879596	Day12v16
DOCK5	1.39656	4.04037	3.87104	0.00115573	0.00882341	Day12v16
FA2H	-1.90101	-0.451175	-3.86536	0.00116758	0.00890776	Day12v16
GOLGA6L2	-4.09021	-0.301895	-3.87443	0.00116805	0.00890776	Day12v16
EFEMP2	-1.22124	5.37145	-3.85358	0.00119245	0.00908889	Day12v16
SH3RF2	-2.0522	-0.711189	-3.84152	0.00121859	0.00928307	Day12v16
S1PR1	-1.95568	1.32775	-3.84077	0.0012202	0.00929024	Day12v16
MYL9	-1.50868	4.83586	-3.83589	0.00123088	0.00936646	Day12v16
HSPA1L	1.4127	2.86761	3.83534	0.0012321	0.00937062	Day12v16
NXPH2	-2.12753	-0.723095	-3.82819	0.00124812	0.00948734	Day12v16
B4GALT1	-1.32195	4.79789	-3.825	0.00125517	0.00953575	Day12v16
COL9A1	-1.99203	1.38266	-3.82301	0.0012597	0.00956498	Day12v16
PSTPIP2	-1.81576	0.948347	-3.82247	0.00126091	0.00956894	Day12v16
KCNK9	2.34681	2.17841	3.82187	0.00126263	0.0095768	Day12v16
MGAT4A	1.27131	5.68555	3.81904	0.00126866	0.00961739	Day12v16
TLR4	-1.65573	1.56006	-3.81685	0.00127367	0.00965009	Day12v16
KLF5	-1.44791	2.21838	-3.81272	0.00128314	0.00971264	Day12v16
SYDE1	-1.57053	3.55862	-3.81265	0.00128331	0.00971264	Day12v16
DPY19L1	-1.39129	3.56229	-3.79557	0.00132332	0.01001	Day12v16
STX1B	1.1896	6.78739	3.79435	0.00132621	0.0100265	Day12v16
ZNHIT2	1.28447	3.37702	3.79325	0.00132883	0.0100409	Day12v16
ODF3B	-1.50328	4.06239	-3.79049	0.00133545	0.0100816	Day12v16
DDAH1	-1.22622	5.94992	-3.79027	0.00133598	0.0100816	Day12v16
FLVCR2	-2.11305	-0.184641	-3.79015	0.00133638	0.0100816	Day12v16
FRAS1	-1.51066	4.55177	-3.78898	0.00133908	0.0100965	Day12v16
PRDM16	-1.74357	2.05794	-3.786	0.00134629	0.0101453	Day12v16
WFIKKN2	-4.14274	-2.35335	-3.79346	0.00135326	0.0101924	Day12v16
CCDC169	-1.90299	-0.158118	-3.7827	0.00135432	0.0101949	Day12v16
BNIPL	-2.06594	-0.58581	-3.77998	0.00136101	0.0102398	Day12v16
EPHB6	1.30948	5.61185	3.77871	0.00136405	0.0102571	Day12v16
PHGDH	1.236	6.93345	3.77406	0.00137552	0.0103378	Day12v16
CPAMD8	-1.27425	5.54542	-3.76735	0.00139221	0.0104577	Day12v16
SLC15A3	-1.87954	3.99588	-3.7652	0.00139765	0.0104929	Day12v16
ZCCHC24	-1.649	2.4788	-3.75281	0.00142915	0.0107236	Day12v16
CCDC74B	1.5242	2.65731	3.74126	0.00145922	0.0109434	Day12v16
RNF125	1.47152	2.78249	3.74058	0.00146101	0.0109509	Day12v16
SOX8	-1.53351	2.63242	-3.74017	0.00146209	0.0109532	Day12v16
DFNA5	1.27706	5.60411	3.73569	0.00147394	0.011036	Day12v16
PYGM	-1.74301	0.491599	-3.73234	0.00148288	0.011097	Day12v16
RAB38	-2.66693	-1.26284	-3.73087	0.00148847	0.0111329	Day12v16
ME3	-1.2158	6.04941	-3.72407	0.00150515	0.0112517	Day12v16
EIF5A2	-1.52953	1.58496	-3.72148	0.00151223	0.0112985	Day12v16
PLXNC1	1.31158	5.54435	3.72074	0.00151423	0.0113075	Day12v16
ZNF385B	-2.01818	-0.708419	-3.71815	0.0015214	0.0113549	Day12v16
KIF6	1.59543	1.10594	3.71726	0.00152379	0.0113667	Day12v16
RNF144B	-1.86673	0.201463	-3.71668	0.00152539	0.0113726	Day12v16
EXO1	-1.54486	2.0716	-3.71475	0.00153069	0.011406	Day12v16
ZHX2	-1.39831	3.52889	-3.71442	0.00153161	0.0114068	Day12v16
KIRREL2	-1.98199	2.03571	-3.7109	0.00154144	0.0114739	Day12v16
CHADL	1.60936	1.70805	3.69939	0.00157373	0.011708	Day12v16
ANKDD1B	1.97552	0.340928	3.69769	0.00157863	0.0117383	Day12v16
NKAIN1	1.13839	7.54279	3.69225	0.00159416	0.0118474	Day12v16
MAGT1	-1.30786	5.10814	-3.69187	0.00159527	0.0118494	Day12v16
PHYHD1	-1.5345	0.937085	-3.68619	0.00161172	0.0119652	Day12v16
PLCE1	-1.58959	2.68255	-3.68556	0.00161356	0.0119725	Day12v16
GPRIN3	1.68897	3.17289	3.67735	0.00163769	0.0121451	Day12v16
CARD10	-1.3309	4.36823	-3.67464	0.00164572	0.0121982	Day12v16
PPP5D1	1.90564	0.703236	3.67161	0.00165481	0.0122591	Day12v16
ERICH2	1.77256	1.31043	3.66771	0.0016665	0.0123391	Day12v16
SH2D3A	-2.20573	0.131441	-3.66731	0.00166799	0.0123406	Day12v16
STOML1	1.36993	5.01141	3.66686	0.00166906	0.0123406	Day12v16
ASTN1	1.30772	7.37763	3.66677	0.00166934	0.0123406	Day12v16
KCTD16	1.53017	2.91575	3.6656	0.00167288	0.0123602	Day12v16
ANKS6	-1.27331	4.42171	-3.66184	0.00168429	0.012438	Day12v16
FSTL4	2.10256	2.30551	3.64841	0.00172589	0.0127384	Day12v16
KCNQ4	-1.64483	1.53878	-3.64677	0.00173086	0.0127684	Day12v16
AKNA	-1.22914	5.22456	-3.646	0.00173328	0.0127795	Day12v16
LHX2	-1.74693	2.54053	-3.64169	0.00174687	0.0128729	Day12v16
GPR63	-1.56758	1.38596	-3.63987	0.00175263	0.0129086	Day12v16
ITGB5	-1.5958	4.31528	-3.63792	0.00175882	0.0129474	Day12v16
PRR18	1.70928	1.51692	3.63702	0.00176171	0.0129618	Day12v16
DOCK3	1.28398	6.2604	3.63432	0.00177035	0.0130088	Day12v16
C1orf116	-2.32648	-1.60256	-3.63443	0.00177057	0.0130088	Day12v16
RIPPLY3	-2.03645	0.350805	-3.63418	0.00177088	0.0130088	Day12v16
NRIP3	1.51757	2.9303	3.6305	0.00178262	0.0130881	Day12v16
PTGER4	-1.73509	1.69109	-3.62778	0.00179144	0.013146	Day12v16
HMGB2	-1.32542	5.33894	-3.62395	0.0018039	0.0132305	Day12v16
SFRP4	-1.48477	0.540738	-3.62325	0.00180622	0.0132406	Day12v16
HES7	-1.78497	1.69593	-3.62195	0.00181048	0.0132649	Day12v16
ABCA3	1.22085	8.71973	3.62073	0.00181449	0.0132872	Day12v16
TERF2IP	1.14644	8.39745	3.61019	0.0018495	0.0135341	Day12v16
STON1	-1.35361	3.4171	-3.61	0.00185013	0.0135341	Day12v16
CALY	1.5313	5.69457	3.60915	0.001853	0.013548	Day12v16
TCEAL2	1.29435	5.24242	3.60766	0.00185801	0.0135775	Day12v16
ARSE	-1.84149	0.398431	-3.59813	0.00189042	0.0138027	Day12v16
MYCBP	-1.48631	2.13762	-3.59801	0.0018908	0.0138027	Day12v16
CTDSP1	-1.34582	4.29623	-3.59329	0.00190707	0.0139143	Day12v16
ILDR2	-1.19002	4.88896	-3.58339	0.00194164	0.0141591	Day12v16
SLC10A5	1.80573	0.55028	3.58056	0.0019517	0.0142233	Day12v16
PCDHGA11	-1.98832	-0.522922	-3.58036	0.00195248	0.0142233	Day12v16
PIK3R1	-1.15777	6.94303	-3.57907	0.00195693	0.0142483	Day12v16
ADRA1D	-2.28583	-0.302381	-3.57875	0.00195862	0.0142532	Day12v16
CDC42EP4	-1.2028	6.45001	-3.57334	0.00197741	0.0143785	Day12v16
LRRC58	-1.31415	4.69411	-3.57321	0.00197789	0.0143785	Day12v16
RENBP	-1.57122	3.83293	-3.5712	0.00198514	0.0144237	Day12v16
C14orf1	1.20949	5.58666	3.57031	0.00198833	0.0144394	Day12v16
APBB1	1.15805	8.45088	3.56848	0.00199495	0.0144799	Day12v16
EGR2	-2.09773	-0.341085	-3.56359	0.00201296	0.0146031	Day12v16
PON2	-1.19733	6.36	-3.56241	0.00201707	0.0146253	Day12v16
CDCA4	-1.39795	3.24793	-3.56166	0.00201985	0.0146379	Day12v16
TRHDE	2.32185	-0.458691	3.56139	0.00202152	0.0146424	Day12v16
SPOCK1	1.62824	5.38209	3.55967	0.00202716	0.0146756	Day12v16
CSPG4	-2.11765	0.400862	-3.54343	0.00208814	0.0151093	Day12v16
ARAP2	-2.0249	1.3232	-3.54273	0.00209069	0.0151199	Day12v16
CTXN1	1.27051	8.17406	3.54228	0.00209227	0.0151235	Day12v16
PRX	-1.54349	3.10397	-3.53578	0.00211715	0.0152955	Day12v16
MYL7	1.675	1.28191	3.53376	0.00212496	0.015344	Day12v16
FJX1	-1.31779	6.41105	-3.53341	0.00212632	0.0153459	Day12v16
TRNP1	1.40113	4.97245	3.53265	0.00212923	0.015359	Day12v16
MOXD1	1.45683	4.18867	3.5185	0.0021848	0.0157517	Day12v16
SEPT12	1.63794	0.325862	3.51359	0.00220439	0.0158848	Day12v16
MMRN2	1.41215	3.46562	3.50585	0.00223572	0.0161022	Day12v16
FRY	1.27639	6.36146	3.50377	0.0022442	0.016155	Day12v16
SLC1A3	-2.01752	1.52075	-3.50052	0.00225763	0.0162434	Day12v16
SEL1L3	-1.1831	5.09002	-3.4863	0.00231678	0.0166604	Day12v16
COMMD9	1.15299	5.5509	3.48549	0.0023202	0.0166764	Day12v16
SLC29A2	1.26955	4.47742	3.48053	0.00234124	0.016819	Day12v16
CACNA2D3	1.42291	2.90328	3.4798	0.0023444	0.016833	Day12v16
DLX3	-1.93083	-0.519618	-3.47788	0.00235267	0.0168791	Day12v16
BRINP2	2.13448	2.6168	3.47781	0.00235324	0.0168791	Day12v16
EPDR1	-1.47366	2.5546	-3.47633	0.00235926	0.0169102	Day12v16
RPS7	-1.20414	4.8974	-3.47616	0.00235998	0.0169102	Day12v16
EPB41L1	1.14592	8.38895	3.46999	0.00238669	0.0170928	Day12v16
ARHGEF10	-1.20164	4.8255	-3.4676	0.00239713	0.0171588	Day12v16
HSDL1	1.15566	7.79491	3.46028	0.00242936	0.0173806	Day12v16
LTBP3	-1.28234	4.99842	-3.45664	0.00244552	0.0174873	Day12v16
C3orf52	-1.87594	0.697045	-3.4505	0.00247315	0.0176758	Day12v16
HELB	-1.77234	-0.173617	-3.44845	0.00248239	0.0177328	Day12v16
CPNE5	1.3222	4.16801	3.44812	0.00248386	0.0177342	Day12v16
WDR72	-1.88585	-0.33501	-3.44539	0.00249633	0.0178109	Day12v16
KIAA1009	-1.22698	4.24569	-3.4452	0.00249714	0.0178109	Day12v16
SP110	-2.37768	-0.327195	-3.44486	0.00249992	0.0178127	Day12v16
KBTBD6	1.18207	6.06764	3.44458	0.00249993	0.0178127	Day12v16
PON3	-2.08139	-0.600317	-3.44131	0.00251517	0.0179121	Day12v16
HMCN2	-2.16573	0.391523	-3.43459	0.00254642	0.0181254	Day12v16
TPCN1	-1.21138	4.34329	-3.43012	0.00256682	0.0182614	Day12v16
WNK4	-1.35873	2.46712	-3.42412	0.00259512	0.0184533	Day12v16
SLC45A1	1.66416	4.0933	3.42332	0.00259893	0.018471	Day12v16
C1orf115	-1.64396	1.07845	-3.41863	0.00262126	0.0186202	Day12v16
NTS	2.15287	4.05001	3.41517	0.00263833	0.018732	Day12v16
LAD1	-2.46111	-1.48775	-3.41315	0.00264957	0.0188023	Day12v16
CCDC147	-1.88436	-0.0702867	-3.40804	0.00267256	0.0189558	Day12v16
SLITRK6	1.98216	1.48042	3.40473	0.00268885	0.0190617	Day12v16
STK38L	-1.30206	5.5038	-3.40046	0.00270974	0.0192001	Day12v16
RAB20	-1.76582	0.223618	-3.39511	0.00273641	0.0193792	Day12v16
NUP37	-1.34428	2.47774	-3.39104	0.00275683	0.019514	Day12v16
KCNJ16	1.8929	-0.184388	3.38808	0.00277188	0.0196106	Day12v16
PAQR5	-2.16615	-0.504096	-3.38741	0.00277574	0.0196279	Day12v16
BLM	-1.43293	2.57566	-3.38312	0.00279704	0.0197686	Day12v16
POLQ	-1.63387	2.0222	-3.38236	0.00280094	0.0197861	Day12v16
UNC13C	-1.60143	0.775802	-3.38104	0.0028077	0.0198196	Day12v16
SERP2	1.20304	4.36611	3.38089	0.0028085	0.0198196	Day12v16
MERTK	-1.49085	1.31886	-3.3802	0.00281202	0.0198326	Day12v16
TRIM25	-1.37973	3.25442	-3.37997	0.00281319	0.0198326	Day12v16
GAS1	-1.66	0.764808	-3.37703	0.00282841	0.0199299	Day12v16
RASL11B	-1.29326	2.29735	-3.37505	0.00283865	0.019992	Day12v16
MITF	-1.96578	-0.328207	-3.37461	0.00284108	0.0199939	Day12v16
DAB1	1.38269	4.63393	3.37445	0.00284178	0.0199939	Day12v16
MICAL3	1.25231	5.95073	3.36956	0.00286728	0.0201632	Day12v16
SIK1	-1.33305	5.22211	-3.3679	0.00287604	0.0202146	Day12v16
AGPAT2	-1.51327	1.95553	-3.34774	0.00298414	0.0209639	Day12v16
CISH	-1.46287	1.06077	-3.34734	0.00298633	0.0209687	Day12v16
SSH3	-1.30883	4.21903	-3.34179	0.00301684	0.0211723	Day12v16
ICOSLG	-2.07465	1.47092	-3.34004	0.00302686	0.021232	Day12v16
FMO5	1.49681	1.12291	3.33828	0.00303629	0.0212875	Day12v16
SKP2	-1.32605	4.2385	-3.33712	0.00304274	0.021322	Day12v16
CTBS	-1.55783	1.25915	-3.3355	0.00305176	0.0213746	Day12v16
[truncated: 4,310 more rows]

## Sheet: Supplementary Data 3
Supplementary Data 3
lead SNP	LD SNP	R^2 with lead SNP	MAF	distance to lead
rs1000940	rs57977704	0.971682	0.2576	34358
rs1000940	rs1806263	0.971682	0.2576	34240
rs1000940	rs1806246	0.971682	0.2576	26459
rs1000940	rs12600578	0.971682	0.2576	16698
rs1000940	rs58351927	0.971682	0.2576	13786
rs1000940	rs16954604	0.971682	0.2576	11198
rs1000940	rs10792	0.944353	0.2525	4927
rs1000940	rs1058366	0.861202	0.2677	2974
rs1000940	rs3026101	0.971682	0.2576	2812
rs1000940	rs1000940	1	0.2626	0
rs10132280	rs61983383	0.871228	0.3283	36919
rs10132280	rs12896620	0.897666	0.3333	34336
rs10132280	rs6574442	0.897666	0.3333	32309
rs10132280	rs11627916	0.897666	0.3333	28113
rs10132280	rs61983381	0.897666	0.3333	22685
rs10132280	rs1884236	0.820494	0.3485	22411
rs10132280	rs1884237	0.897666	0.3333	22369
rs10132280	rs1955851	0.809363	0.3737	21098
rs10132280	rs12587211	0.809363	0.3737	20840
rs10132280	rs11159347	0.809363	0.3737	19257
rs10132280	rs8010984	0.809363	0.3737	18264
rs10132280	rs17094606	0.836668	0.3182	16647
rs10132280	rs17094599	0.836668	0.3182	16184
rs10132280	rs17094596	0.836668	0.3182	16127
rs10132280	rs10138670	0.836668	0.3182	15974
rs10132280	rs10138669	0.836668	0.3182	15973
rs10132280	rs10149723	0.836668	0.3182	15803
rs10132280	rs10138528	0.836668	0.3182	15607
rs10132280	rs12432376	0.836668	0.3182	14650
rs10132280	rs10143820	0.836668	0.3182	14486
rs10132280	rs17457048	0.836668	0.3182	13975
rs10132280	rs1955854	0.809363	0.3737	13742
rs10132280	rs55874813	0.836668	0.3182	13482
rs10132280	rs17456958	0.836668	0.3182	11753
rs10132280	rs8015189	0.836668	0.3182	10673
rs10132280	rs28678024	0.836668	0.3182	8982
rs10132280	rs17535391	0.836668	0.3182	8429
rs10132280	rs7154982	0.836668	0.3182	6982
rs10132280	rs8013377	0.836668	0.3182	6065
rs10132280	rs58939796	0.974626	0.3485	5786
rs10132280	rs35772441	0.836668	0.3182	5643
rs10132280	rs8022424	0.809363	0.3737	4646
rs10132280	rs1950436	0.809363	0.3737	4406
rs10132280	rs8015400	0.809363	0.3737	2809
rs10132280	rs80223924	0.974626	0.3485	881
rs10132280	rs77384634	0.974626	0.3485	880
rs10132280	rs74718733	0.974626	0.3485	879
rs10132280	rs12879423	0.809363	0.3737	347
rs10132280	rs10132280	1	0.3434	0
rs1016287	rs759250	1	0.2727	23528
rs1016287	rs2215865	1	0.2727	15681
rs1016287	rs6711568	0.836999	0.2929	14453
rs1016287	rs6545717	1	0.2727	13633
rs1016287	rs4417698	1	0.2727	13067
rs1016287	rs9798497	1	0.2727	11208
rs1016287	rs11125767	1	0.2727	9899
rs1016287	rs4324310	0.946058	0.2828	9397
rs1016287	rs4287756	0.946058	0.2828	9395
rs1016287	rs763712	1	0.2727	6286
rs1016287	rs2192498	1	0.2727	4691
rs1016287	rs2192497	1	0.2727	4423
rs1016287	rs887912	0.973002	0.2778	2748
rs1016287	rs1016287	1	0.2727	0
rs10182181	rs3731623	0.806667	0.5	13487
rs10182181	rs4430895	0.90432	0.4747	11090
rs10182181	rs4459693	0.923401	0.4798	10969
rs10182181	rs4343432	0.923401	0.4798	10940
rs10182181	rs10865322	0.901332	0.4848	9562
rs10182181	rs10865321	0.901332	0.4848	9559
rs10182181	rs10865320	0.923401	0.4798	9484
rs10182181	rs6738433	0.923401	0.4798	9205
rs10182181	rs6728219	0.923401	0.4798	8876
rs10182181	rs11676272	0.959575	0.4899	8758
rs10182181	rs713587	0.979794	0.4949	7985
rs10182181	rs713586	0.979794	0.4949	7712
rs10182181	rs6746013	1	0.5	6647
rs10182181	rs2384054	0.979794	0.4949	6477
rs10182181	rs59086897	1	0.5	5123
rs10182181	rs10185143	0.979794	0.4949	462
rs10182181	rs10182458	1	0.5	345
rs10182181	rs6749422	0.979794	0.4949	285
rs10182181	rs6752378	1	0.5	180
rs10182181	rs10182181	1	0.5	0
rs10733682	rs10733682	1	0.4949	0
rs10938397	rs13130484	1	0.4242	6836
rs10938397	rs10938398	1	0.4242	3612
rs10938397	rs12641981	1	0.4242	2644
rs10938397	rs12507026	1	0.4242	1193
rs10938397	rs10938397	1	0.4242	0
rs10968576	rs1412239	1	0.3384	11176
rs10968576	rs13288841	1	0.3384	4172
rs10968576	rs1412234	0.978366	0.3434	3656
rs10968576	rs13285209	0.978366	0.3434	3436
rs10968576	rs1412235	0.978366	0.3434	3343
rs10968576	rs17770163	1	0.3384	3075
rs10968576	rs2150854	1	0.3384	2390
rs10968576	rs2183824	1	0.3384	2261
rs10968576	rs7857323	1	0.3384	2112
rs10968576	rs7873025	0.978366	0.3434	2064
rs10968576	rs2183825	1	0.3384	1964
rs10968576	rs2383766	1	0.3384	1839
rs10968576	rs10968577	1	0.3384	1173
rs10968576	rs16912921	1	0.3384	878
rs10968576	rs17770336	1	0.3384	286
rs10968576	rs10968576	1	0.3384	0
rs11030104	rs1488830	1	0.2374	47632
rs11030104	rs1829469	1	0.2374	46039
rs11030104	rs879048	1	0.2374	45583
rs11030104	rs4922793	0.944353	0.2475	44988
rs11030104	rs10767654	1	0.2374	44294
rs11030104	rs2030323	0.944353	0.2475	44022
rs11030104	rs10767664	0.944353	0.2475	41469
rs11030104	rs11030084	0.81549	0.202	40792
rs11030104	rs988748	0.944353	0.2475	40228
rs11030104	rs4074134	1	0.2374	37232
rs11030104	rs36029218	1	0.2374	36146
rs11030104	rs7483762	1	0.2374	30638
rs11030104	rs4923458	1	0.2374	28404
rs11030104	rs4923460	1	0.2374	27728
rs11030104	rs4923461	1	0.2374	27607
rs11030104	rs4244531	1	0.2374	27267
rs11030104	rs12790234	0.915709	0.2424	24446
rs11030104	rs12575096	0.971642	0.2323	24327
rs11030104	rs7926362	0.915709	0.2424	22969
rs11030104	rs113145808	0.915709	0.2424	21523
rs11030104	rs444654	0.915709	0.2424	21388
rs11030104	rs34379767	0.915709	0.2424	19692
rs11030104	rs35038967	0.971642	0.2323	18963
rs11030104	rs6484320	0.915709	0.2424	18671
rs11030104	rs16917237	0.971642	0.2323	17866
rs11030104	rs12419948	1	0.2374	17533
rs11030104	rs925947	1	0.2374	17150
rs11030104	rs16917204	1	0.2374	16162
rs11030104	rs7103411	0.944353	0.2475	15608
rs11030104	rs10501087	1	0.2374	14409
rs11030104	rs4923463	1	0.2374	12017
rs11030104	rs11030099	1	0.2374	6934
rs11030104	rs11030100	1	0.2374	6931
rs11030104	rs4923464	1	0.2374	899
rs11030104	rs11030104	1	0.2374	0
rs11057405	rs11057405	1	0.08586	0
rs11126666	rs1275983	0.826684	0.3081	18255
rs11126666	rs1314982	0.971445	0.2778	6749
rs11126666	rs1275922	0.969771	0.2778	4076
rs11126666	rs1731248	0.971445	0.2778	3988
rs11126666	rs1731247	1	0.2727	714
rs11126666	rs11126666	1	0.2727	0
rs11165643	rs588660	1	0.4242	37493
rs11165643	rs10875017	0.946286	0.4242	25429
rs11165643	rs10747478	1	0.4242	22642
rs11165643	rs6679458	0.973067	0.4192	22156
rs11165643	rs1555543	0.973067	0.4192	20700
rs11165643	rs10489741	0.946739	0.4141	18309
rs11165643	rs2038646	0.946739	0.4141	16274
rs11165643	rs2181375	0.946739	0.4141	16022
rs11165643	rs11165643	1	0.4242	0
rs11191560	rs74233809	1	0.06061	44902
rs11191560	rs11191543	1	0.06061	44651
rs11191560	rs11191582	1	0.06061	44615
rs11191560	rs3781285	1	0.06061	43373
rs11191560	rs79680647	1	0.06061	41921
rs11191560	rs11191580	1	0.06061	37173
rs11191560	rs943037	1	0.06061	33119
rs11191560	rs12220375	1	0.06061	32453
rs11191560	rs11191575	1	0.06061	29299
rs11191560	rs11191574	1	0.06061	29088
rs11191560	rs732998	1	0.06061	28863
rs11191560	rs12219901	1	0.06061	28071
rs11191560	rs11191548	1	0.06061	22860
rs11191560	rs10430665	1	0.06061	20608
rs11191560	rs11191551	1	0.06061	18203
rs11191560	rs17094683	1	0.06061	17737
rs11191560	rs12217501	1	0.06061	17149
rs11191560	rs12220743	1	0.06061	17126
rs11191560	rs10883835	1	0.06061	15170
rs11191560	rs1060240	1	0.06061	14299
rs11191560	rs12412038	1	0.06061	12876
rs11191560	rs11191555	1	0.06061	11515
rs11191560	rs11191564	1	0.06061	9505
rs11191560	rs79082900	1	0.06061	8264
rs11191560	rs11191557	1	0.06061	4424
rs11191560	rs11191558	1	0.06061	4360
rs11191560	rs10883832	1	0.06061	2241
rs11191560	rs12413046	1	0.06061	2166
rs11191560	rs11191559	1	0.06061	1352
rs11191560	rs11191560	1	0.06061	0
rs11583200	rs12028252	1	0.3687	16898
rs11583200	rs6688605	0.945294	0.3535	15071
rs11583200	rs12743369	0.811661	0.4343	4596
rs11583200	rs7520915	0.963861	0.3586	4158
rs11583200	rs11806190	0.981568	0.3636	2064
rs11583200	rs11583200	1	0.3687	0
rs1167827	rs28535171	0.980248	0.4141	48563
rs1167827	rs55838432	0.886969	0.3889	47943
rs1167827	rs62477719	0.886969	0.3889	39932
rs1167827	rs10230587	0.980248	0.4141	39566
rs1167827	rs62477723	0.961939	0.4192	36157
rs1167827	rs794365	0.869445	0.3939	33277
rs1167827	rs794364	0.869445	0.3939	32575
rs1167827	rs62477728	0.980248	0.4141	30698
rs1167827	rs1167809	0.944943	0.4242	27926
rs1167827	rs62477735	0.853197	0.399	26072
rs1167827	rs794379	0.869445	0.3939	18574
rs1167827	rs1167819	0.961939	0.4192	16045
rs1167827	rs794375	0.86594	0.3939	15368
rs1167827	rs794373	0.869445	0.3939	14356
rs1167827	rs809439	0.886969	0.3889	1851
rs1167827	rs794369	0.886969	0.3889	994
rs1167827	rs1167827	1	0.4091	0
rs11688816	rs6714241	0.88373	0.4293	16064
rs11688816	rs11688816	1	0.4646	0
rs11727676	rs75686861	0.819337	0.06061	37736
rs11727676	rs11727676	1	0.06061	0
rs12286929	rs11605306	0.822756	0.4141	17406
rs12286929	rs11605771	0.822756	0.4141	17087
rs12286929	rs10790066	0.822756	0.4141	16989
rs12286929	rs11603324	0.822756	0.4141	15596
rs12286929	rs5794955	0.858511	0.4242	14421
rs12286929	rs12790574	0.858511	0.4242	13259
rs12286929	rs2507909	0.850103	0.4545	11537
rs12286929	rs12421648	0.858511	0.4242	8957
rs12286929	rs11215375	0.858511	0.4242	8402
rs12286929	rs34469973	0.857048	0.4242	7323
rs12286929	rs111164518	0.858511	0.4242	3895
rs12286929	rs12805914	0.858511	0.4242	2665
rs12286929	rs12787954	0.858511	0.4242	2076
rs12286929	rs11215384	0.936081	0.4444	1447
rs12286929	rs12803174	0.857048	0.4242	755
rs12286929	rs11215381	1	0.4596	171
rs12286929	rs12286929	1	0.4596	0
rs12401738	rs12401738	1	0.3434	0
rs12429545	rs9563161	0.852829	0.1414	31476
rs12429545	rs2797084	0.852829	0.1414	30382
rs12429545	rs2027542	0.852829	0.1414	27381
rs12429545	rs9568859	0.852829	0.1414	26022
rs12429545	rs9568861	0.852829	0.1414	22760
rs12429545	rs9568863	0.852829	0.1414	19677
rs12429545	rs4883723	0.852829	0.1414	18174
rs12429545	rs1927861	1	0.1212	10447
rs12429545	rs9568868	1	0.1212	5377
rs12429545	rs9568867	1	0.1212	5146
rs12429545	rs4477562	1	0.1212	2762
rs12429545	rs12429545	1	0.1212	0
rs12446632	rs72771023	0.957674	0.1515	42824
rs12446632	rs9938120	0.920927	0.1566	42344
rs12446632	rs59323025	0.957674	0.1515	42228
rs12446632	rs58653754	0.957674	0.1515	42212
rs12446632	rs58109580	0.957674	0.1515	42084
rs12446632	rs56791931	0.957674	0.1515	42031
rs12446632	rs8059504	0.957674	0.1515	40592
rs12446632	rs148069489	0.957674	0.1515	40393
rs12446632	rs148965598	0.957674	0.1515	40342
rs12446632	rs8054082	0.957674	0.1515	40029
rs12446632	rs8054079	0.957674	0.1515	40018
rs12446632	rs11641335	1	0.1566	32433
rs12446632	rs112991346	1	0.1566	32279
rs12446632	rs66674044	0.957674	0.1515	31045
rs12446632	rs12102869	0.806808	0.1869	16402
rs12446632	rs9921480	0.806808	0.1869	15949
rs12446632	rs11640942	1	0.1566	15443
rs12446632	rs3885610	0.806808	0.1869	12345
rs12446632	rs28482811	0.806808	0.1869	9777
rs12446632	rs8055543	1	0.1566	9198
rs12446632	rs11639988	1	0.1566	8974
rs12446632	rs72771041	1	0.1566	7682
rs12446632	rs7205054	0.806808	0.1869	7637
rs12446632	rs7204864	1	0.1566	7538
rs12446632	rs4613074	0.806808	0.1869	7138
rs12446632	rs7198972	1	0.1566	6942
rs12446632	rs7190603	1	0.1566	6727
rs12446632	rs9926784	0.806808	0.1869	6579
rs12446632	rs55880046	1	0.1566	6168
rs12446632	rs151209987	1	0.1566	5770
rs12446632	rs150469214	1	0.1566	5630
rs12446632	rs11074418	1	0.1566	5109
rs12446632	rs72771047	1	0.1566	4029
rs12446632	rs11640504	1	0.1566	3344
rs12446632	rs72771049	1	0.1566	1878
rs12446632	rs12444979	1	0.1566	1789
rs12446632	rs28406841	0.806808	0.1869	567
rs12446632	rs114285994	1	0.1566	374
rs12446632	rs12446554	1	0.1566	316
rs12446632	rs12446632	1	0.1566	0
rs12566985	rs6690871	0.921746	0.4646	24916
rs12566985	rs953567	0.836431	0.4394	24768
rs12566985	rs12036473	0.819451	0.4343	22218
rs12566985	rs10493544	0.959938	0.4747	18358
rs12566985	rs10789396	0.960273	0.4747	12169
rs12566985	rs3843262	0.815989	0.4444	10861
rs12566985	rs1514177	0.940535	0.4697	10791
rs12566985	rs1514176	0.940535	0.4697	10597
rs12566985	rs1514175	0.940535	0.4697	10549
rs12566985	rs10218727	0.822068	0.4343	10444
rs12566985	rs6604867	0.959938	0.4747	9915
rs12566985	rs6604866	0.940535	0.4697	9647
rs12566985	rs6669189	0.853791	0.4444	9165
rs12566985	rs1514174	0.940535	0.4697	9130
rs12566985	rs7526762	0.959938	0.4747	8875
rs12566985	rs4650277	0.959938	0.4747	8472
rs12566985	rs1514173	0.853791	0.4444	7083
rs12566985	rs7551507	1	0.4848	6968
rs12566985	rs11210476	1	0.4848	6743
rs12566985	rs11210478	0.871523	0.4495	6218
rs12566985	rs6604871	0.871523	0.4495	5815
rs12566985	rs3765681	0.871523	0.4495	5251
rs12566985	rs7514705	1	0.4848	4527
rs12566985	rs12042908	1	0.4848	4431
rs12566985	rs6703637	0.871523	0.4495	4398
rs12566985	rs6698760	0.871523	0.4495	4390
rs12566985	rs6698622	0.871523	0.4495	4237
rs12566985	rs3895907	1	0.4848	3834
rs12566985	rs6695685	0.871523	0.4495	3692
rs12566985	rs6656785	0.853791	0.4444	3583
rs12566985	rs11210477	0.871523	0.4495	3170
rs12566985	rs7553158	1	0.4848	3045
rs12566985	rs7553348	1	0.4848	2874
rs12566985	rs7520945	1	0.4848	2750
rs12566985	rs10890130	0.871523	0.4495	2682
rs12566985	rs2344508	1	0.4848	2480
rs12566985	rs6604872	1	0.4848	2418
rs12566985	rs12142020	0.853791	0.4444	2182
rs12566985	rs3845347	1	0.4848	1855
rs12566985	rs12568287	0.871523	0.4495	1619
rs12566985	rs12041912	1	0.4848	1517
rs12566985	rs3843261	0.871523	0.4495	1467
rs12566985	rs7525548	1	0.4848	719
rs12566985	rs3845344	0.853791	0.4444	713
rs12566985	rs3845345	0.871523	0.4495	474
rs12566985	rs12566985	1	0.4848	0
rs12885454	rs1957110	0.858781	0.3889	40654
rs12885454	rs7148387	0.872412	0.3838	38294
rs12885454	rs10162525	0.872412	0.3838	35347
rs12885454	rs10162459	1	0.3485	33869
rs12885454	rs1951286	1	0.3485	29174
rs12885454	rs1951283	0.872412	0.3838	28088
rs12885454	rs1951282	0.872412	0.3838	27666
rs12885454	rs1951281	0.872412	0.3838	27630
rs12885454	rs1957109	0.872412	0.3838	23339
rs12885454	rs2333558	1	0.3485	21597
rs12885454	rs1307813	1	0.3485	19030
rs12885454	rs1307812	1	0.3485	18991
rs12885454	rs10146891	1	0.3485	17192
rs12885454	rs36188760	1	0.3485	15708
rs12885454	rs61979085	1	0.3485	14020
rs12885454	rs7146955	0.872412	0.3838	13406
rs12885454	rs1191520	1	0.3485	13260
rs12885454	rs11625899	1	0.3485	13224
rs12885454	rs1118508	1	0.3485	10884
rs12885454	rs34353454	1	0.3485	10517
rs12885454	rs58988574	1	0.3485	10321
rs12885454	rs11624759	1	0.3485	10126
rs12885454	rs2333486	1	0.3485	9896
rs12885454	rs2144919	1	0.3485	9321
rs12885454	rs61979093	1	0.3485	8130
rs12885454	rs2877960	1	0.3485	7835
rs12885454	rs8010624	1	0.3485	7791
rs12885454	rs8005994	1	0.3485	7694
rs12885454	rs1956237	1	0.3485	7277
rs12885454	rs35625199	1	0.3485	3401
rs12885454	rs12431909	0.872412	0.3838	3097
rs12885454	rs12883651	1	0.3485	1659
rs12885454	rs12588402	0.872412	0.3838	1444
rs12885454	rs35729954	1	0.3485	1440
rs12885454	rs35782345	1	0.3485	1263
rs12885454	rs1022669	0.872412	0.3838	875
rs12885454	rs11624548	1	0.3485	628
rs12940622	rs12939613	0.964373	0.4596	27369
rs12940622	rs7503807	0.964373	0.4596	24460
rs12940622	rs4890056	0.964373	0.4596	24360
rs12940622	rs12936815	0.964373	0.4596	23697
rs12940622	rs4889775	0.964373	0.4596	23284
rs12940622	rs4889867	0.964373	0.4596	22513
rs12940622	rs901064	0.982001	0.4545	19531
rs12940622	rs12947696	0.982001	0.4545	18778
rs12940622	rs8079537	0.982001	0.4545	14753
rs12940622	rs12936076	0.982001	0.4545	14376
rs12940622	rs62068345	0.982001	0.4545	7531
rs12940622	rs62648832	0.928015	0.4394	7282
rs12940622	rs62068348	0.982001	0.4545	6996
rs12940622	rs9910745	1	0.4495	5028
rs12940622	rs12939549	1	0.4495	3847
rs12940622	rs7215486	1	0.4495	3537
rs12940622	rs7215534	1	0.4495	3452
rs12940622	rs9915162	1	0.4495	1245
rs12940622	rs9909449	1	0.4495	1178
rs12940622	rs12940622	1	0.4495	0
rs13021737	rs2867105	0.849394	0.1616	30443
rs13021737	rs62650890	0.878904	0.1566	27172
rs13021737	rs2947415	0.878904	0.1566	23171
rs13021737	rs2867131	0.878904	0.1566	21745
rs13021737	rs10188334	1	0.1667	21526
rs13021737	rs35628463	1	0.1667	21233
rs13021737	rs35913461	1	0.1667	21227
rs13021737	rs13397165	1	0.1667	21006
rs13021737	rs13412197	1	0.1667	20902
rs13021737	rs13412194	1	0.1667	20897
rs13021737	rs13396935	1	0.1667	20847
rs13021737	rs13415094	1	0.1667	20745
rs13021737	rs10192350	1	0.1667	20259
rs13021737	rs4429506	1	0.1667	20228
rs13021737	rs7570993	1	0.1667	20217
rs13021737	rs7574359	1	0.1667	20194
rs13021737	rs6760274	1	0.1667	19924
rs13021737	rs7608050	1	0.1667	19899
rs13021737	rs6719980	1	0.1667	19159
rs13021737	rs6756518	1	0.1667	19135
rs13021737	rs6719883	1	0.1667	19134
rs13021737	rs12714415	1	0.1667	19082
rs13021737	rs12714414	1	0.1667	19059
rs13021737	rs2867115	1	0.1667	19034
rs13021737	rs2867114	1	0.1667	19032
rs13021737	rs2867113	1	0.1667	19017
rs13021737	rs2867112	1	0.1667	19001
rs13021737	rs2903490	1	0.1667	18942
rs13021737	rs2867111	1	0.1667	18938
rs13021737	rs2867110	1	0.1667	18757
rs13021737	rs2867109	1	0.1667	18682
rs13021737	rs13387091	0.969169	0.1616	18632
rs13021737	rs13387090	0.969169	0.1616	18626
rs13021737	rs13405307	0.969169	0.1616	18625
rs13021737	rs13386964	1	0.1667	18480
rs13021737	rs4613321	1	0.1667	18299
rs13021737	rs13386627	1	0.1667	18212
rs13021737	rs2947411	0.969169	0.1616	18180
rs13021737	rs13401686	1	0.1667	18171
rs13021737	rs2860323	0.938912	0.1566	18138
rs13021737	rs13386517	1	0.1667	18131
rs13021737	rs2867108	1	0.1667	17795
rs13021737	rs1320336	1	0.1667	17664
rs13021737	rs2903489	1	0.1667	17290
rs13021737	rs7567570	0.969169	0.1616	17208
rs13021737	rs1320338	1	0.1667	16999
rs13021737	rs7559547	0.969169	0.1616	16721
rs13021737	rs4452188	1	0.1667	16462
rs13021737	rs4423631	1	0.1667	16410
rs13021737	rs4407278	0.860518	0.1919	16259
rs13021737	rs7570198	1	0.1667	15850
rs13021737	rs4854349	1	0.1667	15513
rs13021737	rs4854348	1	0.1667	15412
rs13021737	rs10193244	1	0.1667	15232
rs13021737	rs10190313	1	0.1667	15229
rs13021737	rs7571970	1	0.1667	14501
rs13021737	rs7571967	1	0.1667	14491
rs13021737	rs7571957	1	0.1667	14455
rs13021737	rs10173167	1	0.1667	14419
rs13021737	rs10190052	1	0.1667	14326
rs13021737	rs10189761	1	0.1667	14016
rs13021737	rs10172769	1	0.1667	13997
rs13021737	rs11127491	1	0.1667	13797
rs13021737	rs11127490	1	0.1667	13762
rs13021737	rs11127489	1	0.1667	13733
rs13021737	rs11127488	1	0.1667	13713
rs13021737	rs7559447	1	0.1667	13298
rs13021737	rs7567710	1	0.1667	13024
rs13021737	rs7559018	1	0.1667	12855
rs13021737	rs7558910	1	0.1667	12774
rs13021737	rs7567368	1	0.1667	12734
rs13021737	rs7561317	0.969548	0.1616	12605
rs13021737	rs13025697	1	0.1667	12181
rs13021737	rs7563362	0.824322	0.1364	12051
rs13021737	rs7570232	0.969169	0.1616	11163
rs13021737	rs7560246	1	0.1667	11121
rs13021737	rs7604752	1	0.1667	11080
rs13021737	rs7594220	1	0.1667	10972
rs13021737	rs7560127	1	0.1667	10967
rs13021737	rs7604609	1	0.1667	10955
rs13021737	rs939584	0.969169	0.1616	10790
rs13021737	rs7591067	1	0.1667	10498
rs13021737	rs6717005	0.969169	0.1616	10438
rs13021737	rs1320332	0.969169	0.1616	10394
rs13021737	rs1320331	0.969169	0.1616	10187
rs13021737	rs7601028	1	0.1667	10151
rs13021737	rs1320330	0.969169	0.1616	10123
rs13021737	rs13391851	1	0.1667	10119
rs13021737	rs6760543	0.969169	0.1616	9960
rs13021737	rs12714413	1	0.1667	9905
rs13021737	rs939583	0.969169	0.1616	9817
rs13021737	rs939582	0.969169	0.1616	9625
rs13021737	rs2867125	0.969169	0.1616	9521
rs13021737	rs10865551	1	0.1667	9515
rs13021737	rs2867124	0.969169	0.1616	9491
rs13021737	rs10865550	1	0.1667	9370
rs13021737	rs4854339	0.969169	0.1616	9136
rs13021737	rs4854340	0.969169	0.1616	9132
rs13021737	rs939581	0.969169	0.1616	9124
rs13021737	rs4854347	1	0.1667	8811
rs13021737	rs10169736	1	0.1667	8734
rs13021737	rs11127483	0.969169	0.1616	8657
rs13021737	rs11687052	0.969169	0.1616	8608
rs13021737	rs6719518	0.969169	0.1616	8413
rs13021737	rs6728726	0.969169	0.1616	8372
rs13021737	rs10166979	1	0.1667	8353
rs13021737	rs6711012	0.969169	0.1616	8314
rs13021737	rs6711039	0.969169	0.1616	8264
rs13021737	rs6731872	0.969169	0.1616	8143
rs13021737	rs6711254	0.969169	0.1616	8138
rs13021737	rs2867123	0.969169	0.1616	7824
rs13021737	rs2867122	0.969169	0.1616	7767
rs13021737	rs2903492	0.969169	0.1616	7670
rs13021737	rs11127487	1	0.1667	7552
rs13021737	rs7576624	0.969169	0.1616	7319
rs13021737	rs7576635	0.969169	0.1616	7291
rs13021737	rs12476198	0.969169	0.1616	7001
rs13021737	rs7564711	0.969169	0.1616	6713
rs13021737	rs62105327	0.969169	0.1616	6712
rs13021737	rs7564708	0.969169	0.1616	6707
rs13021737	rs4854346	1	0.1667	6570
rs13021737	rs7606023	1	0.1667	6218
rs13021737	rs7561556	1	0.1667	6212
rs13021737	rs4854345	1	0.1667	5842
rs13021737	rs4854344	1	0.1667	5796
rs13021737	rs13393304	1	0.1667	5482
rs13021737	rs13388043	1	0.1667	5249
rs13021737	rs13396119	1	0.1667	5160
rs13021737	rs13387939	1	0.1667	5150
rs13021737	rs6548240	0.969482	0.1717	4581
rs13021737	rs35796073	1	0.1667	4471
rs13021737	rs35142762	1	0.1667	4442
rs13021737	rs6744646	0.969169	0.1616	3844
rs13021737	rs6744653	0.969169	0.1616	3824
rs13021737	rs6749375	1	0.1667	3669
rs13021737	rs6739303	0.969169	0.1616	3599
rs13021737	rs6751994	1	0.1667	3518
rs13021737	rs6751993	1	0.1667	3516
rs13021737	rs6746275	1	0.1667	3509
rs13021737	rs6755502	1	0.1667	3373
rs13021737	rs12463617	0.969169	0.1616	3104
rs13021737	rs6734363	1	0.1667	2852
rs13021737	rs6743060	1	0.1667	2838
rs13021737	rs6548239	1	0.1667	2806
rs13021737	rs6748821	1	0.1667	2747
rs13021737	rs6548238	1	0.1667	2557
rs13021737	rs6732341	1	0.1667	2531
rs13021737	rs6749087	1	0.1667	2530
rs13021737	rs6752706	1	0.1667	2517
rs13021737	rs12995480	1	0.1667	2467
rs13021737	rs6732471	1	0.1667	2434
rs13021737	rs12995666	1	0.1667	2389
rs13021737	rs13007080	1	0.1667	2324
rs13021737	rs13007086	1	0.1667	2314
rs13021737	rs66906321	0.940364	0.1768	2278
rs13021737	rs73139123	1	0.1667	2273
rs13021737	rs12997450	1	0.1667	2235
rs13021737	rs4854342	1	0.1667	2128
rs13021737	rs6731225	1	0.1667	2124
rs13021737	rs6725549	1	0.1667	2025
rs13021737	rs6731348	1	0.1667	2009
rs13021737	rs6725686	1	0.1667	1912
rs13021737	rs6735024	1	0.1667	1839
rs13021737	rs115910474	1	0.1667	1793
rs13021737	rs6735049	1	0.1667	1779
rs13021737	rs6731688	1	0.1667	1686
rs13021737	rs13028737	1	0.1667	1566
rs13021737	rs13008590	1	0.1667	1560
rs13021737	rs5017305	1	0.1667	1446
rs13021737	rs5017304	1	0.1667	1445
rs13021737	rs62105307	0.969169	0.1616	1313
rs13021737	rs62105306	0.969169	0.1616	1312
rs13021737	rs13035713	0.969169	0.1616	1311
rs13021737	rs7579427	1	0.1667	1165
rs13021737	rs7588007	1	0.1667	1093
rs13021737	rs7569102	1	0.1667	1013
rs13021737	rs7569210	1	0.1667	886
rs13021737	rs7585056	1	0.1667	820
rs13021737	rs7579971	1	0.1667	745
rs13021737	rs10865548	1	0.1667	742
rs13021737	rs74676797	1	0.1667	715
rs13021737	rs374892365	1	0.1667	707
rs13021737	rs10865549	1	0.1667	589
rs13021737	rs62105304	1	0.1667	577
rs13021737	rs62105303	1	0.1667	574
rs13021737	rs35802221	1	0.1667	556
rs13021737	rs12993295	1	0.1667	460
rs13021737	rs34119520	1	0.1667	412
rs13021737	rs13013021	1	0.1667	375
rs13021737	rs11127485	1	0.1667	320
rs13021737	rs13022337	0.941176	0.1667	261
rs13021737	rs11127486	1	0.1667	247
rs13021737	rs12992672	0.941176	0.1667	244
rs13021737	rs13028310	0.941176	0.1667	243
rs13021737	rs12623218	1	0.1667	202
rs13021737	rs13012571	1	0.1667	202
rs13021737	rs13022164	1	0.1667	188
rs13021737	rs13028252	1	0.1667	181
rs13021737	rs12992154	1	0.1667	48
rs13021737	rs13027828	1	0.1667	31
rs13021737	rs13021737	1	0.1667	0
rs13078960	rs4444725	0.915856	0.2273	49878
rs13078960	rs13064170	1	0.2121	49009
rs13078960	rs35806405	1	0.2121	48402
rs13078960	rs9816144	0.915856	0.2273	44546
rs13078960	rs12714640	1	0.2121	42472
rs13078960	rs7640660	0.915856	0.2273	42451
rs13078960	rs9837525	1	0.2121	41404
rs13078960	rs11721040	0.915856	0.2273	37641
rs13078960	rs9852859	1	0.2121	34751
rs13078960	rs13085840	1	0.2121	31620
rs13078960	rs9309991	1	0.2121	24373
rs13078960	rs9873441	1	0.2121	23169
rs13078960	rs7622475	1	0.2121	21827
rs13078960	rs9824971	1	0.2121	21252
rs13078960	rs9820014	1	0.2121	20615
rs13078960	rs9852478	1	0.2121	19378
rs13078960	rs9852127	1	0.2121	19146
rs13078960	rs9813495	1	0.2121	18791
rs13078960	rs9869320	1	0.2121	17134
rs13078960	rs13098327	1	0.2121	12591
rs13078960	rs13090253	1	0.2121	10802
rs13078960	rs9875880	1	0.2121	5734
rs13078960	rs9309990	1	0.2121	2611
rs13078960	rs13068138	1	0.2121	1835
rs13078960	rs12714637	1	0.2121	1393
rs13078960	rs13078960	1	0.2121	0
rs13107325	rs35225200	0.862692	0.1111	41821
rs13107325	rs35518360	0.862692	0.1111	41819
rs13107325	rs13135092	0.905686	0.1061	9373
rs13107325	rs13107325	1	0.09596	0
rs13191362	rs34934114	1	0.1212	49130
rs13191362	rs13209994	0.952289	0.1263	49066
rs13191362	rs13218900	1	0.1212	48288
rs13191362	rs34714518	1	0.1212	47428
rs13191362	rs67084568	0.952289	0.1263	44802
rs13191362	rs35754151	1	0.1212	41517
rs13191362	rs34344906	0.952289	0.1263	39972
rs13191362	rs35911566	0.952289	0.1263	39196
rs13191362	rs13209899	1	0.1212	38106
rs13191362	rs28360533	0.952289	0.1263	36608
rs13191362	rs66921603	0.952289	0.1263	36368
rs13191362	rs55822577	1	0.1212	36360
rs13191362	rs73035006	0.952289	0.1263	36267
rs13191362	rs56263105	1	0.1212	36156
rs13191362	rs73035012	0.952289	0.1263	36071
rs13191362	rs36107456	0.952289	0.1263	35951
rs13191362	rs28360532	0.952289	0.1263	35873
rs13191362	rs13209728	0.952289	0.1263	35817
rs13191362	rs13213408	0.952289	0.1263	35301
rs13191362	rs67046187	1	0.1212	35182
rs13191362	rs35211042	0.952289	0.1263	34647
rs13191362	rs34398656	0.952289	0.1263	33738
rs13191362	rs34697913	0.952289	0.1263	33163
rs13191362	rs73035021	0.952289	0.1263	32634
rs13191362	rs73035023	0.952289	0.1263	32423
rs13191362	rs73035025	0.952289	0.1263	32362
rs13191362	rs13199223	0.952289	0.1263	32267
rs13191362	rs13196631	0.952289	0.1263	31762
rs13191362	rs71567659	0.952289	0.1263	31614
rs13191362	rs35818596	0.952289	0.1263	31476
rs13191362	rs13204013	0.952289	0.1263	30870
rs13191362	rs34306375	0.952289	0.1263	30660
rs13191362	rs35518396	0.952289	0.1263	30622
rs13191362	rs35383933	0.952289	0.1263	30481
rs13191362	rs67646369	0.952289	0.1263	30117
rs13191362	rs66534429	0.952289	0.1263	30028
rs13191362	rs55847707	0.952289	0.1263	29936
rs13191362	rs34931503	0.952289	0.1263	29474
rs13191362	rs34637087	0.952289	0.1263	29286
rs13191362	rs35044651	0.952289	0.1263	29208
rs13191362	rs13219926	0.952289	0.1263	29137
rs13191362	rs13220048	0.952289	0.1263	29025
rs13191362	rs13220181	0.952289	0.1263	28949
rs13191362	rs13200329	0.952289	0.1263	28932
rs13191362	rs36113695	0.952289	0.1263	28617
rs13191362	rs36042757	0.952289	0.1263	28606
rs13191362	rs150436916	0.952289	0.1263	28348
rs13191362	rs13204087	0.952289	0.1263	28329
rs13191362	rs13220728	0.952289	0.1263	28308
rs13191362	rs34918316	0.952289	0.1263	27964
rs13191362	rs66529337	0.952289	0.1263	27688
rs13191362	rs73020362	0.952289	0.1263	27613
rs13191362	rs71551179	0.952289	0.1263	27382
rs13191362	rs13208970	0.952289	0.1263	26982
rs13191362	rs13195226	0.952289	0.1263	26929
rs13191362	rs67042566	0.952289	0.1263	26809
rs13191362	rs60719662	0.952289	0.1263	26707
rs13191362	rs34009353	0.952289	0.1263	25682
rs13191362	rs35575481	0.952289	0.1263	25604
rs13191362	rs34177053	0.952289	0.1263	25578
rs13191362	rs34714603	0.952289	0.1263	25272
rs13191362	rs35723993	0.952289	0.1263	25153
rs13191362	rs34228197	0.952289	0.1263	25118
rs13191362	rs35395472	0.952289	0.1263	24857
rs13191362	rs13190742	0.952289	0.1263	24592
rs13191362	rs13207239	0.952289	0.1263	24578
rs13191362	rs13210756	0.952289	0.1263	24320
rs13191362	rs36007635	0.952289	0.1263	24015
rs13191362	rs34549249	0.952289	0.1263	23565
rs13191362	rs7764785	0.952289	0.1263	23383
rs13191362	rs7769048	0.952289	0.1263	23310
rs13191362	rs13212137	0.952289	0.1263	23089
rs13191362	rs13215491	0.952289	0.1263	23025
rs13191362	rs116735807	0.952289	0.1263	22735
rs13191362	rs13215748	0.952289	0.1263	22640
rs13191362	rs35443919	1	0.1212	22454
rs13191362	rs34347104	1	0.1212	22366
rs13191362	rs34066731	0.952289	0.1263	22303
rs13191362	rs13200053	0.952289	0.1263	21907
rs13191362	rs67025553	0.952289	0.1263	21798
rs13191362	rs34192365	0.952289	0.1263	20968
rs13191362	rs35126854	0.952289	0.1263	20907
rs13191362	rs73008453	0.952289	0.1263	19966
rs13191362	rs35509380	1	0.1212	19678
rs13191362	rs13192894	1	0.1212	19094
rs13191362	rs34594856	1	0.1212	18495
rs13191362	rs13204439	0.952289	0.1263	17992
rs13191362	rs13193282	0.952289	0.1263	17908
rs13191362	rs13208136	0.952289	0.1263	16793
rs13191362	rs67840803	1	0.1212	15698
rs13191362	rs34709632	1	0.1212	15030
rs13191362	rs13210412	0.952289	0.1263	13872
rs13191362	rs35820211	1	0.1212	12902
rs13191362	rs35760705	0.907993	0.1313	12713
rs13191362	rs67889271	1	0.1212	12403
rs13191362	rs35449999	0.952289	0.1263	9885
rs13191362	rs34063386	1	0.1212	7921
rs13191362	rs13215538	1	0.1212	4625
rs13191362	rs68045643	0.952289	0.1263	3641
rs13191362	rs35424047	0.952289	0.1263	3635
rs13191362	rs34619021	0.952289	0.1263	3583
rs13191362	rs59067610	0.952289	0.1263	2910
rs13191362	rs13212608	0.952289	0.1263	1222
rs13191362	rs13191362	1	0.1212	0
rs13201877	rs9494717	0.942308	0.1111	49800
rs13201877	rs9484011	0.942308	0.1111	49621
rs13201877	rs72981437	0.942308	0.1111	46546
rs13201877	rs72981438	0.942308	0.1111	46545
rs13201877	rs9484015	0.942308	0.1111	45605
rs13201877	rs17258074	0.942308	0.1111	45457
rs13201877	rs56210409	0.942308	0.1111	41911
rs13201877	rs72981450	0.942308	0.1111	35480
rs13201877	rs535571835	0.942308	0.1111	31383
rs13201877	rs116783992	0.942308	0.1111	31381
rs13201877	rs72981476	0.942308	0.1111	27245
rs13201877	rs72981480	0.942308	0.1111	24738
rs13201877	rs72981489	0.942308	0.1111	21148
rs13201877	rs72981492	0.942308	0.1111	20755
rs13201877	rs17199159	0.942308	0.1111	20649
rs13201877	rs72983412	0.942308	0.1111	14668
rs13201877	rs17258750	0.942308	0.1111	14412
rs13201877	rs72983419	0.942308	0.1111	13313
rs13201877	rs17258841	0.942308	0.1111	13064
rs13201877	rs17199398	0.942308	0.1111	11792
rs13201877	rs72983441	0.942308	0.1111	9175
rs13201877	rs55651533	1	0.1061	5396
rs13201877	rs3904531	1	0.1061	4288
rs13201877	rs3904532	1	0.1061	4100
rs13201877	rs111283238	1	0.1061	3318
rs13201877	rs13208481	1	0.1061	2772
rs13201877	rs72983473	1	0.1061	1156
rs13201877	rs17066314	1	0.1061	1155
rs13201877	rs13201877	1	0.1061	0
rs1441264	rs1441262	0.899697	0.4343	9494
rs1441264	rs1576655	0.979111	0.404	6922
rs1441264	rs1441264	1	0.4091	0
rs1460676	rs56328583	0.965909	0.1768	43888
rs1460676	rs62169899	0.932791	0.1717	36442
rs1460676	rs10497239	0.965909	0.1768	36384
rs1460676	rs72867795	0.965909	0.1768	33831
rs1460676	rs62169900	0.965909	0.1768	24700
rs1460676	rs72870510	0.965909	0.1768	24519
rs1460676	rs58232177	0.965909	0.1768	21278
rs1460676	rs7563112	0.932791	0.1717	18976
rs1460676	rs9287838	0.965909	0.1768	17315
rs1460676	rs1531360	1	0.1818	14302
rs1460676	rs10192119	1	0.1818	13552
rs1460676	rs7606895	1	0.1818	11834
rs1460676	rs6710146	1	0.1818	10012
rs1460676	rs28473311	1	0.1818	6158
rs1460676	rs16848820	1	0.1818	847
rs1460676	rs1460676	1	0.1818	0
rs1516725	rs77805826	1	0.1263	25979
rs1516725	rs112545201	1	0.1263	20472
rs1516725	rs57912727	1	0.1263	19421
rs1516725	rs80080062	1	0.1263	11835
rs1516725	rs78785910	1	0.1263	11370
rs1516725	rs6809651	1	0.1263	9362
rs1516725	rs74607912	1	0.1263	5445
rs1516725	rs4234589	1	0.1263	5122
rs1516725	rs9844949	1	0.1263	3721
rs1516725	rs10513801	1	0.1263	1651
rs1516725	rs10937241	0.810523	0.1566	1230
rs1516725	rs1516725	1	0.1263	0
rs1528435	rs1997288	0.964638	0.4141	32598
rs1528435	rs4319898	0.964638	0.4141	32234
rs1528435	rs11690655	0.964638	0.4141	31528
rs1528435	rs6727573	0.964638	0.4141	28179
rs1528435	rs1528446	0.964638	0.4141	28007
rs1528435	rs56655718	0.898931	0.3737	25564
rs1528435	rs2004125	0.964638	0.4141	24367
rs1528435	rs7588437	0.898931	0.3737	24319
rs1528435	rs7561676	0.880694	0.3788	24310
rs1528435	rs62178054	0.880694	0.3788	23325
rs1528435	rs2887185	1	0.404	22365
rs1528435	rs1406256	1	0.404	22299
rs1528435	rs12479357	0.898931	0.3737	19545
rs1528435	rs67383253	0.898931	0.3737	19432
rs1528435	rs12615821	0.898931	0.3737	17065
rs1528435	rs12622267	0.898931	0.3737	17045
rs1528435	rs1609303	0.898931	0.3737	16594
rs1528435	rs12467798	0.898931	0.3737	16230
rs1528435	rs12467692	0.898931	0.3737	15749
rs1528435	rs13028571	1	0.404	11488
rs1528435	rs11677686	0.898931	0.3737	10780
rs1528435	rs3856404	1	0.404	9225
rs1528435	rs7570433	0.982128	0.4091	5057
rs1528435	rs10200524	0.840521	0.4545	1442
rs1528435	rs1528436	0.840521	0.4545	66
rs1528435	rs1528435	1	0.404	0
rs1558902	rs11649091	0.829485	0.4697	41595
rs1558902	rs12149832	0.903848	0.4495	39334
rs1558902	rs12149574	0.903848	0.4495	36951
rs1558902	rs72805613	0.903848	0.4495	33768
rs1558902	rs11075993	0.903848	0.4495	33570
rs1558902	rs72805612	0.903848	0.4495	31034
rs1558902	rs7188250	0.867171	0.4596	31033
rs1558902	rs9922619	0.832826	0.4697	28197
rs1558902	rs72805611	0.903848	0.4495	27780
rs1558902	rs9922708	0.832826	0.4697	27572
rs1558902	rs9933040	0.832826	0.4697	27293
rs1558902	rs9932754	0.832826	0.4697	26917
rs1558902	rs9930506	0.832826	0.4697	26891
rs1558902	rs9930501	0.832826	0.4697	26878
rs1558902	rs62033413	0.903848	0.4495	26481
rs1558902	rs17817964	0.942195	0.4394	24492
rs1558902	rs62033408	0.942195	0.4394	24388
rs1558902	rs10468280	0.942195	0.4394	23905
rs1558902	rs9931494	0.864541	0.4596	23605
rs1558902	rs28567725	0.864541	0.4596	22454
rs1558902	rs56137030	0.942195	0.4394	22331
rs1558902	rs9941349	0.864541	0.4596	21914
rs1558902	rs62033406	0.960971	0.4444	20652
rs1558902	rs79994966	0.942195	0.4394	20153
rs1558902	rs7185735	0.942195	0.4394	19077
rs1558902	rs7190396	0.942195	0.4394	18928
rs1558902	rs7206122	0.942195	0.4394	18866
rs1558902	rs62033405	0.942195	0.4394	18813
rs1558902	rs62033404	0.886131	0.4343	18665
rs1558902	rs62033403	0.886131	0.4343	18663
rs1558902	rs72803697	0.942195	0.4394	18609
rs1558902	rs66908032	0.942195	0.4394	18568
rs1558902	rs7201850	0.864541	0.4596	18288
rs1558902	rs7202296	0.942195	0.4394	18116
rs1558902	rs7202116	0.942195	0.4394	18041
rs1558902	rs7206629	0.864541	0.4596	17839
rs1558902	rs7206410	0.942195	0.4394	17723
rs1558902	rs17817712	0.921347	0.4444	17551
rs1558902	rs9937709	0.845439	0.4646	17239
rs1558902	rs9939609	0.921347	0.4444	16953
rs1558902	rs11075992	0.921347	0.4444	16492
rs1558902	rs11075991	0.921347	0.4444	16363
rs1558902	rs11075990	0.921347	0.4444	16319
rs1558902	rs11075989	0.921347	0.4444	16303
rs1558902	rs11075988	0.921347	0.4444	16197
rs1558902	rs9923312	0.921347	0.4444	15793
rs1558902	rs9923233	0.921347	0.4444	15624
rs1558902	rs9936385	0.921347	0.4444	15595
rs1558902	rs56313538	0.921347	0.4444	15260
rs1558902	rs9931900	0.845439	0.4646	15239
rs1558902	rs3751814	0.921347	0.4444	15150
rs1558902	rs3751812	0.921347	0.4444	14886
rs1558902	rs9933509	0.845439	0.4646	14593
rs1558902	rs9935401	0.921347	0.4444	13264
rs1558902	rs8051591	0.921347	0.4444	13178
rs1558902	rs8050136	0.921347	0.4444	12701
rs1558902	rs17817497	0.942195	0.4394	11861
rs1558902	rs9972653	0.942195	0.4394	10789
rs1558902	rs8043757	0.921347	0.4444	9876
rs1558902	rs17817449	0.921347	0.4444	9793
rs1558902	rs8063057	0.921347	0.4444	8859
rs1558902	rs62033400	0.921347	0.4444	8214
rs1558902	rs62033399	0.942195	0.4394	7369
rs1558902	rs7193144	0.942195	0.4394	7112
rs1558902	rs7187250	0.921347	0.4444	6972
rs1558902	rs1121980	0.925415	0.4747	5673
rs1558902	rs55872725	1	0.4545	5549
rs1558902	rs57292959	0.925415	0.4747	4295
rs1558902	rs9937521	0.925415	0.4747	4278
rs1558902	rs28562191	0.925415	0.4747	4271
rs1558902	rs9937053	0.925415	0.4747	4067
rs1558902	rs9937354	0.925415	0.4747	3727
rs1558902	rs9928094	0.925415	0.4747	3669
rs1558902	rs9930397	0.925415	0.4747	3589
rs1558902	rs9940278	0.925415	0.4747	3374
rs1558902	rs9939973	0.925415	0.4747	3006
rs1558902	rs9940646	0.925415	0.4747	2945
rs1558902	rs56094641	0.980276	0.4596	2879
rs1558902	rs9940128	0.925415	0.4747	2820
rs1558902	rs1421085	1	0.4545	2620
rs1558902	rs1421086	0.925415	0.4747	2231
rs1558902	rs11075985	0.907333	0.4798	1633
rs1558902	rs9923544	0.925415	0.4747	1589
rs1558902	rs11642015	1	0.4545	1080
rs1558902	rs1558901	0.925415	0.4747	387
rs1558902	rs62048402	1	0.4545	351
rs1558902	rs1558902	1	0.4545	0
rs16851483	rs295321	0.935673	0.09091	49886
rs16851483	rs114595240	0.935673	0.09091	48193
rs16851483	rs58025624	0.935673	0.09091	45149
rs16851483	rs77742015	0.935673	0.09091	44950
rs16851483	rs79583300	1	0.09596	41319
rs16851483	rs139976154	1	0.09596	40856
rs16851483	rs76839703	1	0.09596	35871
rs16851483	rs7627774	1	0.09596	31908
rs16851483	rs7627807	1	0.09596	31708
rs16851483	rs2035935	0.935673	0.09091	30577
rs16851483	rs79936528	1	0.09596	30208
rs16851483	rs78425303	0.935673	0.09091	24950
rs16851483	rs78341452	1	0.09596	22220
rs16851483	rs3732869	0.935673	0.09091	20342
rs16851483	rs4683612	1	0.09596	17827
rs16851483	rs78971034	1	0.09596	13026
rs16851483	rs116432286	1	0.09596	10848
rs16851483	rs80255756	1	0.09596	9624
rs16851483	rs78575557	1	0.09596	9099
rs16851483	rs59714050	1	0.09596	8142
rs16851483	rs60654199	1	0.09596	8141
rs16851483	rs114466221	1	0.09596	5560
rs16851483	rs77586571	1	0.09596	5012
rs16851483	rs3821709	1	0.09596	4837
rs16851483	rs4683610	1	0.09596	4180
rs16851483	rs76612873	1	0.09596	1970
rs16851483	rs16851483	1	0.09596	0
rs16907751	rs16907751	1	0.101	0
rs16951275	rs28427879	0.939414	0.197	47088
rs16951275	rs4776987	0.939414	0.197	46747
rs16951275	rs4776985	1	0.2071	45853
rs16951275	rs28587941	1	0.2071	45341
rs16951275	rs28539889	0.939414	0.197	44260
rs16951275	rs922494	1	0.2071	43476
rs16951275	rs4776984	1	0.2071	41026
rs16951275	rs7170185	1	0.2071	40132
rs16951275	rs28675295	0.969245	0.202	39232
rs16951275	rs28399056	1	0.2071	38842
rs16951275	rs4492996	1	0.2071	36072
rs16951275	rs8028313	0.969245	0.202	34111
rs16951275	rs28688285	0.910466	0.1919	33129
rs16951275	rs28670272	0.969245	0.202	32739
rs16951275	rs4776981	0.969245	0.202	32306
rs16951275	rs1026737	0.969245	0.202	29904
rs16951275	rs13329582	0.969245	0.202	27440
rs16951275	rs13329567	0.969245	0.202	27199
rs16951275	rs9920643	0.969245	0.202	27146
rs16951275	rs4776976	0.969245	0.202	26123
rs16951275	rs2278076	0.910466	0.1919	22432
rs16951275	rs3784718	0.969245	0.202	20836
rs16951275	rs13329413	0.910466	0.1919	19958
rs16951275	rs4548812	0.969245	0.202	16616
rs16951275	rs2045960	0.883557	0.197	14911
rs16951275	rs2127163	0.910466	0.1919	13674
rs16951275	rs28376010	0.910466	0.1919	13429
rs16951275	rs16951304	0.910466	0.1919	12450
rs16951275	rs28626095	0.969245	0.202	10439
rs16951275	rs2241423	0.969245	0.202	9670
rs16951275	rs4776375	0.969245	0.202	8387
rs16951275	rs4776972	0.939414	0.197	6268
rs16951275	rs2241420	0.969245	0.202	5648
rs16951275	rs3784710	0.969407	0.2121	4710
rs16951275	rs28463100	1	0.2071	1601
rs16951275	rs8025790	0.969245	0.202	769
rs16951275	rs7175517	1	0.2071	462
rs16951275	rs8030456	1	0.2071	312
rs16951275	rs16951275	1	0.2071	0
rs17001654	rs6829784	0.91757	0.1364	46189
rs17001654	rs112267445	0.91757	0.1364	43911
rs17001654	rs17001561	0.91757	0.1364	33450
rs17001654	rs72655532	0.91757	0.1364	18551
rs17001654	rs2119733	0.91757	0.1364	14820
rs17001654	rs6835324	0.91757	0.1364	12259
rs17001654	rs72655536	0.91757	0.1364	2464
rs17001654	rs12508946	0.91757	0.1364	1797
rs17001654	rs72655538	0.91757	0.1364	1315
rs17001654	rs72655539	0.91757	0.1364	844
rs17001654	rs17001654	1	0.1263	0
rs17094222	rs11190658	0.804482	0.1869	47934
rs17094222	rs10883521	0.804482	0.1869	44314
rs17094222	rs72844408	0.834087	0.1818	30027
rs17094222	rs58159281	0.834087	0.1818	28779
rs17094222	rs72838591	0.834087	0.1818	27507
rs17094222	rs117597828	0.834087	0.1818	20615
rs17094222	rs17113301	0.902435	0.1919	1318
rs17094222	rs17113297	0.902435	0.1919	542
rs17094222	rs17094222	1	0.1768	0
rs17203016	rs17203016	1	0.2273	0
rs17405819	rs72663572	0.935556	0.2828	44738
rs17405819	rs67970739	0.976843	0.2727	34265
rs17405819	rs10504597	0.976843	0.2727	32736
rs17405819	rs56126513	0.976843	0.2727	28760
rs17405819	rs55752015	0.976843	0.2727	28167
rs17405819	rs12547701	1	0.2778	24262
rs17405819	rs12543431	1	0.2778	23793
rs17405819	rs17404994	1	0.2778	23249
rs17405819	rs17405029	1	0.2778	22251
rs17405819	rs12678759	1	0.2778	19643
rs17405819	rs12548773	1	0.2778	19269
rs17405819	rs12543152	1	0.2778	19077
rs17405819	rs1037962	1	0.2778	19003
rs17405819	rs10957782	1	0.2778	18671
rs17405819	rs10808806	1	0.2778	18143
rs17405819	rs12547392	1	0.2778	17238
rs17405819	rs10808805	1	0.2778	16690
rs17405819	rs7833643	1	0.2778	15837
rs17405819	rs7833708	1	0.2778	15678
rs17405819	rs17321383	1	0.2778	15379
rs17405819	rs10957781	1	0.2778	14242
rs17405819	rs2126475	1	0.2778	13434
rs17405819	rs2126476	1	0.2778	13380
rs17405819	rs2169513	1	0.2778	13199
rs17405819	rs7822881	1	0.2778	13181
rs17405819	rs2891363	1	0.2778	12630
rs17405819	rs67130269	1	0.2778	10660
rs17405819	rs12541265	1	0.2778	10630
rs17405819	rs10957780	1	0.2778	9545
rs17405819	rs10957779	1	0.2778	8238
rs17405819	rs17321328	1	0.2778	7623
rs17405819	rs17406115	1	0.2778	7600
rs17405819	rs12156273	1	0.2778	7364
rs17405819	rs1462433	1	0.2778	6684
rs17405819	rs17321187	1	0.2778	6073
rs17405819	rs17320714	1	0.2778	5044
rs17405819	rs67149377	1	0.2778	4623
rs17405819	rs12679314	1	0.2778	4102
rs17405819	rs12546319	0.809253	0.3283	3639
rs17405819	rs12541263	1	0.2778	3137
rs17405819	rs17320964	1	0.2778	889
rs17405819	rs56044589	1	0.2778	317
rs17724992	rs35343344	0.853421	0.3535	16785
rs17724992	rs35648412	0.811875	0.3232	16021
rs17724992	rs12986231	0.853421	0.3535	14192
rs17724992	rs12984770	0.853421	0.3535	12573
rs17724992	rs58547189	0.853421	0.3535	7883
rs17724992	rs113230003	0.9216	0.3333	6131
rs17724992	rs9636202	1	0.3333	5587
rs17724992	rs12459368	1	0.3333	4552
rs17724992	rs12459965	1	0.3333	2630
rs17724992	rs66978877	1	0.3333	832
rs17724992	rs34518929	1	0.3333	619
rs17724992	rs17724992	1	0.3333	0
rs1808579	rs1652348	0.899507	0.4495	42621
rs1808579	rs12457261	0.938041	0.4596	41197
rs1808579	rs4800493	0.857775	0.4798	39044
rs1808579	rs2960578	0.899507	0.4495	38851
rs1808579	rs1623060	0.899507	0.4495	38295
rs1808579	rs2510340	0.857775	0.4798	37550
rs1808579	rs167336	0.839838	0.4747	29447
rs1808579	rs1631685	0.899507	0.4495	29351
rs1808579	rs11663558	0.857775	0.4798	29049
rs1808579	rs34833142	0.822895	0.4697	28950
rs1808579	rs11873508	0.839838	0.4747	28442
rs1808579	rs1788761	0.899507	0.4495	28196
rs1808579	rs303754	0.802086	0.4646	28124
rs1808579	rs34385798	0.839838	0.4747	27629
rs1808579	rs34865514	0.857775	0.4798	27619
rs1808579	rs1652343	0.899507	0.4495	27041
rs1808579	rs4800491	0.879727	0.4848	25589
rs1808579	rs182498	0.857775	0.4798	25525
rs1808579	rs1816303	0.857775	0.4798	25506
rs1808579	rs1818104	0.857775	0.4798	25504
rs1808579	rs3083439	0.857775	0.4798	24949
rs1808579	rs1652344	0.899507	0.4495	23969
rs1808579	rs2435307	0.916887	0.4646	23022
rs1808579	rs303761	0.857775	0.4798	22507
rs1808579	rs1618725	0.896444	0.4596	22064
rs1808579	rs4800487	0.857775	0.4798	21613
rs1808579	rs4800490	0.919131	0.4545	21193
rs1808579	rs7233671	0.938041	0.4596	19803
rs1808579	rs177430	0.938041	0.4596	18763
rs1808579	rs1429935	0.938041	0.4596	18672
rs1808579	rs1805082	0.938041	0.4596	15556
rs1808579	rs7239575	0.938041	0.4596	15147
rs1808579	rs1140458	0.938041	0.4596	14889
rs1808579	rs1788808	0.899507	0.4495	14865
rs1808579	rs6507705	0.938041	0.4596	13767
rs1808579	rs11665096	0.938041	0.4596	13137
rs1808579	rs4800488	0.938041	0.4596	12683
rs1808579	rs4800162	0.938041	0.4596	12531
rs1808579	rs12964689	0.938041	0.4596	12110
rs1808579	rs11664076	0.857775	0.4798	10681
rs1808579	rs6507716	0.938041	0.4596	10172
rs1808579	rs2510344	0.938041	0.4596	8397
rs1808579	rs1788817	0.899507	0.4495	7428
rs1808579	rs1367083	0.899507	0.4495	4648
rs1808579	rs2356683	0.938041	0.4596	3877
rs1808579	rs57440424	0.95842	0.4646	3726
rs1808579	rs58609749	0.95842	0.4646	3725
rs1808579	rs6507708	0.938041	0.4596	3432
rs1808579	rs891387	0.919131	0.4545	979
rs1808579	rs891386	0.879727	0.4848	917
rs1808579	rs1808579	1	0.4747	0
rs1928295	rs957512	0.801585	0.3788	27222
rs1928295	rs12001083	0.801585	0.3788	26395
rs1928295	rs7032255	0.814425	0.3838	21604
rs1928295	rs10759928	1	0.4394	19920
rs1928295	rs55823440	0.928156	0.4596	17908
rs1928295	rs1252008	1	0.4394	15645
rs1928295	rs9408901	1	0.4394	13632
rs1928295	rs10759926	0.814425	0.3838	12258
rs1928295	rs4443733	1	0.4394	10569
rs1928295	rs10983712	0.814425	0.3838	9747
rs1928295	rs10818054	0.814425	0.3838	9534
rs1928295	rs10983720	0.814425	0.3838	9004
rs1928295	rs10983719	0.814425	0.3838	7919
rs1928295	rs10116226	0.814425	0.3838	7162
rs1928295	rs10116193	0.814425	0.3838	7080
rs1928295	rs7047007	1	0.4394	6949
rs1928295	rs9409189	1	0.4394	4444
rs1928295	rs9299254	1	0.4394	4088
rs1928295	rs1013985	1	0.4394	3575
rs1928295	rs55654527	0.814425	0.3838	2159
rs1928295	rs9299255	1	0.4394	2003
rs1928295	rs7038943	0.814425	0.3838	1305
rs1928295	rs9408902	1	0.4394	481
rs1928295	rs1928295	1	0.4394	0
rs2033529	rs2033529	1	NA	0
rs2033732	rs6473528	0.802499	0.2374	17358
rs2033732	rs7815593	0.936417	0.2121	16834
rs2033732	rs1550215	1	0.2222	13412
rs2033732	rs2196618	0.802499	0.2374	9728
rs2033732	rs2196617	0.802499	0.2374	9685
rs2033732	rs10808859	0.967689	0.2172	5691
rs2033732	rs12546578	0.832451	0.2424	5559
rs2033732	rs2118320	0.967689	0.2172	4636
rs2033732	rs733594	0.863419	0.2475	2023
rs2033732	rs7821259	0.832451	0.2424	1910
rs2033732	rs1465809	1	0.2222	748
rs2033732	rs10110064	1	0.2222	118
rs2033732	rs2033731	1	0.2222	11
rs2033732	rs2033732	1	0.2222	0
rs205262	rs205262	1	0.2626	0
rs2075650	rs12972156	0.878764	0.1869	8160
rs2075650	rs12972970	0.878764	0.1869	8023
rs2075650	rs34342646	0.851822	0.1919	7489
rs2075650	rs6857	0.826054	0.197	3365
rs2075650	rs71352238	0.967477	0.1717	1283
rs2075650	rs11556505	1	0.1667	525
rs2075650	rs34404554	1	0.1667	290
rs2075650	rs2075650	1	0.1667	0
rs2080454	rs722395	0.855676	0.3687	29529
rs2080454	rs2908875	0.875837	0.3636	26832
rs2080454	rs2908876	0.855676	0.3687	25961
rs2080454	rs1861569	0.875837	0.3636	25415
rs2080454	rs1861568	0.875837	0.3636	25066
rs2080454	rs1420598	0.836922	0.3535	23303
rs2080454	rs1420601	0.875837	0.3636	23059
rs2080454	rs715017	0.978001	0.3485	22614
rs2080454	rs1477099	0.978001	0.3485	20896
rs2080454	rs8048764	0.875837	0.3636	19745
rs2080454	rs2908879	0.875837	0.3636	18989
rs2080454	rs755284	0.978001	0.3485	18348
rs2080454	rs1894952	0.875837	0.3636	17102
rs2080454	rs3095670	0.978001	0.3485	13618
rs2080454	rs2967261	0.89653	0.3687	12655
rs2080454	rs34981531	0.870942	0.3737	12608
rs2080454	rs2908882	0.89653	0.3687	11688
rs2080454	rs2908890	0.978001	0.3485	8626
rs2080454	rs1894951	1	0.3535	7596
rs2080454	rs2908871	1	0.3535	7229
rs2080454	rs2908884	1	0.3535	6928
rs2080454	rs11076463	1	0.3535	5997
rs2080454	rs2908889	1	0.3535	5402
rs2080454	rs76156409	1	0.3535	4421
rs2080454	rs11860816	1	0.3535	2652
rs2080454	rs2080454	1	0.3535	0
rs2112347	rs42302	0.90992	0.3131	49688
rs2112347	rs40060	0.953393	0.3232	47856
rs2112347	rs34359	0.930356	0.3283	47549
rs2112347	rs34360	0.930356	0.3283	47534
rs2112347	rs34361	0.953393	0.3232	43396
rs2112347	rs16872768	1	0.3333	33035
rs2112347	rs4704230	0.976673	0.3283	28761
rs2112347	rs6881648	1	0.3333	23393
rs2112347	rs10057967	0.976673	0.3283	17486
rs2112347	rs6874626	1	0.3333	15666
rs2112347	rs3797580	0.976673	0.3283	12186
rs2112347	rs2307111	0.911252	0.3535	11564
rs2112347	rs6453143	0.818068	0.3434	7968
rs2112347	rs6864091	1	0.3333	5240
rs2112347	rs2112347	1	0.3333	0
rs2121279	rs72855146	0.844541	0.101	8985
rs2121279	rs72855148	0.844541	0.101	7703
rs2121279	rs76387504	0.844541	0.101	2634
rs2121279	rs72855154	0.844541	0.101	2285
rs2121279	rs6714473	0.844541	0.101	2203
rs2121279	rs72855158	0.844541	0.101	1964
rs2121279	rs112642138	0.844541	0.101	1411
rs2121279	rs72855161	0.959159	0.1162	329
rs2121279	rs17835238	0.959159	0.1162	250
rs2121279	rs2121279	1	0.1212	0
rs2176040	rs2713542	0.859446	0.3434	49236
rs2176040	rs2713541	0.859446	0.3434	48966
rs2176040	rs2673131	0.859446	0.3434	48446
rs2176040	rs1515102	0.859446	0.3434	48185
rs2176040	rs2713540	0.859446	0.3434	47684
rs2176040	rs1399625	0.859446	0.3434	46145
rs2176040	rs2943653	0.831088	0.3283	45031
rs2176040	rs2713539	0.859446	0.3434	44323
rs2176040	rs1567973	0.859446	0.3434	43400
rs2176040	rs2673128	0.859446	0.3434	43218
rs2176040	rs2396315	0.859421	0.3535	40727
rs2176040	rs2396316	0.839738	0.3485	40725
rs2176040	rs1515100	0.86366	0.3535	36115
rs2176040	rs1515099	0.844439	0.3485	36097
rs2176040	rs2943660	0.86366	0.3535	35741
rs2176040	rs1399626	0.879611	0.3384	32614
rs2176040	rs2943659	0.898974	0.3434	32452
rs2176040	rs2943658	0.879611	0.3384	30782
rs2176040	rs952227	0.850605	0.3232	30722
rs2176040	rs1515108	0.88299	0.3485	30284
rs2176040	rs1515110	0.898974	0.3434	29414
rs2176040	rs2943656	0.898974	0.3434	29116
rs2176040	rs2972156	1	0.3384	24976
rs2176040	rs2972155	0.97853	0.3333	24896
rs2176040	rs2972143	1	0.3384	23563
rs2176040	rs2943654	0.958033	0.3384	19952
rs2176040	rs2943652	0.960121	0.3485	15644
rs2176040	rs2972135	0.979117	0.3434	15398
rs2176040	rs1913657	1	0.3384	14699
rs2176040	rs2972136	1	0.3384	14233
rs2176040	rs2972137	1	0.3384	13559
rs2176040	rs2972138	1	0.3384	13415
rs2176040	rs2943649	0.97853	0.3333	12889
rs2176040	rs2972140	0.935836	0.3333	11309
rs2176040	rs2138157	0.939391	0.3434	10915
rs2176040	rs1399627	0.97853	0.3333	9391
rs2176040	rs2972144	1	0.3384	8609
rs2176040	rs2972145	0.979117	0.3434	8507
rs2176040	rs2972146	0.960121	0.3485	7896
rs2176040	rs2943648	0.960121	0.3485	7688
rs2176040	rs2943647	0.979117	0.3434	7173
rs2176040	rs2972147	0.979117	0.3434	7052
rs2176040	rs2943646	0.979117	0.3434	6732
rs2176040	rs2943645	0.979117	0.3434	6378
rs2176040	rs1024137	0.960121	0.3485	3074
rs2176040	rs2222018	1	0.3384	2418
rs2176040	rs2138161	1	0.3384	2357
rs2176040	rs2203452	1	0.3384	1956
rs2176040	rs2943640	0.958033	0.3384	783
rs2176040	rs1515104	0.97853	0.3333	397
rs2176040	rs2176040	1	0.3384	0
rs2176598	rs6485462	0.836512	0.3232	48078
rs2176598	rs7118659	0.836512	0.3232	47153
rs2176598	rs7118906	0.836512	0.3232	46958
rs2176598	rs4755744	0.855659	0.3182	46548
rs2176598	rs1878850	0.855659	0.3182	43802
rs2176598	rs1878851	0.855659	0.3182	43754
rs2176598	rs4755745	0.855659	0.3182	43274
rs2176598	rs10838174	0.855659	0.3182	41521
rs2176598	rs10838175	0.836512	0.3232	41393
rs2176598	rs4755747	0.855659	0.3182	40315
rs2176598	rs1518814	0.855659	0.3182	39645
rs2176598	rs1518815	0.836512	0.3232	39240
rs2176598	rs6485464	0.855659	0.3182	38797
rs2176598	rs10768981	0.836512	0.3232	32502
rs2176598	rs10400343	0.836512	0.3232	31773
rs2176598	rs10742689	0.836512	0.3232	27682
rs2176598	rs7129046	0.836512	0.3232	26727
rs2176598	rs10838180	0.836512	0.3232	25961
rs2176598	rs2863026	0.855659	0.3182	25624
rs2176598	rs10768983	0.855659	0.3182	24343
rs2176598	rs6485466	0.836512	0.3232	21077
rs2176598	rs7101808	0.836512	0.3232	20699
rs2176598	rs10768984	0.855659	0.3182	20078
rs2176598	rs2037297	0.855659	0.3182	17573
rs2176598	rs7131110	0.855659	0.3182	17428
rs2176598	rs6485468	0.836512	0.3232	16367
rs2176598	rs1464229	0.836512	0.3232	15940
rs2176598	rs1464230	0.855659	0.3182	15524
rs2176598	rs6485469	0.855659	0.3182	14985
rs2176598	rs9651613	0.855659	0.3182	14394
rs2176598	rs35186585	0.886304	0.2576	14256
rs2176598	rs7935296	0.836512	0.3232	12804
rs2176598	rs6485470	0.836512	0.3232	12475
rs2176598	rs11555762	0.855659	0.3182	12420
rs2176598	rs3736505	0.855659	0.3182	12157
rs2176598	rs12417393	0.855659	0.3182	11436
rs2176598	rs58817325	0.855659	0.3182	11038
rs2176598	rs11037663	0.836512	0.3232	10369
rs2176598	rs3781805	0.836512	0.3232	8177
rs2176598	rs6485473	0.836512	0.3232	7923
rs2176598	rs1518821	0.855659	0.3182	7718
rs2176598	rs1518822	0.855659	0.3182	7519
rs2176598	rs11037676	0.836512	0.3232	6934
rs2176598	rs7931097	0.836512	0.3232	6860
rs2176598	rs7934707	0.836512	0.3232	6350
rs2176598	rs2139153	0.855659	0.3182	5724
rs2176598	rs10838186	0.836512	0.3232	5702
rs2176598	rs10838185	0.836512	0.3232	5661
rs2176598	rs2139154	0.855659	0.3182	5596
rs2176598	rs10838184	1	0.2828	5582
rs2176598	rs939015	0.855659	0.3182	4373
rs2176598	rs939016	1	0.2828	4090
rs2176598	rs6485474	0.855659	0.3182	3765
rs2176598	rs10742690	0.836512	0.3232	3374
rs2176598	rs1914773	0.836512	0.3232	2016
rs2176598	rs9971535	0.855659	0.3182	1953
rs2176598	rs7111450	0.836512	0.3232	1248
rs2176598	rs2176598	1	0.2828	0
rs2207139	rs62405422	0.924556	0.1667	48585
rs2207139	rs77891659	1	0.1667	48162
rs2207139	rs12524834	1	0.1667	47953
rs2207139	rs2206277	0.924556	0.1667	46964
rs2207139	rs62407779	1	0.1667	44594
rs2207139	rs987237	0.924556	0.1667	42440
rs2207139	rs4715207	0.924556	0.1667	36212
rs2207139	rs3798526	0.924556	0.1667	35703
rs2207139	rs62407774	1	0.1667	35114
rs2207139	rs62405437	0.924556	0.1667	31761
rs2207139	rs62405438	0.924556	0.1667	30176
rs2207139	rs72892910	0.924556	0.1667	28603
rs2207139	rs62407770	1	0.1667	27711
rs2207139	rs943005	1	0.1667	20330
rs2207139	rs62405443	1	0.1667	18845
rs2207139	rs375657178	1	0.1667	16807
rs2207139	rs72891717	1	0.1667	12745
rs2207139	rs4711961	0.962084	0.1616	12406
rs2207139	rs734597	0.962084	0.1616	9211
rs2207139	rs1075847	0.962084	0.1616	8714
rs2207139	rs62405439	1	0.1667	1996
rs2207139	rs2207139	1	0.1667	0
rs2245368	rs7804790	0.974639	0.2475	40068
rs2245368	rs7792176	0.974639	0.2475	39543
rs2245368	rs7788420	0.974639	0.2475	39472
rs2245368	rs10257197	0.946286	0.2424	38368
rs2245368	rs113026793	0.952618	0.2525	34571
rs2245368	rs55654714	0.974639	0.2475	34089
rs2245368	rs4265120	0.916692	0.2626	32743
rs2245368	rs36036189	1	0.2424	32403
rs2245368	rs6465374	0.923001	0.2475	32150
rs2245368	rs6951489	1	0.2424	31696
rs2245368	rs7792906	1	0.2424	30115
rs2245368	rs9692114	0.974639	0.2475	29672
rs2245368	rs6953561	1	0.2424	29248
rs2245368	rs2429289	0.974639	0.2475	29175
rs2245368	rs4729098	1	0.2424	28927
rs2245368	rs28878179	0.952618	0.2525	28757
rs2245368	rs4727295	1	0.2424	28613
rs2245368	rs62477765	0.974639	0.2475	28566
rs2245368	rs200434940	0.918769	0.2374	27269
rs2245368	rs2260084	0.830113	0.2778	26863
rs2245368	rs36028884	0.973215	0.2374	26126
rs2245368	rs56010427	1	0.2424	25731
rs2245368	rs62473676	0.923001	0.2475	25672
rs2245368	rs4406337	1	0.2424	24110
rs2245368	rs6954694	1	0.2424	23955
rs2245368	rs7787384	1	0.2424	23584
rs2245368	rs7807098	1	0.2424	23531
rs2245368	rs13231486	0.824473	0.3283	22989
rs2245368	rs13240802	0.824473	0.3283	22966
rs2245368	rs4307272	1	0.2424	22815
rs2245368	rs28405224	0.973236	0.2475	22439
rs2245368	rs62474172	1	0.2424	22365
rs2245368	rs62650373	0.945545	0.2424	18476
rs2245368	rs62473690	0.902055	0.2677	14039
rs2245368	rs3864555	0.933437	0.2576	13930
rs2245368	rs28731188	0.947601	0.2323	11552
rs2245368	rs141113829	0.916692	0.2626	11241
rs2245368	rs4634558	0.973264	0.2374	10610
rs2245368	rs11761665	1	0.2424	10478
rs2245368	rs62473704	0.835511	0.298	7837
rs2245368	rs62473705	0.835511	0.298	7826
rs2245368	rs4510776	1	0.2424	6380
rs2245368	rs4639445	1	0.2424	5496
rs2245368	rs62473709	1	0.2424	3795
rs2245368	rs62473710	0.973264	0.2374	3782
rs2245368	rs1861026	0.973236	0.2475	2821
rs2245368	rs2539626	0.923179	0.2273	2496
rs2245368	rs6956966	1	0.2424	2478
rs2245368	rs62473744	1	0.2424	2264
rs2245368	rs62473743	1	0.2424	2156
rs2245368	rs2430307	1	0.2424	1801
rs2245368	rs2462310	1	0.2424	825
rs2245368	rs12536404	1	0.2424	597
rs2245368	rs56083327	1	0.2424	205
rs2245368	rs2245368	1	0.2424	0
rs2287019	rs2238691	0.906364	0.1768	23129
rs2287019	rs11672660	0.906364	0.1768	21988
rs2287019	rs34783010	0.906364	0.1768	21758
rs2287019	rs1800437	0.906364	0.1768	20780
rs2287019	rs10423928	0.906364	0.1768	19868
rs2287019	rs11879227	0.965284	0.1667	8821
rs2287019	rs2287019	1	0.1616	0
rs2365389	rs35198002	0.960843	0.3232	49982
rs2365389	rs17064630	0.960843	0.3232	49967
rs2365389	rs9846073	0.960843	0.3232	49912
rs2365389	rs1916802	0.980251	0.3283	49652
rs2365389	rs1916801	0.960843	0.3232	49416
rs2365389	rs1916800	0.960843	0.3232	49265
rs2365389	rs11130822	0.960843	0.3232	49122
rs2365389	rs9844741	0.980251	0.3283	48782
rs2365389	rs9882800	0.960843	0.3232	48730
rs2365389	rs6787292	0.960843	0.3232	48631
rs2365389	rs6787313	0.960843	0.3232	48486
rs2365389	rs6787595	0.960843	0.3232	48338
rs2365389	rs1980311	0.960843	0.3232	47477
rs2365389	rs1980310	0.960843	0.3232	47419
rs2365389	rs1980309	0.960843	0.3232	47341
rs2365389	rs1980308	0.960843	0.3232	47227
rs2365389	rs4535219	0.980251	0.3283	47146
rs2365389	rs1554599	0.960843	0.3232	46721
rs2365389	rs9856859	0.960843	0.3232	45857
rs2365389	rs9860681	0.960843	0.3232	45798
rs2365389	rs9823201	0.942156	0.3182	45719
rs2365389	rs9843237	0.960843	0.3232	45698
rs2365389	rs12487914	0.942156	0.3182	45210
rs2365389	rs9714003	0.942156	0.3182	44935
rs2365389	rs12491421	0.924154	0.3131	44887
rs2365389	rs199846247	0.873936	0.298	44436
rs2365389	rs200444761	0.873936	0.298	44416
rs2365389	rs201162508	0.873936	0.298	44378
rs2365389	rs76495385	0.960843	0.3232	43861
rs2365389	rs141954845	0.960843	0.3232	43551
rs2365389	rs7432943	0.960843	0.3232	42815
rs2365389	rs146317771	0.960843	0.3232	42668
rs2365389	rs4688351	0.960843	0.3232	41832
rs2365389	rs4688352	0.941293	0.3283	41684
rs2365389	rs4688354	0.960843	0.3232	41461
rs2365389	rs13069233	0.980373	0.3283	41359
rs2365389	rs4688355	0.960843	0.3232	41341
rs2365389	rs4605537	0.960843	0.3232	41160
rs2365389	rs815706	0.980373	0.3283	40473
rs2365389	rs11130826	0.960843	0.3232	40040
rs2365389	rs11130828	0.980251	0.3283	39552
rs2365389	rs9875827	0.960843	0.3232	39258
rs2365389	rs9856189	0.960843	0.3232	39232
rs2365389	rs34706798	0.88745	0.303	38519
rs2365389	rs34515056	0.88745	0.303	38443
rs2365389	rs4688358	0.88745	0.303	37661
rs2365389	rs4688359	0.88745	0.303	37582
rs2365389	rs112604501	0.88745	0.303	37002
rs2365389	rs202040070	0.820406	0.2828	36880
rs2365389	rs74627412	0.88745	0.303	35871
rs2365389	rs193017108	0.88745	0.303	35806
rs2365389	rs79862154	0.96	0.3333	34849
rs2365389	rs11720254	0.960843	0.3232	33738
rs2365389	rs62268425	0.960843	0.3232	29675
rs2365389	rs9843007	0.88745	0.303	29385
rs2365389	rs4688379	0.980251	0.3283	29005
rs2365389	rs815715	0.9604	0.3333	27622
rs2365389	rs815712	0.980373	0.3283	26607
rs2365389	rs863635	0.980373	0.3283	25952
rs2365389	rs815710	0.980373	0.3283	25687
rs2365389	rs815709	0.980373	0.3283	25545
rs2365389	rs815708	0.980373	0.3283	23611
rs2365389	rs815707	0.980373	0.3283	23466
rs2365389	rs7617641	0.980373	0.3283	22502
rs2365389	rs6445197	1	0.3333	22469
rs2365389	rs1524019	0.980373	0.3283	20989
rs2365389	rs9855716	0.980373	0.3283	20627
rs2365389	rs843812	0.980373	0.3283	18951
rs2365389	rs815717	0.980373	0.3283	17958
rs2365389	rs1949772	0.980373	0.3283	13975
rs2365389	rs1880215	1	0.3333	10999
rs2365389	rs6445201	0.980373	0.3283	10993
rs2365389	rs6809031	1	0.3333	10613
rs2365389	rs7629340	0.980373	0.3283	10535
rs2365389	rs9631502	0.980373	0.3283	9008
rs2365389	rs9631501	0.980373	0.3283	8991
rs2365389	rs12715567	0.980373	0.3283	8875
rs2365389	rs6445199	1	0.3333	8065
rs2365389	rs6785875	0.980373	0.3283	7149
rs2365389	rs6445200	0.980373	0.3283	4586
rs2365389	rs9831249	0.980373	0.3283	4071
rs2365389	rs9859004	1	0.3333	3766
rs2365389	rs2365389	1	0.3333	0
rs2650492	rs28685654	0.97849	0.2929	15991
rs2650492	rs6498084	0.956368	0.298	7443
rs2650492	rs2726034	0.934851	0.303	3471
rs2650492	rs2650492	1	0.298	0
rs2820292	rs2644128	0.979595	0.4646	9153
rs2820292	rs2494112	0.979595	0.4646	3546
rs2820292	rs2820290	0.979099	0.4545	605
rs2820292	rs2494116	0.979595	0.4646	136
rs2820292	rs2820292	1	0.4596	0
rs2836754	rs2836758	1	0.399	3422
rs2836754	rs2410065	0.871394	0.3636	3301
rs2836754	rs8126698	0.871394	0.3636	2628
rs2836754	rs7279192	1	0.399	1344
rs2836754	rs2836756	1	0.399	1341
rs2836754	rs8133137	0.871394	0.3636	1237
rs2836754	rs7278605	1	0.399	1206
rs2836754	rs7279866	1	0.399	1182
rs2836754	rs2836755	1	0.399	964
rs2836754	rs7279422	1	0.399	960
rs2836754	rs2836751	1	0.399	781
rs2836754	rs11701117	1	0.399	772
rs2836754	rs2836753	1	0.399	553
rs2836754	rs11701004	1	0.399	362
rs2836754	rs2836754	1	0.399	0
rs29941	rs29947	0.864369	0.2727	9681
rs29941	rs7256653	0.939154	0.3232	7173
rs29941	rs14810	0.959297	0.298	4629
rs29941	rs865637	0.939154	0.3232	3856
rs29941	rs29944	0.979285	0.303	2634
rs29941	rs40815	0.939154	0.3232	2530
rs29941	rs29937	0.919905	0.3283	2416
rs29941	rs29938	0.939154	0.3232	1949
rs29941	rs29943	1	0.3081	1322
rs29941	rs29939	1	0.3081	1268
rs29941	rs29940	1	0.3081	502
rs29941	rs29942	1	0.3081	255
rs29941	rs29941	1	0.3081	0
rs3101336	rs2568958	1	0.3636	13931
rs3101336	rs2568956	1	0.3636	13191
rs3101336	rs2568952	1	0.3636	3920
rs3101336	rs3101339	1	0.3636	2516
rs3101336	rs2815765	1	0.3636	1045
rs3101336	rs11209943	0.979256	0.3586	685
rs3101336	rs3101337	1	0.3636	51
rs3101336	rs3101336	1	0.3636	0
rs3736485	rs4144941	0.961419	0.4798	48196
rs3736485	rs12592889	0.961419	0.4798	46562
rs3736485	rs12592179	0.855889	0.4899	45472
rs3736485	rs8024506	0.855889	0.4899	44324
rs3736485	rs12102203	0.961419	0.4798	42949
rs3736485	rs28680710	0.855889	0.4899	40381
rs3736485	rs12595123	0.840173	0.4949	39074
rs3736485	rs10467924	0.961419	0.4798	38969
rs3736485	rs17603116	0.855889	0.4899	38267
rs3736485	rs55981933	0.855889	0.4899	36826
rs3736485	rs7173880	0.961419	0.4798	36823
rs3736485	rs11070853	0.855889	0.4899	35593
rs3736485	rs10851500	0.961419	0.4798	35210
rs3736485	rs11070852	0.961419	0.4798	33684
rs3736485	rs7171439	0.961419	0.4798	33086
rs3736485	rs8030534	0.961419	0.4798	31106
rs3736485	rs4774592	0.961419	0.4798	30269
rs3736485	rs4775946	0.961419	0.4798	27320
rs3736485	rs4775944	0.961419	0.4798	27000
rs3736485	rs7162563	0.855889	0.4899	26457
rs3736485	rs8042221	0.961419	0.4798	26003
rs3736485	rs4774591	0.855889	0.4899	21575
rs3736485	rs4775943	0.855889	0.4899	21495
rs3736485	rs10467923	0.961419	0.4798	18655
rs3736485	rs11636170	0.961419	0.4798	18477
rs3736485	rs4774589	0.841368	0.4848	18437
rs3736485	rs11070851	0.877458	0.4848	14639
rs3736485	rs10220909	0.961419	0.4798	13802
rs3736485	rs12913493	0.811439	0.4747	13314
rs3736485	rs28878886	0.873128	0.4949	12282
rs3736485	rs28415556	0.855889	0.4899	11864
rs3736485	rs8038101	0.873128	0.4949	11536
rs3736485	rs8039073	0.855889	0.4899	11296
rs3736485	rs1080394	0.877458	0.4848	9011
rs3736485	rs12593979	0.841368	0.4848	7031
rs3736485	rs12438892	0.841368	0.4848	6630
rs3736485	rs12441759	0.841368	0.4848	6423
rs3736485	rs1031664	0.942725	0.4848	6287
rs3736485	rs6493498	0.980905	0.4747	5841
rs3736485	rs7162412	0.841368	0.4848	5384
rs3736485	rs11631408	0.961791	0.4798	2374
rs3736485	rs7165887	0.90686	0.4949	2236
rs3736485	rs11630842	0.924034	0.4899	2042
rs3736485	rs11630743	0.924034	0.4899	1999
rs3736485	rs3736485	1	0.4798	0
rs3810291	rs55731973	0.921586	0.298	47374
rs3810291	rs12609406	0.921586	0.298	42125
rs3810291	rs4804026	0.921586	0.298	41376
rs3810291	rs4804025	0.921586	0.298	40220
rs3810291	rs4804024	0.921586	0.298	40209
rs3810291	rs8101091	0.921586	0.298	31598
rs3810291	rs8101149	0.921586	0.298	31438
rs3810291	rs10408163	0.921586	0.298	28099
rs3810291	rs7257381	0.921586	0.298	22811
rs3810291	rs2303108	0.921586	0.298	20892
rs3810291	rs7248181	0.921586	0.298	19199
rs3810291	rs2303107	0.921586	0.298	18769
rs3810291	rs11083860	0.921586	0.298	17461
rs3810291	rs7251104	0.921586	0.298	16695
rs3810291	rs7250850	0.921586	0.298	16514
rs3810291	rs6509311	0.921586	0.298	16237
rs3810291	rs3745619	0.921586	0.298	15696
rs3810291	rs62136859	0.939038	0.3131	13353
rs3810291	rs4802331	0.939038	0.3131	12746
rs3810291	rs12609461	0.939038	0.3131	12461
rs3810291	rs28590228	0.939038	0.3131	12239
rs3810291	rs11667244	0.921586	0.298	11182
rs3810291	rs4804023	0.921586	0.298	10610
rs3810291	rs4804022	0.921586	0.298	10578
rs3810291	rs10415740	0.921586	0.298	8262
rs3810291	rs10415551	0.921586	0.298	8249
rs3810291	rs73059368	0.905663	0.3434	4412
rs3810291	rs11671304	0.905663	0.3434	4360
rs3810291	rs11671280	0.905663	0.3434	4359
rs3810291	rs7255995	0.899928	0.303	4035
rs3810291	rs2241388	0.903316	0.2929	3984
rs3817334	rs12798028	1	0.404	46354
rs3817334	rs11039307	1	0.404	39841
rs3817334	rs11039308	1	0.404	28581
rs3817334	rs113211479	1	0.404	18868
rs3817334	rs12419507	1	0.404	18626
rs3817334	rs59360790	1	0.404	18182
rs3817334	rs11039324	1	0.404	14693
rs3817334	rs3817334	1	0.404	0
rs3849570	rs9826270	0.977377	0.3434	49757
rs3849570	rs11712243	0.810967	0.303	48562
rs3849570	rs6548773	0.977377	0.3434	48110
rs3849570	rs13088000	0.977377	0.3434	47292
rs3849570	rs9826069	0.977386	0.3333	45630
rs3849570	rs78242412	0.954188	0.3384	44893
rs3849570	rs11915042	0.977377	0.3434	41948
rs3849570	rs11915016	0.977377	0.3434	41854
rs3849570	rs13062054	0.835753	0.298	41794
rs3849570	rs10154945	0.977377	0.3434	41654
rs3849570	rs13062245	0.835753	0.298	41606
rs3849570	rs13084107	0.835753	0.298	41465
rs3849570	rs3772896	0.977386	0.3333	40144
rs3849570	rs2316037	0.977377	0.3434	38616
rs3849570	rs13074632	0.835753	0.298	36880
rs3849570	rs9818006	0.956429	0.3485	36118
rs3849570	rs6795133	0.835753	0.298	35845
rs3849570	rs9817181	1	0.3384	35653
rs3849570	rs7638516	0.978197	0.3434	34137
rs3849570	rs3821548	0.977386	0.3333	33384
rs3849570	rs7620240	0.977386	0.3333	29325
rs3849570	rs11711331	1	0.3384	26928
rs3849570	rs3772895	1	0.3384	22619
rs3849570	rs9842330	1	0.3384	22576
rs3849570	rs9828309	0.910678	0.3485	20065
rs3849570	rs3860595	0.978197	0.3434	19672
rs3849570	rs3755713	0.835753	0.298	19112
rs3849570	rs2290081	1	0.3384	18613
rs3849570	rs3772882	0.978197	0.3434	16490
rs3849570	rs13072957	0.835753	0.298	15870
rs3849570	rs3772883	0.978197	0.3434	10690
rs3849570	rs3772884	0.835753	0.298	10608
rs3849570	rs13340130	1	0.3384	1142
rs3888190	rs62036623	1	0.3636	49751
rs3888190	rs62036624	1	0.3636	49556
rs3888190	rs72793812	1	0.3636	49105
rs3888190	rs12443881	1	0.3636	47709
rs3888190	rs55991577	1	0.3636	46461
rs3888190	rs56358680	1	0.3636	46368
rs3888190	rs62036626	1	0.3636	45202
rs3888190	rs62036657	1	0.3636	45121
rs3888190	rs12444171	1	0.3636	44235
rs3888190	rs6565293	0.812576	0.3333	43762
rs3888190	rs56404918	1	0.3636	42646
rs3888190	rs55719896	1	0.3636	42620
rs3888190	rs55830740	1	0.3636	42337
rs3888190	rs12928404	0.962921	0.3737	42240
rs3888190	rs12325113	1	0.3636	40818
rs3888190	rs12325278	1	0.3636	40668
rs3888190	rs62036658	1	0.3636	39115
rs3888190	rs12919058	0.812576	0.3333	38332
rs3888190	rs3924376	0.831584	0.3283	36492
rs3888190	rs3088215	1	0.3636	35490
rs3888190	rs28403629	1	0.3636	34717
rs3888190	rs62037414	0.831584	0.3283	34035
rs3888190	rs61737565	1	0.3636	33964
rs3888190	rs4788099	1	0.3636	33759
rs3888190	rs9708958	0.831584	0.3283	33257
rs3888190	rs11646653	0.831584	0.3283	32663
rs3888190	rs7184597	0.831584	0.3283	32323
rs3888190	rs7187776	0.980685	0.3687	31841
rs3888190	rs7206214	0.849931	0.3333	29855
rs3888190	rs9972693	1	0.3636	29684
rs3888190	rs113079736	1	0.3636	29303
rs3888190	rs12325014	0.980085	0.3687	29249
rs3888190	rs7188071	0.834044	0.3283	28158
rs3888190	rs9972768	1	0.3636	27752
rs3888190	rs56040780	1	0.3636	27605
rs3888190	rs10499	0.834044	0.3283	26041
rs3888190	rs72793815	1	0.3636	26035
rs3888190	rs80275162	1	0.3636	25969
rs3888190	rs8046545	0.834044	0.3283	25731
rs3888190	rs371918919	0.800838	0.3182	25521
rs3888190	rs56226746	1	0.3636	25037
rs3888190	rs56163509	1	0.3636	25015
rs3888190	rs4788100	1	0.3636	24813
rs3888190	rs62037363	1	0.3636	24444
rs3888190	rs7189927	0.849931	0.3333	24301
rs3888190	rs7205323	1	0.3636	23594
rs3888190	rs7187333	1	0.3636	23570
rs3888190	rs147684209	1	0.3636	22425
rs3888190	rs149601295	1	0.3636	22327
rs3888190	rs8060365	0.849931	0.3333	21823
rs3888190	rs4788101	1	0.3636	21682
rs3888190	rs62037364	1	0.3636	20791
rs3888190	rs62037365	1	0.3636	20524
rs3888190	rs11150609	1	0.3636	18890
rs3888190	rs12446589	1	0.3636	18524
rs3888190	rs12448902	0.905618	0.3384	18295
rs3888190	rs62037366	1	0.3636	17829
rs3888190	rs11859512	1	0.3636	17633
rs3888190	rs11861132	1	0.3636	17626
rs3888190	rs7499337	1	0.3636	17132
rs3888190	rs6565229	1	0.3636	16888
rs3888190	rs9931989	0.849931	0.3333	16598
rs3888190	rs4788102	1	0.3636	16088
rs3888190	rs62037367	1	0.3636	14939
rs3888190	rs7198606	1	0.3636	14364
rs3888190	rs11864750	1	0.3636	14282
rs3888190	rs7193733	1	0.3636	14004
rs3888190	rs11863370	1	0.3636	10002
rs3888190	rs8056890	0.849931	0.3333	7966
rs3888190	rs7498603	1	0.3636	7062
rs3888190	rs11642449	0.849931	0.3333	6529
rs3888190	rs62037369	1	0.3636	5645
rs3888190	rs8061590	1	0.3636	5644
rs3888190	rs7498555	1	0.3636	4085
rs3888190	rs11641216	1	0.3636	4046
rs3888190	rs11645143	1	0.3636	3923
rs3888190	rs7359397	1	0.3636	3827
rs3888190	rs72793818	1	0.3636	3651
rs3888190	rs11864107	1	0.3636	3555
rs3888190	rs8055138	1	0.3636	1979
rs3888190	rs62037371	1	0.3636	645
rs3888190	rs3888190	1	0.3636	0
rs4256980	rs10769931	0.935772	0.3434	37834
rs4256980	rs10769932	0.935772	0.3434	37600
rs4256980	rs4929923	0.935772	0.3434	34739
rs4256980	rs4929924	0.935772	0.3434	34614
rs4256980	rs4929947	0.935772	0.3434	33945
rs4256980	rs4929948	1	0.3283	29409
rs4256980	rs12803166	1	0.3283	27702
rs4256980	rs11042016	1	0.3283	26815
rs4256980	rs11042017	1	0.3283	24248
rs4256980	rs11042018	1	0.3283	24232
rs4256980	rs12575252	1	0.3283	20134
rs4256980	rs4929925	1	0.3283	18752
rs4256980	rs36092927	1	0.3283	18400
rs4256980	rs4929926	1	0.3283	15563
rs4256980	rs4929927	1	0.3283	15454
rs4256980	rs7126235	1	0.3283	15397
rs4256980	rs7113874	1	0.3283	14077
rs4256980	rs11042023	0.955166	0.3384	11423
rs4256980	rs10769939	1	0.3283	9700
rs4256980	rs10840099	1	0.3283	6259
rs4256980	rs6486253	1	0.3283	5589
rs4256980	rs2316901	1	0.3283	5077
rs4256980	rs10840100	1	0.3283	4502
rs4256980	rs34867877	1	0.3283	3262
rs4256980	rs7950528	1	0.3283	3246
rs4256980	rs4929928	1	0.3283	1147
rs4256980	rs4256980	1	0.3283	0
rs4740619	rs10810401	0.976713	0.4646	49841
rs4740619	rs276455	0.841112	0.5	49517
rs4740619	rs276454	0.815315	0.4949	49279
rs4740619	rs10756690	0.976713	0.4646	49236
rs4740619	rs192466	0.815315	0.4949	48931
rs4740619	rs7035863	0.841112	0.5	48849
rs4740619	rs10810402	0.953344	0.4596	47792
rs4740619	rs10733295	0.841112	0.5	47575
rs4740619	rs1355171	0.841112	0.5	47368
rs4740619	rs4448380	0.953344	0.4596	46318
rs4740619	rs10125463	0.841112	0.5	43599
rs4740619	rs7049176	0.976713	0.4646	43101
rs4740619	rs4741510	0.909304	0.4495	42954
rs4740619	rs10810426	0.841112	0.5	42752
rs4740619	rs10121591	0.841112	0.5	41929
rs4740619	rs10118359	0.841112	0.5	41856
rs4740619	rs6474946	0.841112	0.5	40643
rs4740619	rs7848511	0.841112	0.5	40339
rs4740619	rs4740617	0.976713	0.4646	38102
rs4740619	rs146762198	0.953344	0.4596	37284
rs4740619	rs140382641	0.841112	0.5	37177
rs4740619	rs6474945	0.976713	0.4646	36166
rs4740619	rs6474944	0.976713	0.4646	36119
rs4740619	rs9696751	0.976713	0.4646	35299
rs4740619	rs10756676	0.976713	0.4646	35225
rs4740619	rs2457265	0.856654	0.4949	35168
rs4740619	rs2457263	0.856654	0.4949	34976
rs4740619	rs4741514	0.856654	0.4949	34975
rs4740619	rs10810407	0.976713	0.4646	33585
rs4740619	rs1553728	0.954808	0.4596	33376
rs4740619	rs6474942	0.976713	0.4646	32386
rs4740619	rs10810408	0.976713	0.4646	32355
rs4740619	rs432452	0.856654	0.4949	32258
rs4740619	rs2055772	0.976713	0.4646	32225
rs4740619	rs4740622	0.93183	0.4545	31276
rs4740619	rs4741515	0.976713	0.4646	31260
rs4740619	rs7034484	0.841112	0.5	30875
rs4740619	rs7030846	0.841112	0.5	30483
rs4740619	rs7046351	0.841112	0.5	30095
rs4740619	rs10481557	0.953344	0.4596	29580
rs4740619	rs2382538	0.953344	0.4596	28461
rs4740619	rs10123042	0.841112	0.5	27711
rs4740619	rs10756689	0.976713	0.4646	26578
rs4740619	rs10756688	0.976713	0.4646	26171
rs4740619	rs10962110	0.953344	0.4596	24468
rs4740619	rs3122702	0.826554	0.4949	24365
rs4740619	rs4741516	0.826554	0.4949	23819
rs4740619	rs183928	0.826554	0.4949	22820
rs4740619	rs4741529	0.953344	0.4596	21933
rs4740619	rs4741528	0.976713	0.4646	21652
rs4740619	rs169342	0.846805	0.4899	20488
rs4740619	rs276436	0.826665	0.4848	19956
rs4740619	rs7025669	0.976713	0.4646	19928
rs4740619	rs7036674	0.976713	0.4646	19556
rs4740619	rs7036875	0.841112	0.5	19542
rs4740619	rs7036172	0.976713	0.4646	19267
rs4740619	rs10756677	0.976845	0.4747	19005
rs4740619	rs10756678	0.976845	0.4747	18394
rs4740619	rs4741517	0.976845	0.4747	18045
rs4740619	rs442549	0.846805	0.4899	17818
rs4740619	rs6474931	0.976845	0.4747	16649
rs4740619	rs7023275	0.841112	0.5	16178
rs4740619	rs10738402	0.976713	0.4646	15880
rs4740619	rs7038778	0.841112	0.5	15685
rs4740619	rs7022384	0.841112	0.5	15683
rs4740619	rs276435	0.813053	0.4798	15201
rs4740619	rs7851056	0.841112	0.5	14264
rs4740619	rs276433	0.813053	0.4798	13221
rs4740619	rs276432	0.813053	0.4798	13115
rs4740619	rs12340969	0.93183	0.4545	11387
rs4740619	rs7863088	1	0.4697	11163
rs4740619	rs10756679	0.976228	0.4646	10682
rs4740619	rs4741519	1	0.4697	10365
rs4740619	rs13301516	0.841112	0.5	10206
rs4740619	rs10962106	0.841112	0.5	10115
rs4740619	rs10810409	1	0.4697	9615
rs4740619	rs276443	0.861734	0.4949	9109
rs4740619	rs7389629	0.976228	0.4646	9063
rs4740619	rs7031365	0.841112	0.5	8751
rs4740619	rs4741527	0.976713	0.4646	8739
rs4740619	rs10810419	0.841112	0.5	8583
rs4740619	rs7042475	0.841112	0.5	8557
rs4740619	rs10810410	1	0.4697	8420
rs4740619	rs13291638	0.953344	0.4596	8276
rs4740619	rs10962105	0.976713	0.4646	7899
rs4740619	rs10756687	0.976713	0.4646	7865
rs4740619	rs1848582	0.841112	0.5	7652
rs4740619	rs4741520	1	0.4697	7595
rs4740619	rs2175082	0.911577	0.4495	6953
rs4740619	rs7389023	1	0.4697	6941
rs4740619	rs7389047	1	0.4697	6816
rs4740619	rs4740621	0.911577	0.4495	6078
rs4740619	rs10756680	1	0.4697	6072
rs4740619	rs4740618	1	0.4697	5811
rs4740619	rs7032877	0.911577	0.4495	5721
rs4740619	rs7049101	0.911577	0.4495	5716
rs4740619	rs7032755	0.911577	0.4495	5699
rs4740619	rs7031131	0.861734	0.4949	5087
rs4740619	rs4741522	0.861734	0.4949	4871
rs4740619	rs11792937	0.861734	0.4949	4352
rs4740619	rs10810416	0.841112	0.5	4145
rs4740619	rs4740620	0.976713	0.4646	4061
rs4740619	rs1533040	0.976713	0.4646	4038
rs4740619	rs147365453	0.861734	0.4949	3837
rs4740619	rs9886779	0.93183	0.4545	3121
rs4740619	rs427078	0.861734	0.4949	3059
rs4740619	rs428485	0.861734	0.4949	3058
rs4740619	rs442719	0.841112	0.5	3047
rs4740619	rs6474938	0.861734	0.4949	2591
rs4740619	rs451878	0.861734	0.4949	1934
rs4740619	rs10756682	1	0.4697	1256
rs4740619	rs10756686	0.953344	0.4596	320
rs4740619	rs4741523	1	0.4697	82
rs4740619	rs4741524	1	0.4697	77
rs4740619	rs4740619	1	0.4697	0
rs4787491	rs4788199	1	0.4394	44480
rs4787491	rs56357065	0.886421	0.4596	36276
rs4787491	rs55754409	0.886421	0.4596	36272
rs4787491	rs4787488	1	0.4394	19534
rs4787491	rs4077410	1	0.4394	17137
rs4787491	rs11649149	1	0.4394	6693
rs4787491	rs4788207	1	0.4394	5063
rs4787491	rs11863174	1	0.4394	4038
rs4787491	rs9972866	1	0.4394	3645
rs4787491	rs12931955	1	0.4394	2271
rs4787491	rs12928610	1	0.4394	685
rs4787491	rs4788211	1	0.4394	228
rs4787491	rs4787491	1	0.4394	0
rs492400	rs687747	0.894187	0.3384	49875
rs492400	rs13414408	0.894187	0.3384	49437
rs492400	rs11682844	1	0.3636	49029
rs492400	rs3856548	0.894187	0.3384	48412
rs492400	rs559722	1	0.3636	48407
rs492400	rs733925	0.873016	0.3333	47286
rs492400	rs484085	1	0.3636	46932
rs492400	rs7603816	0.894187	0.3384	46503
rs492400	rs58650092	0.894187	0.3384	44901
rs492400	rs2305833	1	0.3636	44348
rs492400	rs832804	1	0.3636	43057
rs492400	rs545460	1	0.3636	42407
rs492400	rs541860	0.894187	0.3384	42003
rs492400	rs688116	0.870199	0.3434	42002
rs492400	rs112241774	0.894187	0.3384	41966
rs492400	rs541000	1	0.3636	41920
rs492400	rs2384807	1	0.3636	41608
rs492400	rs10179708	0.894187	0.3384	41215
rs492400	rs28729183	1	0.3636	40519
rs492400	rs645796	1	0.3636	39484
rs492400	rs4674308	0.894187	0.3384	39269
rs492400	rs7568926	1	0.3636	38237
rs492400	rs599973	0.894187	0.3384	37521
rs492400	rs72965103	0.894187	0.3384	37283
rs492400	rs598701	1	0.3636	37253
rs492400	rs832802	1	0.3636	37147
rs492400	rs41461846	0.894187	0.3384	36398
rs492400	rs667251	0.894187	0.3384	34632
rs492400	rs2178019	1	0.3636	33449
rs492400	rs585859	1	0.3636	33369
rs492400	rs3755042	0.894187	0.3384	32504
rs492400	rs537520	1	0.3636	32100
rs492400	rs4674310	0.894187	0.3384	31674
rs492400	rs533760	0.894187	0.3384	31653
rs492400	rs678218	1	0.3636	29957
rs492400	rs7601872	0.894187	0.3384	29867
rs492400	rs561570	0.894187	0.3384	29596
rs492400	rs3932856	1	0.3636	29545
rs492400	rs832810	1	0.3636	27322
rs492400	rs6717433	0.894187	0.3384	25959
rs492400	rs684776	0.894187	0.3384	25736
rs492400	rs514356	0.894187	0.3384	25266
rs492400	rs485975	0.894187	0.3384	24498
rs492400	rs662250	0.846769	0.3485	24365
rs492400	rs636723	0.894187	0.3384	23445
rs492400	rs563268	1	0.3636	23160
rs492400	rs634590	0.894187	0.3384	23016
rs492400	rs535830	1	0.3636	22481
rs492400	rs579610	1	0.3636	22170
rs492400	rs620049	0.894187	0.3384	22012
rs492400	rs1727106	0.894187	0.3384	21175
rs492400	rs548521	1	0.3636	21071
rs492400	rs520095	1	0.3636	20267
rs492400	rs590771	1	0.3636	20099
rs492400	rs664514	0.894187	0.3384	19933
rs492400	rs72965126	0.894187	0.3384	19563
rs492400	rs12617603	0.894187	0.3384	19536
rs492400	rs670695	1	0.3636	18506
rs492400	rs564509	1	0.3636	16739
rs492400	rs639913	0.894187	0.3384	16219
rs492400	rs511080	1	0.3636	15139
rs492400	rs642950	1	0.3636	15116
rs492400	rs659185	1	0.3636	13817
rs492400	rs10200507	0.894187	0.3384	13808
rs492400	rs545779	1	0.3636	13644
rs492400	rs570790	1	0.3636	13187
rs492400	rs833083	1	0.3636	12793
rs492400	rs833084	0.894187	0.3384	12419
rs492400	rs523396	1	0.3636	10963
rs492400	rs549026	0.894187	0.3384	10469
rs492400	rs1727107	0.875521	0.3333	10313
rs492400	rs6710383	0.875521	0.3333	9933
rs492400	rs678814	0.977582	0.3586	9535
rs492400	rs832817	0.977582	0.3586	8851
rs492400	rs495855	0.977582	0.3586	8106
rs492400	rs496908	0.932328	0.3687	7990
rs492400	rs72965147	0.875521	0.3333	7925
rs492400	rs3845835	0.894187	0.3384	7468
rs492400	rs556468	0.875521	0.3333	6042
rs492400	rs626432	0.875521	0.3333	5906
rs492400	rs72965151	0.894187	0.3384	5587
rs492400	rs13400327	0.875521	0.3333	5104
rs492400	rs832813	0.875521	0.3333	4817
rs492400	rs12468043	0.875521	0.3333	4445
rs492400	rs35945874	0.875521	0.3333	4254
rs492400	rs17462853	0.894187	0.3384	4115
rs492400	rs711186	1	0.3636	3650
rs492400	rs10932782	0.875521	0.3333	3443
rs492400	rs11678428	0.956122	0.3535	2846
rs492400	rs7571743	0.875521	0.3333	2820
rs492400	rs7598056	0.977582	0.3586	2759
rs492400	rs573555	1	0.3636	864
rs492400	rs492400	1	0.3636	0
rs543874	rs6670873	0.902828	0.2475	47795
rs543874	rs2094510	0.926772	0.2424	46001
rs543874	rs516636	0.948303	0.2374	33963
rs543874	rs10913469	0.973215	0.2424	24039
rs543874	rs670323	0.948303	0.2374	20490
rs543874	rs571567	0.948303	0.2374	16575
rs543874	rs574367	0.948303	0.2374	16270
rs543874	rs490689	0.948303	0.2374	15639
rs543874	rs527248	0.948303	0.2374	13966
rs543874	rs589500	0.948303	0.2374	12534
rs543874	rs532504	0.948303	0.2374	10547
rs543874	rs545608	1	0.2374	9641
rs543874	rs633754	0.948303	0.2374	9545
rs543874	rs509325	1	0.2374	5111
rs543874	rs506589	1	0.2374	4807
rs543874	rs630372	0.814274	0.2778	3718
rs543874	rs478788	0.814274	0.2778	2462
rs543874	rs539515	1	0.2374	455
rs543874	rs543874	1	0.2374	0
rs6091540	rs6021954	0.956208	0.2525	41231
rs6091540	rs6021953	0.843039	0.2828	39003
rs6091540	rs6096977	1	0.2424	14930
rs6091540	rs6126579	1	0.2424	13460
rs6091540	rs35991254	1	0.2424	12560
rs6091540	rs6021948	0.856654	0.2778	12558
rs6091540	rs6123175	1	0.2424	11725
rs6091540	rs6126578	1	0.2424	11352
rs6091540	rs6091545	1	0.2424	11089
rs6091540	rs6091544	1	0.2424	10771
rs6091540	rs35102849	1	0.2424	10701
rs6091540	rs6091543	1	0.2424	10648
rs6091540	rs6126577	1	0.2424	9703
rs6091540	rs13433095	1	0.2424	9469
rs6091540	rs8184126	1	0.2424	9190
rs6091540	rs58554489	1	0.2424	9000
rs6091540	rs6126575	1	0.2424	8861
rs6091540	rs6123172	1	0.2424	8364
rs6091540	rs35967226	1	0.2424	7808
rs6091540	rs13036535	1	0.2424	7704
rs6091540	rs6126574	1	0.2424	7293
rs6091540	rs6126573	1	0.2424	7171
rs6091540	rs6126572	1	0.2424	7092
rs6091540	rs17806313	1	0.2424	6701
rs6091540	rs6126570	1	0.2424	6447
[truncated: 398 more rows]

## Sheet: Supplementary Data 4
Supplementary Data 4
chr	start	end	rsID
chr5	153546807	153546808	rs10044136
chr9	120385562	120385563	rs10116193
chr9	120385644	120385645	rs10116226
chr9	15662036	15662037	rs10123042
chr14	29719645	29719646	rs10146891
chr1	47702228	47702229	rs1015890
chr2	646766	646767	rs10173167
chr2	25150295	25150296	rs10182181
chr15	51762411	51762412	rs10220909
chr7	75123602	75123603	rs10230587
chr15	68107071	68107072	rs1026737
chr19	47597101	47597102	rs10408163
chr10	104848429	104848430	rs10430665
chr16	28915526	28915527	rs10499
chr8	76773847	76773848	rs10504597
chr3	185822352	185822353	rs10513801
chr11	43867651	43867652	rs10742690
chr6	50836775	50836776	rs1075847
chr1	47676530	47676531	rs10789504
chr9	15600740	15600741	rs10810407
chr2	631758	631759	rs10865549
chr2	641717	641718	rs10865550
chr10	102439753	102439754	rs10883521
chr1	47676524	47676525	rs10890471
chr8	76825254	76825255	rs10957782
chr9	120386401	120386402	rs10983719
chr11	47611151	47611152	rs11039307
chr16	53819770	53819771	rs11075988
chr16	53819892	53819893	rs11075990
chr16	53820065	53820066	rs11075992
chr11	115018508	115018509	rs111164518
chr10	104824386	104824387	rs11191543
chr10	104867685	104867686	rs11191559
chr16	53809246	53809247	rs1121980
chr2	219391717	219391718	rs112241774
chr3	141280995	141280996	rs114466221
chr11	43876697	43876698	rs11555762
chr14	25956291	25956292	rs11627916
chr16	19919945	19919946	rs11640942
chr16	28893531	28893532	rs11641216
chr3	141264587	141264588	rs116432286
chr16	31125775	31125776	rs11647442
chr16	30008643	30008644	rs11649149
chr18	21094206	21094207	rs11664076
chr18	21118024	21118025	rs11665096
chr19	47564642	47564643	rs11671304
chr19	46180183	46180184	rs11672660
chr6	163010614	163010615	rs116735807
chr2	181561741	181561742	rs11677686
chr10	87421061	87421062	rs117205293
chr10	102416054	102416055	rs117597828
chr16	28871852	28871853	rs11859512
chr16	28871859	28871860	rs11861132
chr16	28879483	28879484	rs11863370
chr16	28885930	28885931	rs11864107
chr16	28875203	28875204	rs11864750
chr19	46193350	46193351	rs11879227
chr14	29750097	29750098	rs1191520
chr5	153546601	153546602	rs11958496
chr9	120404877	120404878	rs12001083
chr1	47703399	47703400	rs12083555
chr16	19918986	19918987	rs12102869
chr1	47696580	47696581	rs12141363
chr1	47670524	47670525	rs12144626
chr16	28860236	28860237	rs12325014
chr12	50256062	50256063	rs12367809
chr1	47707026	47707027	rs12407157
chr11	47669618	47669619	rs12419507
chr16	28841776	28841777	rs12443881
chr16	28870961	28870962	rs12446589
chr16	28871190	28871191	rs12448902
chr18	21146084	21146085	rs12457261
chr19	18459376	18459377	rs12459368
chr19	18452194	18452195	rs12459965
chr4	45181333	45181334	rs12507026
chr6	50893442	50893443	rs12524834
chr10	87365213	87365214	rs12569918
chr15	51794081	51794082	rs12592179
chr16	31145218	31145219	rs12597511
chr19	47581463	47581464	rs12609461
chr3	25121443	25121444	rs12629972
chr3	25122200	25122201	rs12638455
chr4	45179882	45179883	rs12641981
chr16	31118023	31118024	rs12716981
chr16	31128667	31128668	rs12716982
chr1	50564415	50564416	rs12743369
chr2	26932886	26932887	rs1275922
chr13	28010927	28010928	rs12867531
chr16	28927817	28927818	rs12919058
chr16	30016021	30016022	rs12928610
chr17	78615570	78615571	rs12940622
chr18	40135971	40135972	rs12954826
chr18	21116997	21116998	rs12964689
chr19	45387458	45387459	rs12972156
chr19	18467397	18467398	rs12984770
chr19	18469016	18469017	rs12986231
chr2	632722	632723	rs13013021
chr20	51092995	51092996	rs13041126
chr3	85856598	85856599	rs13064170
chr3	81828991	81828992	rs13074632
chr2	26922061	26922062	rs1314982
chr6	163001082	163001083	rs13199223
chr2	621953	621954	rs1320332
chr6	163002479	163002480	rs13204013
chr6	163005020	163005021	rs13204087
chr6	163071455	163071456	rs13209899
chr6	162984283	162984284	rs13209994
chr6	163005041	163005042	rs13220728
chr15	68097125	68097126	rs13329413
chr15	68104607	68104608	rs13329582
chr2	650478	650479	rs13386517
chr2	650973	650974	rs13387090
chr2	642466	642467	rs13391851
chr2	637507	637508	rs13396119
chr2	219354855	219354856	rs13400327
chr2	650972	650973	rs13405307
chr2	227138946	227138947	rs1399625
chr3	141234579	141234580	rs139976154
chr2	181528662	181528663	rs1406256
chr7	76619383	76619384	rs141113829
chr9	28410682	28410683	rs1412234
chr3	61192910	61192911	rs141954845
chr16	49085648	49085649	rs1420601
chr5	153547494	153547495	rs1428121
chr13	28010918	28010919	rs147240135
chr16	28867060	28867061	rs147684209
chr16	28867158	28867159	rs149601295
chr6	163005001	163005002	rs150436916
chr2	227140986	227140987	rs1515102
chr13	79587840	79587841	rs1576655
chr18	21126951	21126952	rs1618725
chr2	164566841	164566842	rs16848820
chr8	81375456	81375457	rs16907751
chr9	28413460	28413461	rs16912921
chr9	15613837	15613838	rs169342
chr4	77096117	77096118	rs17001561
chr4	77129567	77129568	rs17001654
chr20	51092557	51092558	rs17203351
chr2	219328576	219328577	rs1727106
chr14	25942153	25942154	rs17457048
chr18	21086124	21086125	rs177430
chr18	56877298	56877299	rs17835704
chr18	21133083	21133084	rs1788761
chr18	21090022	21090023	rs1788808
chr19	46181391	46181392	rs1800437
chr18	21120443	21120444	rs1805082
chr17	5317491	5317492	rs1806263
chr18	21104887	21104888	rs1808579
chr18	21079381	21079382	rs1816303
chr18	21079362	21079363	rs182498
chr9	15641977	15641978	rs1848582
chr16	49087655	49087656	rs1861568
chr11	43820475	43820476	rs1878850
chr16	49054993	49054994	rs1894951
chr16	49079691	49079692	rs1894952
chr16	31129941	31129942	rs1978487
chr15	68092078	68092079	rs2045960
chr6	34563163	34563164	rs205262
chr8	76820017	76820018	rs2126475
chr8	76819963	76819964	rs2126476
chr15	68090841	68090842	rs2127163
chr15	73090261	73090262	rs2162269
chr8	76819782	76819783	rs2169513
chr15	68086837	68086838	rs2241423
chr7	76635005	76635006	rs2260084
chr3	81810724	81810725	rs2290081
chr16	31085469	31085470	rs2303222
chr2	219305403	219305404	rs2305833
chr11	8679015	8679016	rs2316901
chr3	61236461	61236462	rs2365389
chr9	15662786	15662787	rs2382538
chr7	76609943	76609944	rs2430307
chr18	21127909	21127910	rs2435307
chr1	201784150	201784151	rs2494116
chr11	115010866	115010867	rs2507909
chr16	28333410	28333411	rs2650492
chr9	15585046	15585047	rs276454
chr21	40291186	40291187	rs2836753
chr21	40293080	40293081	rs2836756
chr15	68116009	68116010	rs28399056
chr7	76630581	76630582	rs28405224
chr16	19934821	19934822	rs28406841
chr15	68124255	68124256	rs28427879
chr2	164573846	164573847	rs28473311
chr16	31147547	31147548	rs2855475
chr16	53799302	53799303	rs28562191
chr16	53826027	53826028	rs28567725
chr2	651029	651030	rs2867109
chr2	610602	610603	rs2867131
chr16	28349401	28349402	rs28685654
chr7	76596590	76596591	rs28731188
chr7	76579385	76579386	rs28878179
chr16	49055360	49055361	rs2908871
chr16	49089421	49089422	rs2908875
chr16	49057187	49057188	rs2908889
chr16	49053963	49053964	rs2908890
chr2	227121917	227121918	rs2943656
chr2	609176	609177	rs2947415
chr2	227117697	227117698	rs2972155
chr1	47690437	47690438	rs2984618
chr19	34311947	34311948	rs29937
chr19	34311480	34311481	rs29938
chr19	34310799	34310800	rs29939
chr19	34308209	34308210	rs29943
chr19	34299850	34299851	rs29947
chr18	21076763	21076764	rs303754
chr16	49048971	49048972	rs3095670
chr19	45395908	45395909	rs34404554
chr3	61198018	61198019	rs34515056
chr3	61197942	61197943	rs34706798
chr19	46180413	46180414	rs34783010
chr18	21075937	21075938	rs34833142
chr11	8677200	8677201	rs34867877
chr6	163003875	163003876	rs34931503
chr2	636789	636790	rs35142762
chr11	43878533	43878534	rs35186585
chr6	162998702	162998703	rs35211042
chr19	18471609	18471610	rs35343344
chr6	163053027	163053028	rs35509380
chr2	653580	653581	rs35628463
chr6	163020636	163020637	rs35760705
chr2	636818	636819	rs35796073
chr2	653574	653575	rs35913461
chr20	51095669	51095670	rs35967226
chr10	114774432	114774433	rs36090025
chr14	29721129	29721130	rs36188760
chr3	141295777	141295778	rs3732869
chr19	47584698	47584699	rs3745619
chr16	31115258	31115259	rs375452507
chr10	104825664	104825665	rs3781285
chr11	43872454	43872455	rs3781805
chr15	68098003	68098004	rs3784718
chr16	19923043	19923044	rs3885610
chr16	28925977	28925978	rs3924376
chr2	219320206	219320207	rs3932856
chr16	29998199	29998200	rs4077410
chr19	34307001	34307002	rs40815
chr10	114767770	114767771	rs4132670
chr1	47670910	47670911	rs4134058
chr11	8673938	8673939	rs4256980
chr9	15631267	15631268	rs428485
chr7	76630957	76630958	rs4307272
chr2	25161235	25161236	rs4343432
chr2	25161385	25161386	rs4430895
chr9	15588007	15588008	rs4448380
chr2	25161264	25161265	rs4459693
chr16	31131613	31131614	rs4527034
chr5	153540024	153540025	rs4569924
chr10	114765746	114765747	rs4575195
chr3	61195301	61195302	rs4605537
chr16	19942526	19942527	rs4613074
chr2	650646	650647	rs4613321
chr7	76618752	76618753	rs4634558
chr1	74993720	74993721	rs4650277
chr3	141293262	141293263	rs4683612
chr3	61207456	61207457	rs4688379
chr7	76636755	76636756	rs4727295
chr7	76637069	76637070	rs4729098
chr9	15628514	15628515	rs4740618
chr9	15634325	15634326	rs4740619
chr9	15591371	15591372	rs4741510
chr9	15603065	15603066	rs4741515
chr9	15610506	15610507	rs4741516
chr9	15629454	15629455	rs4741522
chr9	15656258	15656259	rs4741529
chr13	28020179	28020180	rs4771122
chr15	68118193	68118194	rs4776984
chr15	68123914	68123915	rs4776987
chr16	29970856	29970857	rs4788199
chr16	30010273	30010274	rs4788207
chr16	30015564	30015565	rs4788211
chr18	21083274	21083275	rs4800487
chr18	21126080	21126081	rs4800490
chr18	21130476	21130477	rs4800491
chr19	47579612	47579613	rs4804023
chr2	647759	647760	rs4854348
chr2	219374249	219374250	rs485975
chr13	54084031	54084032	rs4883723
chr17	78592286	78592287	rs4889775
chr1	47679485	47679486	rs4926726
chr6	120215080	120215081	rs496149
chr2	219372232	219372233	rs535830
chr1	177889024	177889025	rs539515
chr2	219391671	219391672	rs541000
chr2	219391754	219391755	rs541860
chr9	120380641	120380642	rs55654527
chr7	76574053	76574054	rs55654714
chr16	28846865	28846866	rs55719896
chr19	47616376	47616377	rs55731973
chr16	29979064	29979065	rs55754409
chr6	163069709	163069710	rs55822577
chr7	75115225	75115226	rs55838432
chr16	53825904	53825905	rs56137030
chr6	137633629	137633630	rs56210409
chr2	164523800	164523801	rs56328583
chr16	29979060	29979061	rs56357065
chr16	28843117	28843118	rs56358680
chr16	28846839	28846840	rs56404918
chr2	181576525	181576526	rs56655718
chr2	219336564	219336565	rs570790
chr16	53799278	53799279	rs57292959
chr3	185804582	185804583	rs57912727
chr17	5317609	5317610	rs57977704
chr3	141320584	141320585	rs58025624
chr18	57849428	57849429	rs58084604
chr16	19977472	19977473	rs58109580
chr19	18462707	18462708	rs58547189
chr16	19977600	19977601	rs58653754
chr11	43875315	43875316	rs58817325
chr1	96886603	96886604	rs588660
chr1	177876945	177876946	rs589500
chr2	25145172	25145173	rs59086897
chr16	19977616	19977617	rs59323025
chr2	219387004	219387005	rs598701
chr20	51126864	51126865	rs6021953
chr20	51090832	51090833	rs6091542
chr20	51098950	51098951	rs6091545
chr20	51090826	51090827	rs6096971
chr20	51090880	51090881	rs6096972
chr20	51102791	51102792	rs6096977
chr16	31114233	31114234	rs61162043
chr20	51095154	51095155	rs6126574
chr20	51097564	51097565	rs6126577
chr1	47692034	47692035	rs61782665
chr16	53822236	53822237	rs62033403
chr16	53822238	53822239	rs62033404
chr16	53822386	53822387	rs62033405
chr16	28865041	28865042	rs62037363
chr16	28923520	28923521	rs62037414
chr6	50813728	50813729	rs62405437
chr7	76582470	76582471	rs62473676
chr7	76594103	76594104	rs62473690
chr7	76604347	76604348	rs62473709
chr7	76604360	76604361	rs62473710
chr7	76610298	76610299	rs62473743
chr7	76610406	76610407	rs62473744
chr7	76630507	76630508	rs62474172
chr7	75123236	75123237	rs62477719
chr3	61228396	61228397	rs6445199
chr7	76575992	76575993	rs6465374
chr9	15617676	15617677	rs6474931
chr11	43825480	43825481	rs6485464
chr11	43843200	43843201	rs6485466
chr11	43847910	43847911	rs6485468
chr11	43868042	43868043	rs6485474
chr16	28340853	28340854	rs6498084
chr18	21101455	21101456	rs6507708
chr2	634904	634905	rs6548238
chr2	636928	636929	rs6548240
chr1	75004610	75004611	rs6604872
chr16	19904343	19904344	rs66674044
chr1	50544748	50544749	rs6688605
chr19	18455656	18455657	rs66978877
chr1	74997955	74997956	rs6698622
chr2	219368257	219368258	rs670695
chr2	621909	621910	rs6717005
chr2	181570393	181570394	rs67383253
chr2	628748	628749	rs6739303
chr2	25143648	25143649	rs6746013
chr2	629817	629818	rs6749087
chr2	636016	636017	rs6749375
chr2	25150010	25150011	rs6749422
chr2	25150115	25150116	rs6752378
chr2	652271	652272	rs6760274
chr3	61187830	61187831	rs6787292
chr3	61187975	61187976	rs6787313
chr1	49549495	49549496	rs679783
chr3	61225848	61225849	rs6809031
chr5	75010001	75010002	rs6864091
chr2	219391753	219391754	rs688116
chr7	76632097	76632098	rs6954694
chr9	15664808	15664809	rs7030846
chr9	15629238	15629239	rs7031131
chr9	15664420	15664421	rs7046351
chr9	15677426	15677427	rs7049176
chr10	87432530	87432531	rs7072620
chr12	50263147	50263148	rs7132908
chr19	45394335	45394336	rs71352238
chr2	25158007	25158008	rs713586
chr2	25158280	25158281	rs713587
chr14	29750243	29750244	rs7146955
chr16	49039975	49039976	rs715017
chr15	51781695	51781696	rs7171439
chr16	28865915	28865916	rs7187333
chr16	28857644	28857645	rs7187776
chr16	31112809	31112810	rs7187995
chr16	53822501	53822502	rs7190396
chr16	31110980	31110981	rs7196161
chr16	28875121	28875122	rs7198606
chr16	28865891	28865892	rs7205323
chr17	78612118	78612119	rs7215534
chr16	49092118	49092119	rs722395
chr18	21085084	21085085	rs7233671
chr18	57824037	57824038	rs7240682
chr19	47588201	47588202	rs7248181
chr19	34316704	34316705	rs7256653
chr19	47591813	47591814	rs7257381
chr4	77111016	77111017	rs72655532
chr16	53822182	53822183	rs72803697
chr16	53834607	53834608	rs72805612
chr10	102425466	102425467	rs72844408
chr2	219330188	219330189	rs72965126
chr6	137640060	137640061	rs72981450
chr16	28885658	28885659	rs7359397
chr2	633062	633063	rs74676797
chr14	25927299	25927300	rs74718733
chr13	28011157	28011158	rs74811644
chr11	27653878	27653879	rs7483762
chr16	31088624	31088625	rs749670
chr16	31088346	31088347	rs749671
chr16	28872353	28872354	rs7499337
chr1	47693813	47693814	rs7525145
chr10	87412939	87412940	rs75499335
chr2	643314	643315	rs7560127
chr2	645081	645082	rs7567368
chr2	219311514	219311515	rs7568926
chr2	621184	621185	rs7570232
chr2	646802	646803	rs7571957
chr2	646838	646839	rs7571967
chr2	646848	646849	rs7571970
chr2	625028	625029	rs7576624
chr2	625056	625057	rs7576635
chr16	3627357	3627358	rs758747
chr2	643319	643320	rs7594220
chr2	642498	642499	rs7601028
chr2	164579522	164579523	rs7606895
chr3	141243527	141243528	rs7627774
chr3	61246996	61246997	rs7629340
chr14	25927298	25927299	rs77384634
chr3	141280447	141280448	rs77586571
chr7	76631726	76631727	rs7787384
chr7	76568670	76568671	rs7788420
chr7	76568599	76568600	rs7792176
chr10	87371331	87371332	rs77926521
chr7	76568074	76568075	rs7804790
chr7	76631673	76631674	rs7807098
chr8	85081618	85081619	rs7821259
chr10	87430343	87430344	rs78225637
chr8	76819764	76819765	rs7822881
chr3	141266336	141266337	rs78575557
chr3	185812633	185812634	rs78785910
chr10	104877301	104877302	rs79082900
chr7	75130593	75130594	rs794364
chr7	75147800	75147801	rs794375
chr11	8677184	8677185	rs7950528
chr10	104910958	104910959	rs79680647
chr3	141245227	141245228	rs79936528
chr14	25927297	25927298	rs80223924
chr16	28915216	28915217	rs8046545
chr16	31104508	31104509	rs8050894
chr16	19975406	19975407	rs8054079
chr16	19975417	19975418	rs8054082
chr16	28891464	28891465	rs8055138
chr16	19975980	19975981	rs8059504
chr16	28911308	28911309	rs8060365
chr21	40294367	40294368	rs8126698
chr3	61254419	61254420	rs815717
chr2	219322429	219322430	rs832810
chr2	219354568	219354569	rs832813
chr3	61255412	61255413	rs843812
chr1	47706969	47706970	rs911910
chr15	68120643	68120644	rs922494
chr2	164585003	164585004	rs9287838
chr3	85831962	85831963	rs9309991
chr6	120185664	120185665	rs9374842
chr2	622722	622723	rs939582
chr2	622530	622531	rs939583
chr6	109000315	109000316	rs9398173
chr6	108997610	108997611	rs9400240
chr6	109003988	109003989	rs9400241
chr13	28013747	28013748	rs9581852
chr16	28922742	28922743	rs9708958
chr3	185820282	185820283	rs9844949
chr3	61197229	61197230	rs9856189
chr3	85830758	85830759	rs9873441
chr3	61197203	61197204	rs9875827
chr17	2005240	2005241	rs9904872
chr16	53831770	53831771	rs9922619
chr16	53819366	53819367	rs9923312
chr16	31129894	31129895	rs9925964
chr16	31140798	31140799	rs9936329
chr16	53799506	53799507	rs9937053
chr16	53799295	53799296	rs9937521
chr16	53820812	53820813	rs9937709
chr16	53800567	53800568	rs9939973
chr16	53800753	53800754	rs9940128
chr16	31149141	31149142	rs9972727
chr16	28861733	28861734	rs9972768
chr16	30018981	30018982	rs9972866
chr2	25150757	25150758	rs10185143
chr2	25159857	25159858	rs10865322
chr16	28860182	28860183	rs113079736
chr14	29737465	29737466	rs11624548
chr2	219300722	219300723	rs11682844
chr16	28848817	28848818	rs12325278
chr6	120150918	120150919	rs12528002
chr19	45387595	45387596	rs12972970
chr9	28418510	28418511	rs13288841
chr16	19975781	19975782	rs148069489
chr16	19975730	19975731	rs148965598
chr11	27730555	27730556	rs1829469
chr16	49062589	49062590	rs2080454
chr8	85084344	85084345	rs2118320
chr19	46179042	46179043	rs2238691
chr18	21101010	21101011	rs2356683
chr2	219309232	219309233	rs28729183
chr6	163009784	163009785	rs34549249
chr6	163055803	163055804	rs35443919
chr6	163009334	163009335	rs36007635
chr2	25163782	25163783	rs3731623
chr1	75013053	75013054	rs3843262
chr9	15616280	15616281	rs4741517
chr16	28864672	28864673	rs4788100
chr2	219357857	219357858	rs495855
chr16	19941556	19941557	rs55880046
chr16	28861880	28861881	rs56040780
chr2	219333012	219333013	rs564509
chr2	219348887	219348888	rs573555
chr20	51098632	51098633	rs6091544
chr16	28874546	28874547	rs62037367
chr16	28872597	28872598	rs6565229
chr18	57808977	57808978	rs66723169
chr10	87432868	87432869	rs7069576
chr16	28919340	28919341	rs7206214
chr19	47585516	47585517	rs7250850
chr16	19933510	19933511	rs72771049
chr2	219312468	219312469	rs72965103
chr12	50250110	50250111	rs7306275
chr7	75148812	75148813	rs794373
chr11	43849883	43849884	rs9651613
chr5	74997755	74997756	rs10057967
chr8	76824726	76824727	rs10808806
chr19	47564643	47564644	rs11671280
chr6	163012442	163012443	rs35126854
chr1	75007443	75007444	rs3765681
chr9	15666711	15666712	rs6474942
chr16	28933247	28933248	rs6565293
chr16	28921808	28921809	rs7184597
chr2	219352571	219352572	rs7571743
chr11	27707485	27707486	rs7926362
chr3	61187679	61187680	rs9844741
chr3	85813323	85813324	rs9875880
chr3	61187731	61187732	rs9882800

## Sheet: Supplementary Data 5
Supplementary Data 5
chr	start	end	rsID
chr9	120385562	120385563	rs10116193
chr9	15662036	15662037	rs10123042
chr14	25928178	25928179	rs10132280
chr1	47702228	47702229	rs1015890
chr2	646766	646767	rs10173167
chr2	25150640	25150641	rs10182458
chr2	213409013	213409014	rs10184221
chr13	28003780	28003781	rs10220056
chr15	51762411	51762412	rs10220909
chr7	75123602	75123603	rs10230587
chr2	227095875	227095876	rs1024137
chr19	47597101	47597102	rs10408163
chr19	47577251	47577252	rs10415551
chr10	104848429	104848430	rs10430665
chr7	93155307	93155308	rs10488550
chr16	28915526	28915527	rs10499
chr8	76773847	76773848	rs10504597
chr10	104883336	104883337	rs1060240
chr9	15615320	15615321	rs10756677
chr9	15623643	15623644	rs10756679
chr9	15683561	15683562	rs10756690
chr6	50836775	50836776	rs1075847
chr9	15584484	15584485	rs10810401
chr9	15586533	15586534	rs10810402
chr9	15625905	15625906	rs10810410
chr9	15677077	15677078	rs10810426
chr2	631605	631606	rs10865548
chr2	631758	631759	rs10865549
chr2	641717	641718	rs10865550
chr10	102439753	102439754	rs10883521
chr1	75004874	75004875	rs10890130
chr4	45182526	45182527	rs10938397
chr11	47611151	47611152	rs11039307
chr11	8662515	8662516	rs11042023
chr15	51782293	51782294	rs11070852
chr16	53819876	53819877	rs11075989
chr16	53819892	53819893	rs11075990
chr16	53820065	53820066	rs11075992
chr10	104824386	104824387	rs11191543
chr10	104867685	104867686	rs11191559
chr10	104878542	104878543	rs11191564
chr1	47704673	47704674	rs11211482
chr2	219391717	219391718	rs112241774
chr4	77085656	77085657	rs112267445
chr16	19935762	19935763	rs114285994
chr11	43876697	43876698	rs11555762
chr2	630554	630555	rs115910474
chr14	25956291	25956292	rs11627916
chr16	19919945	19919946	rs11640942
chr3	141264587	141264588	rs116432286
chr16	30008643	30008644	rs11649149
chr18	21094206	21094207	rs11664076
chr18	21118024	21118025	rs11665096
chr19	46180183	46180184	rs11672660
chr6	163010614	163010615	rs116735807
chr2	63053047	63053048	rs11688816
chr10	87421061	87421062	rs117205293
chr3	85845230	85845231	rs11721040
chr10	102416054	102416055	rs117597828
chr16	28879483	28879484	rs11863370
chr16	28885930	28885931	rs11864107
chr16	28875203	28875204	rs11864750
chr18	21076445	21076446	rs11873508
chr19	46193350	46193351	rs11879227
chr14	29750097	29750098	rs1191520
chr9	120404877	120404878	rs12001083
chr1	47696580	47696581	rs12141363
chr16	53840524	53840525	rs12149574
chr16	53842907	53842908	rs12149832
chr10	87408898	87408899	rs12269171
chr1	78446760	78446761	rs12401738
chr1	47707026	47707027	rs12407157
chr11	43875713	43875714	rs12417393
chr11	47669618	47669619	rs12419507
chr16	28841776	28841777	rs12443881
chr16	28870961	28870962	rs12446589
chr18	21146084	21146085	rs12457261
chr19	18452194	18452195	rs12459965
chr6	50893442	50893443	rs12524834
chr8	76809720	76809721	rs12541263
chr10	87365213	87365214	rs12569918
chr19	47581463	47581464	rs12609461
chr3	25121443	25121444	rs12629972
chr3	25122237	25122238	rs12630658
chr3	25103257	25103258	rs12632128
chr4	45179882	45179883	rs12641981
chr8	76810685	76810686	rs12679314
chr16	31118023	31118024	rs12716981
chr1	50564415	50564416	rs12743369
chr11	115023158	115023159	rs12803174
chr13	28010927	28010928	rs12867531
chr16	28927817	28927818	rs12919058
chr17	78601194	78601195	rs12936076
chr17	78596792	78596793	rs12947696
chr18	21116997	21116998	rs12964689
chr18	57849022	57849023	rs12967135
chr19	18467397	18467398	rs12984770
chr2	632591	632592	rs12992672
chr2	632807	632808	rs12993295
chr2	632549	632550	rs13012571
chr2	632722	632723	rs13013021
chr2	632535	632536	rs13022164
chr2	632608	632609	rs13022337
chr2	632528	632529	rs13028252
chr2	632590	632591	rs13028310
chr3	85856598	85856599	rs13064170
chr3	81828991	81828992	rs13074632
chr2	26922061	26922062	rs1314982
chr6	163033349	163033350	rs13191362
chr6	163052443	163052444	rs13192894
chr2	621953	621954	rs1320332
chr2	649346	649347	rs1320338
chr6	163002479	163002480	rs13204013
chr6	163005020	163005021	rs13204087
chr6	163071455	163071456	rs13209899
chr6	163005041	163005042	rs13220728
chr7	93187027	93187028	rs13237782
chr15	68097125	68097126	rs13329413
chr3	81790969	81790970	rs13340130
chr2	650478	650479	rs13386517
chr2	650973	650974	rs13387090
chr2	650979	650980	rs13387091
chr2	637497	637498	rs13387939
chr2	637596	637597	rs13388043
chr2	642466	642467	rs13391851
chr2	637507	637508	rs13396119
chr2	650518	650519	rs13401686
chr2	650972	650973	rs13405307
chr20	51097330	51097331	rs13433095
chr9	15681693	15681694	rs1355171
chr2	227138946	227138947	rs1399625
chr2	181528662	181528663	rs1406256
chr7	76619383	76619384	rs141113829
chr9	28410682	28410683	rs1412234
chr3	61192910	61192911	rs141954845
chr16	49085648	49085649	rs1420601
chr16	53800953	53800954	rs1421085
chr5	153541903	153541904	rs1428120
chr5	153547494	153547495	rs1428121
chr13	79590412	79590413	rs1441262
chr13	79580918	79580919	rs1441264
chr11	43848753	43848754	rs1464230
chr13	28010918	28010919	rs147240135
chr16	19975781	19975782	rs148069489
chr16	28867158	28867159	rs149601295
chr6	163005001	163005002	rs150436916
chr16	19929758	19929759	rs150469214
chr2	227092404	227092405	rs1515104
chr2	227122215	227122216	rs1515110
chr11	43824632	43824633	rs1518814
chr2	181522954	181522955	rs1528446
chr8	85093120	85093121	rs1550215
chr13	79587840	79587841	rs1576655
chr2	181567555	181567556	rs1609303
chr18	21126951	21126952	rs1618725
chr8	81375456	81375457	rs16907751
chr9	28413460	28413461	rs16912921
chr9	15613837	15613838	rs169342
chr15	68089617	68089618	rs16951304
chr4	77096117	77096118	rs17001561
chr4	77129567	77129568	rs17001654
chr10	104851300	104851301	rs17094683
chr6	137663748	137663749	rs17199398
chr20	51092557	51092558	rs17203351
chr6	137630083	137630084	rs17258074
chr2	219328576	219328577	rs1727106
chr8	76784332	76784333	rs17405029
chr8	76814183	76814184	rs17406115
chr14	25942153	25942154	rs17457048
chr6	120174235	120174236	rs17630332
chr18	57811981	57811982	rs17700144
chr20	51094562	51094563	rs17806313
chr18	56877298	56877299	rs17835704
chr18	21090022	21090023	rs1788808
chr19	46181391	46181392	rs1800437
chr18	21120443	21120444	rs1805082
chr17	5317491	5317492	rs1806263
chr18	21104887	21104888	rs1808579
chr7	76605321	76605322	rs1861026
chr16	49087655	49087656	rs1861568
chr11	43820475	43820476	rs1878850
chr11	43820523	43820524	rs1878851
chr16	49079691	49079692	rs1894952
chr14	29764467	29764468	rs1951281
chr14	29764503	29764504	rs1951282
chr14	29729560	29729561	rs1956237
chr2	181526594	181526595	rs2004125
chr1	47702367	47702368	rs2008713
chr7	93166392	93166393	rs201016357
chr15	68092078	68092079	rs2045960
chr9	15602100	15602101	rs2055772
chr8	76819963	76819964	rs2126476
chr15	73090261	73090262	rs2162269
chr2	59300933	59300934	rs2192498
chr8	85089393	85089394	rs2196617
chr8	85089436	85089437	rs2196618
chr6	50845489	50845490	rs2207139
chr2	59321305	59321306	rs2215865
chr15	68086837	68086838	rs2241423
chr7	76608142	76608143	rs2245368
chr3	81810724	81810725	rs2290081
chr16	31085469	31085470	rs2303222
chr15	73052430	73052431	rs2304597
chr2	219305403	219305404	rs2305833
chr16	31103795	31103796	rs2359612
chr9	15662786	15662787	rs2382538
chr21	40295040	40295041	rs2410065
chr7	76609943	76609944	rs2430307
chr18	21127909	21127910	rs2435307
chr9	15599157	15599158	rs2457265
chr9	15625216	15625217	rs276443
chr15	68116009	68116010	rs28399056
chr7	76630581	76630582	rs28405224
chr16	19934821	19934822	rs28406841
chr15	68124255	68124256	rs28427879
chr15	68078768	68078769	rs28463100
chr16	31147547	31147548	rs2855475
chr16	53799302	53799303	rs28562191
chr15	68122508	68122509	rs28587941
chr11	43838653	43838654	rs2863026
chr2	651029	651030	rs2867109
chr2	624580	624581	rs2867122
chr2	624523	624524	rs2867123
chr2	622826	622827	rs2867125
chr2	610602	610603	rs2867131
chr16	28349401	28349402	rs28685654
chr2	219309232	219309233	rs28729183
chr7	76596590	76596591	rs28731188
chr7	76579385	76579386	rs28878179
chr2	649637	649638	rs2903489
chr16	49055360	49055361	rs2908871
chr16	49089421	49089422	rs2908875
chr16	49053963	49053964	rs2908890
chr2	227108445	227108446	rs2943652
chr2	609176	609177	rs2947415
chr18	21143738	21143739	rs2960578
chr2	227108199	227108200	rs2972135
chr19	34311947	34311948	rs29937
chr19	34311480	34311481	rs29938
chr19	34310799	34310800	rs29939
chr19	34309531	34309532	rs29941
chr19	34308209	34308210	rs29943
chr19	34299850	34299851	rs29947
chr17	5280439	5280440	rs3026101
chr18	21076763	21076764	rs303754
chr18	21079938	21079939	rs3083439
chr16	49048971	49048972	rs3095670
chr9	15609960	15609961	rs3122702
chr6	163041270	163041271	rs34063386
chr2	632759	632760	rs34119520
chr6	163012381	163012382	rs34192365
chr19	45395908	45395909	rs34404554
chr7	93191201	93191202	rs34588678
chr6	163004063	163004064	rs34637087
chr3	61197942	61197943	rs34706798
chr6	163048379	163048380	rs34709632
chr18	21075937	21075938	rs34833142
chr11	8677200	8677201	rs34867877
chr7	93191206	93191207	rs34921807
chr6	163012442	163012443	rs35126854
chr2	636789	636790	rs35142762
chr11	43878533	43878534	rs35186585
chr6	162998702	162998703	rs35211042
chr4	103146887	103146888	rs35225200
chr19	18471609	18471610	rs35343344
chr4	103146889	103146890	rs35518360
chr14	29740238	29740239	rs35625199
chr6	163008196	163008197	rs35723993
chr6	163020636	163020637	rs35760705
chr3	25090476	25090477	rs35779991
chr2	636818	636819	rs35796073
chr2	632903	632904	rs35802221
chr20	51095669	51095670	rs35967226
chr3	141295777	141295778	rs3732869
chr19	47584698	47584699	rs3745619
chr2	633054	633055	rs374892365
chr10	104825664	104825665	rs3781285
chr11	43872454	43872455	rs3781805
chr6	108996962	108996963	rs3800229
chr10	87361290	87361291	rs3812651
chr3	81758727	81758728	rs3821548
chr3	141280272	141280273	rs3821709
chr1	75013053	75013054	rs3843262
chr1	75004047	75004048	rs3845347
chr16	28925977	28925978	rs3924376
chr16	29998199	29998200	rs4077410
chr10	114767770	114767771	rs4132670
chr7	76575399	76575400	rs4265120
chr7	76630957	76630958	rs4307272
chr2	181518727	181518728	rs4319898
chr9	15602067	15602068	rs432452
chr2	25161235	25161236	rs4343432
chr9	15616507	15616508	rs442549
chr2	25161385	25161386	rs4430895
chr9	15588007	15588008	rs4448380
chr2	25161264	25161265	rs4459693
chr16	31131613	31131614	rs4527034
chr15	68060551	68060552	rs4548812
chr18	40148880	40148881	rs4569374
chr5	153540024	153540025	rs4569924
chr10	114765746	114765747	rs4575195
chr16	19942526	19942527	rs4613074
chr2	650646	650647	rs4613321
chr7	76618752	76618753	rs4634558
chr3	141293262	141293263	rs4683612
chr3	61194629	61194630	rs4688351
chr3	61194777	61194778	rs4688352
chr3	61207456	61207457	rs4688379
chr6	50833083	50833084	rs4711961
chr7	76636755	76636756	rs4727295
chr9	15628514	15628515	rs4740618
chr9	15634325	15634326	rs4740619
chr9	15640403	15640404	rs4740621
chr9	15591371	15591372	rs4741510
chr9	15603065	15603066	rs4741515
chr9	15610506	15610507	rs4741516
chr9	15623960	15623961	rs4741519
chr9	15629454	15629455	rs4741522
chr9	15643064	15643065	rs4741527
chr9	15655977	15655978	rs4741528
chr11	43821003	43821004	rs4755745
chr13	28020179	28020180	rs4771122
chr15	68118193	68118194	rs4776984
chr15	73082365	73082366	rs4777542
chr16	28867803	28867804	rs4788101
chr16	30010273	30010274	rs4788207
chr16	30015564	30015565	rs4788211
chr18	21083274	21083275	rs4800487
chr18	21126080	21126081	rs4800490
chr18	21130476	21130477	rs4800491
chr18	21143931	21143932	rs4800493
chr2	638917	638918	rs4854346
chr2	219374249	219374250	rs485975
chr13	54084031	54084032	rs4883723
chr17	78592286	78592287	rs4889775
chr2	219372232	219372233	rs535830
chr2	219391671	219391672	rs541000
chr2	219391754	219391755	rs541860
chr9	120380641	120380642	rs55654527
chr16	28846865	28846866	rs55719896
chr19	47616376	47616377	rs55731973
chr16	29979064	29979065	rs55754409
chr6	163069709	163069710	rs55822577
chr9	120396390	120396391	rs55823440
chr7	75115225	75115226	rs55838432
chr6	163003413	163003414	rs55847707
chr16	53825904	53825905	rs56137030
chr2	219379347	219379348	rs561570
chr7	93166130	93166131	rs56157915
chr6	137633629	137633630	rs56210409
chr2	164523800	164523801	rs56328583
chr16	29979060	29979061	rs56357065
chr16	28843117	28843118	rs56358680
chr16	28846839	28846840	rs56404918
chr2	181576525	181576526	rs56655718
chr2	219336564	219336565	rs570790
chr16	53799278	53799279	rs57292959
chr3	185804582	185804583	rs57912727
chr17	5317609	5317610	rs57977704
chr3	141320584	141320585	rs58025624
chr18	57849428	57849429	rs58084604
chr16	19977472	19977473	rs58109580
chr19	18462707	18462708	rs58547189
chr2	219383120	219383121	rs585859
chr1	96886603	96886604	rs588660
chr6	163030439	163030440	rs59067610
chr2	25145172	25145173	rs59086897
chr2	219387004	219387005	rs598701
chr20	51090832	51090833	rs6091542
chr20	51098950	51098951	rs6091545
chr20	51090826	51090827	rs6096971
chr20	51090880	51090881	rs6096972
chr20	51102791	51102792	rs6096977
chr20	51099586	51099587	rs6123175
chr20	51095154	51095155	rs6126574
chr20	51097564	51097565	rs6126577
chr16	28855521	28855522	rs61737565
chr14	29744967	29744968	rs61979093
chr16	53822236	53822237	rs62033403
chr16	53822238	53822239	rs62033404
chr16	28865041	28865042	rs62037363
chr16	28923520	28923521	rs62037414
chr2	632921	632922	rs62105303
chr2	632924	632925	rs62105304
chr6	50796904	50796905	rs62405422
chr6	50815313	50815314	rs62405438
chr6	50864334	50864335	rs62405443
chr7	76582470	76582471	rs62473676
chr7	76594103	76594104	rs62473690
chr7	76604347	76604348	rs62473709
chr7	76604360	76604361	rs62473710
chr7	76610406	76610407	rs62473744
chr7	76630507	76630508	rs62474172
chr7	75123236	75123237	rs62477719
chr7	76579576	76579577	rs62477765
chr1	177879934	177879935	rs633754
chr3	61228396	61228397	rs6445199
chr7	76575992	76575993	rs6465374
chr7	95169513	95169514	rs6465468
chr9	15617676	15617677	rs6474931
chr11	43825480	43825481	rs6485464
chr11	43843200	43843201	rs6485466
chr11	43847910	43847911	rs6485468
chr11	43856354	43856355	rs6485473
chr11	43868042	43868043	rs6485474
chr15	51754450	51754451	rs6493498
chr16	28340853	28340854	rs6498084
chr2	634904	634905	rs6548238
chr2	636928	636929	rs6548240
chr1	75004610	75004611	rs6604872
chr1	75005775	75005776	rs6656785
chr2	219384383	219384384	rs667251
chr1	50544748	50544749	rs6688605
chr2	219368257	219368258	rs670695
chr2	143041081	143041082	rs6714473
chr2	621909	621910	rs6717005
chr2	628748	628749	rs6739303
chr2	25143648	25143649	rs6746013
chr2	629600	629601	rs6748821
chr2	636016	636017	rs6749375
chr2	25150010	25150011	rs6749422
chr2	25150115	25150116	rs6752378
chr2	219379708	219379709	rs678218
chr3	61243610	61243611	rs6785875
chr3	61187830	61187831	rs6787292
chr3	61187975	61187976	rs6787313
chr1	49549495	49549496	rs679783
chr3	25107865	25107866	rs6808550
chr5	75010001	75010002	rs6864091
chr2	219391753	219391754	rs688116
chr6	120144847	120144848	rs6931818
chr7	76637390	76637391	rs6953561
chr7	76632097	76632098	rs6954694
chr9	15650503	15650504	rs7023275
chr9	15654253	15654254	rs7025669
chr9	15643076	15643077	rs7031365
chr9	15665200	15665201	rs7034484
chr9	15683174	15683175	rs7035863
chr9	15664420	15664421	rs7046351
chr10	87446795	87446796	rs7077240
chr11	43846849	43846850	rs7131110
chr12	50263147	50263148	rs7132908
chr19	45394335	45394336	rs71352238
chr2	25158007	25158008	rs713586
chr2	25158280	25158281	rs713587
chr14	29750243	29750244	rs7146955
chr15	68117299	68117300	rs7170185
chr15	51781695	51781696	rs7171439
chr16	53810545	53810546	rs7187250
chr16	28857644	28857645	rs7187776
chr16	53834606	53834607	rs7188250
chr16	53810685	53810686	rs7193144
chr16	28875481	28875482	rs7193733
chr16	31110980	31110981	rs7196161
chr16	28875121	28875122	rs7198606
chr16	28865891	28865892	rs7205323
chr16	49092118	49092119	rs722395
chr18	21085084	21085085	rs7233671
chr19	47591813	47591814	rs7257381
chr4	77111016	77111017	rs72655532
chr16	53822182	53822183	rs72803697
chr16	53831353	53831354	rs72805611
chr16	53834607	53834608	rs72805612
chr2	143041320	143041321	rs72855158
chr6	50858234	50858235	rs72891717
chr18	56878640	56878641	rs72956134
chr2	219330188	219330189	rs72965126
chr6	163005736	163005737	rs73020362
chr7	93162482	93162483	rs73221770
chr16	28885658	28885659	rs7359397
chr9	15627384	15627385	rs7389023
chr9	15625262	15625263	rs7389629
chr3	61193646	61193647	rs7432943
chr2	633062	633063	rs74676797
chr14	25927299	25927300	rs74718733
chr13	28011157	28011158	rs74811644
chr11	27653878	27653879	rs7483762
chr16	31088346	31088347	rs749671
chr16	28872353	28872354	rs7499337
chr1	74993317	74993318	rs7526762
chr1	47693980	47693981	rs7534271
chr10	87412939	87412940	rs75499335
chr2	638559	638560	rs7561556
chr2	219311514	219311515	rs7568926
chr2	631334	631335	rs7569102
chr2	621184	621185	rs7570232
chr2	646802	646803	rs7571957
chr2	646838	646839	rs7571967
chr2	646848	646849	rs7571970
chr2	625028	625029	rs7576624
chr2	625056	625057	rs7576635
chr2	631602	631603	rs7579971
chr2	219352510	219352511	rs7598056
chr2	642498	642499	rs7601028
chr2	643427	643428	rs7604752
chr2	638565	638566	rs7606023
chr2	164579522	164579523	rs7606895
chr3	61246996	61246997	rs7629340
chr5	153547408	153547409	rs7701886
chr7	76631726	76631727	rs7787384
chr10	87371331	87371332	rs77926521
chr7	76638257	76638258	rs7792906
chr7	76631673	76631674	rs7807098
chr13	28010953	28010954	rs78334317
chr9	15674664	15674665	rs7848511
chr9	28412226	28412227	rs7857323
chr3	141266336	141266337	rs78575557
chr9	28412274	28412275	rs7873025
chr10	104877301	104877302	rs79082900
chr10	87456992	87456993	rs7923001
chr7	75147800	75147801	rs794375
chr11	8677184	8677185	rs7950528
chr3	141234116	141234117	rs79583300
chr10	104910958	104910959	rs79680647
chr3	141245227	141245228	rs79936528
chr14	29744531	29744532	rs8005994
chr15	51779715	51779716	rs8030534
chr15	51760145	51760146	rs8038101
chr16	28915216	28915217	rs8046545
chr16	49082334	49082335	rs8048764
chr16	53816274	53816275	rs8050136
chr16	31104508	31104509	rs8050894
chr16	53816751	53816752	rs8051591
chr16	19975417	19975418	rs8054082
chr16	28911308	28911309	rs8060365
chr19	47600600	47600601	rs8101091
chr21	40294367	40294368	rs8126698
chr3	61260072	61260073	rs815708
chr2	219322429	219322430	rs832810
chr2	219354568	219354569	rs832813
chr1	47706969	47706970	rs911910
chr15	68120643	68120644	rs922494
chr2	622530	622531	rs939583
chr6	108997610	108997611	rs9400240
chr13	54107351	54107352	rs9568867
chr13	54107582	54107583	rs9568868
chr9	15599026	15599027	rs9696751
chr16	28922742	28922743	rs9708958
chr2	59316832	59316833	rs9798497
chr3	85826380	85826381	rs9813495
chr3	85824723	85824724	rs9869320
chr3	85830758	85830759	rs9873441
chr3	61197203	61197204	rs9875827
chr3	85813323	85813324	rs9875880
chr9	15637446	15637447	rs9886779
chr17	2005240	2005241	rs9904872
chr16	19919439	19919440	rs9921480
chr16	53831770	53831771	rs9922619
chr16	53819366	53819367	rs9923312
chr16	53799904	53799905	rs9928094
chr16	53799506	53799507	rs9937053
chr16	53799295	53799296	rs9937521
chr16	53820812	53820813	rs9937709
chr16	53820526	53820527	rs9939609
chr16	53800567	53800568	rs9939973
chr16	53800753	53800754	rs9940128
chr16	53800199	53800200	rs9940278
chr16	53800628	53800629	rs9940646
chr18	56881632	56881633	rs9957264
chr16	31149141	31149142	rs9972727
chr16	28861733	28861734	rs9972768
chr16	30018981	30018982	rs9972866
chr5	153546807	153546808	rs10044136
chr9	120385644	120385645	rs10116226
chr2	59305624	59305625	rs1016287
chr2	25150295	25150296	rs10182181
chr15	68107071	68107072	rs1026737
chr19	47577264	47577265	rs10415740
chr9	15604745	15604746	rs10481557
chr17	5286225	5286226	rs1058366
chr11	43867651	43867652	rs10742690
chr1	47676530	47676531	rs10789504
chr9	15600740	15600741	rs10810407
chr2	641862	641863	rs10865551
chr1	47676524	47676525	rs10890471
chr9	120386401	120386402	rs10983719
chr16	49068586	49068587	rs11076463
chr19	47586463	47586464	rs11083860
chr11	115018508	115018509	rs111164518
chr11	115014001	115014002	rs11215375
chr16	53809246	53809247	rs1121980
chr3	185803531	185803532	rs112545201
chr2	143041873	143041874	rs112642138
chr11	47669860	47669861	rs113211479
chr19	18460955	18460956	rs113230003
chr3	141280995	141280996	rs114466221
chr16	28893531	28893532	rs11641216
chr16	28893408	28893409	rs11645143
chr16	28922148	28922149	rs11646653
chr16	31125775	31125776	rs11647442
chr10	87437610	87437611	rs117462921
chr16	28871852	28871853	rs11859512
chr16	28871859	28871860	rs11861132
chr1	47703399	47703400	rs12083555
chr16	19918986	19918987	rs12102869
chr1	47670524	47670525	rs12144626
chr16	28860236	28860237	rs12325014
chr16	28871190	28871191	rs12448902
chr19	18459376	18459377	rs12459368
chr4	45181333	45181334	rs12507026
chr15	51709535	51709536	rs12595123
chr16	31145218	31145219	rs12597511
chr17	5299949	5299950	rs12600578
chr2	181568026	181568027	rs12615821
chr3	25122200	25122201	rs12638455
chr16	31128667	31128668	rs12716982
chr2	26932886	26932887	rs1275922
chr16	28847245	28847246	rs12928404
chr17	78615570	78615571	rs12940622
chr19	45387458	45387459	rs12972156
chr19	18469016	18469017	rs12986231
chr20	51092995	51092996	rs13041126
chr6	163016556	163016557	rs13208136
chr6	163006367	163006368	rs13208970
chr6	162984283	162984284	rs13209994
chr7	76631131	76631132	rs13231486
chr9	28418510	28418511	rs13288841
chr15	68104607	68104608	rs13329582
chr2	219354855	219354856	rs13400327
chr2	653092	653093	rs13415094
chr5	153545697	153545698	rs1366219
chr3	141234579	141234580	rs139976154
chr16	31121792	31121793	rs14235
chr16	28867060	28867061	rs147684209
chr16	19929618	19929619	rs151209987
chr1	74991595	74991596	rs1514176
chr2	227140986	227140987	rs1515102
chr5	153525006	153525007	rs1632065
chr2	164566841	164566842	rs16848820
chr14	25944305	25944306	rs17094596
chr18	21086124	21086125	rs177430
chr18	21133083	21133084	rs1788761
chr1	47706730	47706731	rs1810659
chr18	21079381	21079382	rs1816303
chr18	21079383	21079384	rs1818104
chr18	21079362	21079363	rs182498
chr16	49054993	49054994	rs1894951
chr9	120378482	120378483	rs1928295
chr16	31129941	31129942	rs1978487
chr6	34563163	34563164	rs205262
chr5	153548205	153548206	rs2099044
chr8	85084344	85084345	rs2118320
chr4	77114747	77114748	rs2119733
chr8	76820017	76820018	rs2126475
chr15	68090841	68090842	rs2127163
chr14	29727516	29727517	rs2144919
chr8	76819782	76819783	rs2169513
chr7	76635005	76635006	rs2260084
chr11	8679015	8679016	rs2316901
chr3	61236461	61236462	rs2365389
chr2	227133528	227133529	rs2396315
chr7	76578967	76578968	rs2429289
chr1	201784150	201784151	rs2494116
chr11	115010866	115010867	rs2507909
chr16	28333410	28333411	rs2650492
chr9	15621104	15621105	rs276433
chr9	15614369	15614370	rs276436
chr1	72752229	72752230	rs2815765
chr21	40291739	40291740	rs2836754
chr2	164573846	164573847	rs28473311
chr15	68121427	68121428	rs28539889
chr16	49057187	49057188	rs2908889
chr2	227105690	227105691	rs2943649
chr2	227121917	227121918	rs2943656
chr16	49075244	49075245	rs2967261
chr2	227117697	227117698	rs2972155
chr1	47690437	47690438	rs2984618
chr1	72748668	72748669	rs3101339
chr6	163009784	163009785	rs34549249
chr19	46180413	46180414	rs34783010
chr6	163029714	163029715	rs35424047
chr6	163055803	163055804	rs35443919
chr2	653574	653575	rs35913461
chr6	163009334	163009335	rs36007635
chr10	114774432	114774433	rs36090025
chr14	29721129	29721130	rs36188760
chr16	28863964	28863965	rs371918919
chr16	31115258	31115259	rs375452507
chr17	2014983	2014984	rs3760231
chr15	68098003	68098004	rs3784718
chr6	108998265	108998266	rs3800231
chr16	19923043	19923044	rs3885610
chr2	219320206	219320207	rs3932856
chr19	34307001	34307002	rs40815
chr10	87403874	87403875	rs41303827
chr11	8673938	8673939	rs4256980
chr6	120160166	120160167	rs4403287
chr7	76601762	76601763	rs4510776
chr3	61195301	61195302	rs4605537
chr9	15656258	15656259	rs4741529
chr15	68123914	68123915	rs4776987
chr16	29970856	29970857	rs4788199
chr19	47579612	47579613	rs4804023
chr2	647759	647760	rs4854348
chr2	647860	647861	rs4854349
chr16	31128614	31128615	rs4889619
chr11	27683617	27683618	rs4923464
chr1	47679257	47679258	rs4926524
chr1	47679485	47679486	rs4926726
chr6	120215080	120215081	rs496149
chr2	219334612	219334613	rs511080
chr1	177878932	177878933	rs532504
chr1	177889024	177889025	rs539515
chr1	177899120	177899121	rs545608
chr7	76574053	76574054	rs55654714
chr16	28861880	28861881	rs56040780
chr16	28864448	28864449	rs56226746
chr16	31117388	31117389	rs56314408
chr16	19977419	19977420	rs56791931
chr1	177876945	177876946	rs589500
chr16	19977616	19977617	rs59323025
chr20	51126864	51126865	rs6021953
chr1	47692034	47692035	rs61782665
chr16	53830054	53830055	rs62033413
chr16	28839734	28839735	rs62036623
chr16	28844364	28844365	rs62036657
chr16	28874546	28874547	rs62037367
chr16	53803222	53803223	rs62048402
chr17	78608039	78608040	rs62068345
chr3	61206786	61206787	rs62268425
chr7	76610298	76610299	rs62473743
chr11	43816199	43816200	rs6485462
chr17	2003207	2003208	rs6503245
chr19	47585239	47585240	rs6509311
chr2	635153	635154	rs6548239
chr16	19904343	19904344	rs66674044
chr2	624033	624034	rs6711012
chr2	629913	629914	rs6732471
chr2	635199	635200	rs6734363
chr2	630508	630509	rs6735024
chr2	181570393	181570394	rs67383253
chr2	629817	629818	rs6749087
chr2	629830	629831	rs6752706
chr2	652271	652272	rs6760274
chr2	622387	622388	rs6760543
chr2	219359286	219359287	rs678814
chr3	61225848	61225849	rs6809031
chr7	76610620	76610621	rs6956966
chr9	15664808	15664809	rs7030846
chr16	49039975	49039976	rs715017
chr6	163005967	163005968	rs71551179
chr16	31112809	31112810	rs7187995
chr16	53821861	53821862	rs7201850
chr16	28919340	28919341	rs7206214
chr17	78612118	78612119	rs7215534
chr19	47588201	47588202	rs7248181
chr19	34316704	34316705	rs7256653
chr16	28840380	28840381	rs72793812
chr10	102425466	102425467	rs72844408
chr6	137640060	137640061	rs72981450
chr6	162997082	162997083	rs73035006
chr16	31088624	31088625	rs749670
chr1	47693813	47693814	rs7525145
chr2	645202	645203	rs7559018
chr2	643314	643315	rs7560127
chr2	644952	644953	rs7561317
chr2	645081	645082	rs7567368
chr2	181556018	181556019	rs7570433
chr16	3627357	3627358	rs758747
chr2	643319	643320	rs7594220
chr10	87416317	87416318	rs76223526
chr3	141243527	141243528	rs7627774
chr13	28010989	28010990	rs76488435
chr10	87429360	87429361	rs77101782
chr14	25927298	25927299	rs77384634
chr3	141280447	141280448	rs77586571
chr6	163009966	163009967	rs7764785
chr7	76568599	76568600	rs7792176
chr10	87419200	87419201	rs78075813
chr8	85081618	85081619	rs7821259
chr8	76819764	76819765	rs7822881
chr3	185812633	185812634	rs78785910
chr10	87397519	87397520	rs79408710
chr7	75130593	75130594	rs794364
chr14	25927297	25927298	rs80223924
chr16	19975406	19975407	rs8054079
chr16	28891464	28891465	rs8055138
chr16	19975980	19975981	rs8059504
chr16	28895129	28895130	rs8061590
chr3	61254419	61254420	rs815717
chr2	219336958	219336959	rs833083
chr3	61255412	61255413	rs843812
chr18	21103908	21103909	rs891387
chr2	164585003	164585004	rs9287838
chr3	85831962	85831963	rs9309991
chr6	120185664	120185665	rs9374842
chr11	43868650	43868651	rs939015
chr2	621557	621558	rs939584
chr6	109000315	109000316	rs9398173
chr6	109003988	109003989	rs9400241
chr9	120382926	120382927	rs9409189
chr10	104835918	104835919	rs943037
chr6	137625740	137625741	rs9494717
chr13	28012264	28012265	rs9581850
chr13	28013747	28013748	rs9581852
chr3	61245469	61245470	rs9631502
chr11	43849883	43849884	rs9651613
chr3	81746481	81746482	rs9826069
chr3	61187679	61187680	rs9844741
chr3	185820282	185820283	rs9844949
chr3	61257088	61257089	rs9855716
chr3	61197229	61197230	rs9856189
chr3	61190663	61190664	rs9860681
chr17	78614392	78614393	rs9909449
chr15	68104313	68104314	rs9920643
chr16	31107688	31107689	rs9923231
chr16	31140798	31140799	rs9936329

## Sheet: Supplementary Data 6
Supplementary Data 6
SNP	chr	start	end	SGBS_pre_BioRep1.1	SGBS_pre_BioRep1.2	SGBS_pre_BioRep1.3	SGBS_pre_BioRep2.1	SGBS_pre_BioRep2.2	SGBS_pre_BioRep2.3	GT1-7_BioRep1.1	GT1-7_BioRep1.2	GT1-7_BioRep1.3	GT1-7_BioRep2.1	GT1-7_BioRep2.2	GT1-7_BioRep2.3	SGBS_Mature_BioRep1.1	SGBS_Mature_BioRep1.2	SGBS_Mature_BioRep2.1	SGBS_Mature_BioRep2.2	SGBS_Mature_BioRep2.3	3T3_BioRep1.1	3T3_BioRep1.2	3T3_BioRep1.3	3T3_BioRep1.4	3T3_BioRep2.1	3T3_BioRep2.2	3T3_BioRep2.3	HT22_BioRep1.1	HT22_BioRep1.2	HT22_BioRep1.3	HT22_BioRep2.1	HT22_BioRep2.2
rs10116193	chr9	120385562	120385563	0.179939	0.299663	0.379089	0.263656	0.130787	0.06936	0.947926	0.971495	0.684766	0.49061	0.960837	0.868037	0.00253707	0.00247683	0.00906958	0.00165821	0.0262462	0.3598	0.0499218	0.0331378	0.0181447	0.242315	0.469278	0.381373	0.508811	0.398971	0.588976	0.621107	0.434344
rs10123042	chr9	15662036	15662037	0.664038	0.258189	0.766141	0.753881	0.874361	0.767506	0.57271	0.215588	0.678057	0.279876	0.301532	0.253011	0.793464	0.943953	0.952021	0.995108	0.900972	0.579027	0.0141863	0.236552	0.0722558	0.0114638	0.0148079	0.00960445	0.482642	0.379325	0.519273	0.0214334	0.0224001
rs10182458	chr2	25150640	25150641	NA	NA	NA	NA	NA	NA	0.00774824	0.0623862	0.0109264	0.0672085	0.0836698	0.0480352	0.883896	NA	NA	NA	NA	NA	NA	NA	NA	NA	NA	NA	NA	NA	NA	NA	0.0743093
rs10230587	chr7	75123602	75123603	0.00360463	0.148013	0.0912117	0.0350174	0.127224	0.0128164	0.272351	0.669453	0.312462	0.768449	0.721716	0.655609	0.00170745	0.00691128	3.99185e-05	0.000107611	0.000188282	0.159223	0.249546	0.126253	0.0888708	0.0595017	0.0422842	0.0538152	0.620473	0.83271	0.830773	0.226492	0.107624
rs10865322	chr2	25159857	25159858	NA	0.00051732	NA	0.00623376	NA	0.000108665	NA	NA	NA	NA	NA	NA	0.00426245	0.00196098	9.41383e-07	4.48729e-05	2.63969e-07	NA	NA	NA	NA	NA	NA	NA	NA	NA	NA	NA	NA
rs10883521	chr10	102439753	102439754	NA	NA	NA	NA	NA	NA	0.285455	0.28202	0.240628	0.526024	0.226305	0.263035	NA	NA	NA	NA	NA	0.00607172	0.38048	0.221692	0.0997408	0.333995	0.0466733	0.125854	0.147291	0.389221	0.260001	0.253252	0.197743
rs11075992	chr16	53820065	53820066	NA	NA	NA	NA	NA	NA	0.00907874	0.0160333	0.0324038	0.00617214	0.00247415	0.00224438	NA	NA	NA	NA	NA	1.29781e-07	7.29665e-06	6.06786e-07	1.16772e-07	NA	3.78984e-06	NA	4.06763e-08	4.97183e-08	4.26073e-08	2.13404e-06	7.83337e-07
rs11191543	chr10	104824386	104824387	0.0247357	0.0538538	0.155461	0.633929	0.0258216	0.0139541	0.238199	0.977591	0.770656	0.638847	0.572617	0.733233	0.698357	0.762956	0.745668	0.995108	0.900898	0.249154	0.696734	0.441154	0.327424	0.650953	0.357096	0.480538	0.716783	0.881517	0.949134	0.759744	0.771509
rs114285994	chr16	19935762	19935763	NA	NA	NA	NA	NA	NA	0.00107829	0.00023962	0.000561136	0.0012042	0.0151252	0.000408966	NA	0.0194091	NA	NA	0.0281895	NA	NA	NA	NA	NA	NA	NA	0.112112	0.0501704	0.32508	0.253252	0.362038
rs11555762	chr11	43876697	43876698	NA	NA	NA	NA	NA	NA	0.11023	0.000399853	0.000561136	0.0173124	0.133184	0.0467634	NA	NA	NA	NA	NA	0.139354	0.294399	0.0802705	0.0706706	0.0766108	0.0148079	0.17132	0.15411	0.0227122	0.0307316	0.0299979	0.0123679
rs11640942	chr16	19919945	19919946	0.0258564	0.000571425	0.00087166	2.52911e-06	0.00188297	3.95967e-06	1.26452e-05	2.84421e-05	2.82566e-05	1.08842e-05	0.000455835	0.000408966	4.967e-05	6.64171e-06	1.10224e-08	5.66056e-09	6.63927e-09	1.98642e-05	3.85739e-05	0.000134632	3.39786e-06	1.73291e-06	3.97609e-06	3.58169e-06	2.36868e-06	1.01544e-05	4.97209e-06	5.62527e-06	1.18989e-05
rs11664076	chr18	21094206	21094207	0.0971632	0.212869	0.0472982	0.083101	0.0948972	0.021393	0.422191	0.263287	0.467523	0.301754	0.524433	0.50325	7.21483e-06	6.64171e-06	0.000245266	0.00083332	0.000792161	0.0190445	0.133428	0.278272	0.175862	0.027849	0.0272365	0.0242319	0.415048	0.500296	0.431424	0.22013	0.146124
rs116735807	chr6	163010614	163010615	NA	NA	NA	NA	NA	NA	1.08494e-06	4.67563e-06	9.28912e-07	1.21871e-06	0.0010521	8.72185e-06	0.721621	NA	NA	NA	NA	1.13299e-06	1.87628e-05	4.38836e-07	1.60145e-07	0.00148478	3.97609e-06	2.42336e-05	1.43596e-05	0.00563523	0.000278857	0.00639479	NA
rs11879227	chr19	46193350	46193351	0.0184089	0.527209	0.0669251	0.0521698	0.0915319	0.14582	0.000238311	0.00078627	0.000472977	0.0517273	0.0151252	0.0356462	5.80778e-05	0.0006456	0.0939876	0.0445942	0.0691226	0.0120902	0.000279759	0.000185072	8.55017e-05	0.0853798	0.0272365	0.0720573	1.99251e-05	3.85678e-05	8.02544e-05	0.00657003	0.0124164
rs12001083	chr9	120404877	120404878	0.0617242	0.586621	0.781842	NA	NA	0.19168	0.00372428	0.0064342	0.0173073	0.0162191	0.00284813	0.0235222	NA	0.740133	NA	NA	NA	0.178926	0.0916556	0.0875818	0.106306	0.0640436	0.191928	0.0619156	0.52081	0.418054	0.249035	0.22013	0.293334
rs12446589	chr16	28870961	28870962	8.28087e-07	0.000144526	1.43249e-08	0.000201591	4.00053e-06	1.0261e-06	1.94888e-06	3.91069e-06	2.82566e-05	0.000140055	3.82149e-05	4.14716e-06	1.23155e-08	2.2479e-07	1.10224e-08	4.79062e-07	1.5127e-06	3.89342e-08	4.31949e-08	4.68092e-08	4.80434e-08	6.3995e-07	2.98767e-08	1.88238e-08	4.06763e-08	1.4623e-07	4.26073e-08	1.87861e-08	1.72395e-08
rs12457261	chr18	21146084	21146085	0.486818	0.229038	0.00929619	0.161369	0.813615	0.0514253	0.11023	0.232358	NA	0.0062722	0.0010521	0.466986	0.00151646	0.00691128	0.000255874	0.00983576	0.00199621	0.194219	0.0190233	0.0309356	0.0170572	0.0059437	0.00231401	0.000135994	0.149384	0.570529	0.880629	0.0320214	0.0200315
rs12638455	chr3	25122200	25122201	5.79326e-05	0.735166	0.0669251	0.213859	NA	0.06936	NA	NA	NA	NA	NA	NA	NA	NA	NA	NA	NA	0.0376714	0.0113678	0.0285492	0.0114944	0.024711	9.58812e-06	0.000283604	0.135517	0.11293	0.151194	0.00704246	0.0743093
rs12936076	chr17	78601194	78601195	NA	NA	NA	0.00633057	0.190647	NA	NA	0.0179954	NA	NA	0.0779366	0.01326	0.72056	NA	NA	NA	NA	NA	NA	NA	NA	NA	0.168857	NA	NA	NA	NA	NA	NA
rs12984770	chr19	18467397	18467398	0.000316382	3.11285e-06	9.07241e-09	1.40506e-08	0.000890306	2.55256e-06	2.4054e-06	0.000209795	0.00150363	0.000140055	3.06076e-05	6.04373e-05	1.23155e-08	1.25618e-08	1.10224e-08	2.91351e-05	1.63944e-05	0.00607172	1.56778e-05	8.13081e-06	9.7419e-06	6.3995e-07	1.13795e-07	2.1509e-07	8.65025e-06	7.55718e-06	6.19058e-06	4.29318e-07	1.96986e-07
rs13074632	chr3	81828991	81828992	NA	NA	NA	NA	NA	NA	0.401751	0.50388	0.21197	0.559526	0.88426	0.659291	NA	NA	NA	NA	NA	0.973512	0.927556	0.871911	0.944091	0.662967	0.729964	0.782609	0.0183318	0.0111201	0.0312454	0.155096	0.130889
rs13204087	chr6	163005020	163005021	0.00684853	0.000626812	0.00261641	0.00488742	0.166145	0.0280844	0.105372	0.19912	0.301843	0.62031	0.524433	0.467538	0.000356722	6.30782e-06	0.0077976	0.00140177	0.00389767	0.00652821	0.000788544	0.000854524	0.000631332	0.0258466	0.00569834	0.00557106	0.0758465	0.0891313	0.107681	0.01512	0.0118
rs13220728	chr6	163005041	163005042	9.44964e-09	5.41327e-09	3.678e-09	2.84809e-09	2.75379e-09	4.0741e-09	0.00157256	0.00016826	0.0287992	2.0089e-05	0.000196806	1.48854e-05	3.30077e-09	2.88582e-09	3.37622e-09	2.75379e-09	1.99178e-08	3.63627e-07	1.38632e-08	1.50232e-08	1.54193e-08	1.04469e-05	3.97609e-06	3.80241e-06	4.06763e-08	1.59569e-08	1.64096e-08	6.53444e-06	3.48237e-06
rs139976154	chr3	141234579	141234580	0.137085	0.178498	0.0214661	0.359106	0.135229	0.0432151	NA	NA	NA	NA	NA	NA	0.793464	1	0.00836927	0.666089	0.455361	0.282441	0.745349	0.620538	0.533762	0.282568	NA	NA	NA	0.776326	0.79992	0.4288	0.771152
rs1406256	chr2	181528662	181528663	NA	NA	NA	NA	NA	NA	0.0071245	2.84421e-05	0.000220424	4.5302e-05	0.000112068	NA	NA	NA	NA	NA	NA	0.00652821	0.000574706	0.00104039	0.000293325	0.0233759	0.00987463	0.00206803	5.42268e-05	6.78215e-05	5.92001e-05	4.32015e-05	8.84306e-06
rs150436916	chr6	163005001	163005002	0.0126637	0.00170617	0.000356252	0.110088	0.0938296	0.0130289	0.0165802	0.00352182	0.0372897	0.293915	0.234281	0.317578	0.000356722	0.00348628	0.0907251	0.0964781	0.075938	0.194219	0.193133	0.237948	0.225006	0.0756561	0.0703397	0.0910178	0.116321	0.0891313	0.102506	0.11934	0.17006
rs1800437	chr19	46181391	46181392	NA	NA	NA	NA	NA	NA	NA	NA	NA	0.525341	0.301532	0.570986	NA	NA	NA	NA	NA	0.192743	0.0798566	0.165193	0.0430679	0.0142034	0.000455294	0.00252512	0.0001189	0.000186152	0.00212987	2.14623e-06	1.96953e-06
rs1861026	chr7	76605321	76605322	NA	NA	NA	NA	NA	NA	0.994276	0.454845	0.770656	0.121041	0.178286	0.344399	NA	NA	NA	NA	NA	NA	NA	NA	0.232265	0.0159994	NA	NA	0.00306056	0.0135844	0.0171288	NA	NA
rs1894952	chr16	49079691	49079692	0.617822	0.809413	0.766141	0.232363	0.59469	0.65433	0.261087	0.519889	0.299406	0.0289124	0.40113	0.0489578	0.06253	0.394903	0.00735004	0.485632	0.0925299	0.293164	0.216453	0.0982491	0.10401	0.909466	0.276906	0.105961	0.01405	0.41104	0.205843	0.172124	0.0279457
rs2121279	chr2	143043284	143043285	NA	NA	NA	NA	NA	NA	NA	NA	NA	NA	NA	NA	NA	NA	NA	NA	NA	0.240673	0.0363408	NA	NA	NA	0.00563902	NA	0.097522	0.21947	NA	NA	NA
rs2126476	chr8	76819963	76819964	NA	NA	NA	NA	NA	NA	0.19299	0.183191	0.0959102	0.278613	0.248017	0.077251	NA	NA	NA	NA	NA	0.0376714	0.088728	0.0807724	0.0308958	0.254439	0.195754	0.392229	0.0441626	0.0273821	0.0295996	0.253252	0.36339
rs2127163	chr15	68090841	68090842	NA	NA	NA	NA	NA	NA	NA	NA	NA	NA	NA	NA	NA	NA	NA	NA	NA	0.00607172	0.177827	0.308794	0.436283	0.0969611	0.00659034	0.0185959	0.0346757	0.058364	0.135328	0.0344306	0.12088
rs2169513	chr8	76819782	76819783	NA	NA	NA	NA	NA	NA	NA	NA	NA	NA	NA	NA	NA	NA	NA	NA	NA	0.0143038	0.215936	NA	NA	NA	0.0431	0.227216	0.00863785	0.102118	0.0555299	0.203172	0.0161364
rs2305833	chr2	219305403	219305404	NA	NA	NA	NA	NA	NA	1.26452e-05	5.15445e-05	7.33767e-05	0.00109012	0.0010521	2.23116e-05	NA	NA	NA	NA	NA	0.00315695	0.000768627	0.00436343	8.55017e-05	0.0192384	0.0145692	0.00116356	0.0249396	0.00279227	0.0208479	0.00212872	0.00569867
rs2382538	chr9	15662786	15662787	0.00126318	0.00283744	0.00623208	0.00657941	0.0310315	0.00291323	0.0179578	0.0267588	0.181318	0.0174286	0.115046	0.0413843	0.0155525	0.000142806	9.0771e-05	0.00799424	3.94043e-05	0.00652821	0.0235969	0.00907459	0.00925324	0.00148478	0.00124461	0.00347165	0.0830141	0.122782	0.0739055	0.00467242	0.00121553
rs2650492	chr16	28333410	28333411	NA	NA	NA	NA	NA	NA	NA	NA	NA	NA	NA	NA	NA	NA	NA	NA	NA	0.131707	0.0499218	0.0418941	0.031234	NA	0.0177449	0.0596048	0.000930965	0.00155307	0.00273938	0.226492	0.114985
rs2836753	chr21	40291186	40291187	NA	NA	NA	NA	NA	NA	NA	NA	NA	NA	NA	NA	NA	NA	NA	NA	NA	NA	0.015342	0.12785	0.363782	NA	0.0345303	NA	NA	NA	NA	NA	NA
rs28685654	chr16	28349401	28349402	7.87476e-05	0.000966928	0.0253668	0.263656	0.814423	0.228387	NA	1.85371e-07	NA	0.750636	0.942912	0.90686	0.464503	0.529242	0.424575	0.939761	0.092364	0.950122	0.816716	0.765409	0.959774	0.909466	0.598758	0.802844	0.102506	0.0361887	0.115305	0.999056	0.933952
rs28729183	chr2	219309232	219309233	NA	0.00170617	NA	0.0013465	NA	0.00046914	0.579176	0.715202	0.625997	NA	NA	NA	NA	0.000846358	0.000885954	0.000354204	0.00512828	0.848596	NA	NA	0.720891	NA	0.914302	NA	0.395657	0.398971	0.346735	0.394577	0.473251
rs28878179	chr7	76579385	76579386	0.501253	0.914415	0.352309	0.0256754	0.0396631	0.0122003	0.337784	0.513293	0.511534	0.695658	0.463922	0.748833	0.00151646	0.00199278	0.00407872	0.00152363	0.00952182	0.863991	0.686125	0.488151	0.479864	0.899531	0.820226	0.743491	0.832291	0.947472	0.953616	0.832506	0.659575
rs2984618	chr1	47690437	47690438	NA	NA	NA	NA	NA	NA	NA	NA	NA	NA	NA	NA	NA	NA	NA	NA	NA	0.0376714	0.00683589	0.0038515	0.00142261	NA	0.0402189	0.0234751	0.000103753	0.000186152	8.02626e-05	0.000704734	0.00127046
rs29937	chr19	34311947	34311948	NA	NA	NA	NA	NA	NA	0.705747	0.519889	0.666936	0.949258	0.996029	0.79857	NA	NA	NA	NA	NA	0.0190445	0.0165715	0.012129	0.00459857	0.046216	0.0482827	0.0432064	0.05142	0.00766066	0.0441642	0.0273322	0.0675071
rs3026101	chr17	5280439	5280440	NA	NA	NA	NA	NA	NA	0.375088	0.399965	0.487136	0.722094	NA	0.570986	NA	NA	NA	NA	NA	NA	NA	NA	NA	NA	NA	NA	4.06763e-08	0.00018141	0.00033896	NA	NA
rs35967226	chr20	51095669	51095670	NA	NA	NA	NA	NA	NA	0.0879782	0.167753	0.0811199	0.20253	0.0104982	0.0294888	NA	NA	NA	NA	NA	0.387337	0.140888	0.012319	0.232265	0.169767	0.118816	0.0309822	0.0830141	0.146883	0.17999	0.253252	0.107624
rs36188760	chr14	29721129	29721130	0.0184089	0.972361	NA	NA	NA	0.0374881	NA	NA	NA	NA	NA	NA	NA	NA	NA	NA	NA	0.510182	0.857481	0.880056	0.817242	0.62893	0.307429	0.114974	0.568952	0.780154	0.573805	0.273267	0.347841
rs3800229	chr6	108996962	108996963	NA	NA	NA	NA	NA	NA	0.020749	0.0179888	0.00437189	0.0174286	0.0179905	0.077251	NA	NA	NA	NA	NA	NA	NA	NA	NA	NA	NA	NA	NA	NA	NA	NA	NA
rs3800231	chr6	108998265	108998266	NA	NA	NA	NA	NA	NA	NA	NA	NA	NA	NA	NA	NA	NA	NA	NA	NA	0.0691071	NA	NA	NA	NA	0.370775	NA	0.0100853	0.0410144	0.00565035	NA	NA
rs41303827	chr10	87403874	87403875	NA	NA	NA	NA	NA	NA	NA	NA	NA	NA	NA	NA	NA	NA	NA	NA	NA	NA	NA	NA	NA	NA	NA	NA	3.35686e-05	0.00018141	0.00213897	0.00523266	NA
rs4430895	chr2	25161385	25161386	0.00638115	0.00488892	0.034651	0.119246	0.0915319	0.0122003	0.295743	0.279623	0.346688	0.0182112	0.0113703	0.0193212	0.0145177	0.00969782	0.0607007	0.124899	0.0662039	0.0333776	0.00433045	0.00116673	0.00055761	0.00275273	0.00138892	0.000284897	0.00053668	0.000882364	0.00168998	0.0363217	0.00219974
rs4605537	chr3	61195301	61195302	NA	NA	NA	NA	NA	NA	NA	NA	NA	NA	NA	NA	NA	NA	NA	NA	NA	0.0114697	0.00938932	0.00907459	0.000631332	0.0453695	0.0493954	0.227216	0.000505603	0.00666859	0.0190495	0.155096	0.319984
rs4634558	chr7	76618752	76618753	NA	NA	NA	NA	NA	NA	0.567255	NA	0.310933	0.103672	0.721716	NA	NA	NA	NA	NA	NA	0.0368487	0.215936	0.165193	0.0667618	0.117352	0.0177449	0.151191	0.0150001	0.0245057	0.0101582	0.0471021	0.00667043
rs4683612	chr3	141293262	141293263	NA	0.145899	NA	0.349225	NA	0.000754739	0.18287	NA	0.577921	0.853683	0.699752	0.844457	0.037406	0.093635	2.42684e-05	3.73039e-05	0.0139772	0.254862	0.265891	0.495565	0.315442	0.333995	0.366774	0.131469	0.250629	0.350395	0.376686	0.0945317	0.36339
rs4776984	chr15	68118193	68118194	NA	NA	NA	NA	NA	NA	0.444014	0.400184	0.474047	0.853683	0.924329	0.915907	NA	NA	NA	NA	NA	0.151678	0.804198	0.421534	0.483933	0.040384	0.0422842	0.0538152	0.000675703	0.020502	0.0295996	0.000794209	0.000317384
rs4788100	chr16	28864672	28864673	0.00065963	0.00426217	0.0151149	0.841511	0.37698	0.714074	NA	NA	NA	NA	NA	NA	0.546304	0.69266	0.631779	0.860405	0.631839	NA	NA	NA	NA	NA	NA	NA	NA	NA	NA	NA	NA
rs4788199	chr16	29970856	29970857	NA	0.0848901	NA	NA	NA	NA	NA	NA	NA	NA	NA	NA	NA	NA	NA	NA	NA	0.00652821	NA	0.138541	0.0546504	NA	0.189915	0.112389	0.0100853	0.00696557	0.00439283	0.192835	0.36339
rs4788211	chr16	30015564	30015565	NA	NA	NA	NA	NA	NA	0.102524	0.0618391	0.0811199	0.121041	0.0330127	0.107855	NA	NA	NA	NA	NA	0.0234906	0.00308668	0.000538559	0.000979257	0.00930499	0.00292693	0.00736271	0.35663	0.272131	0.215402	0.253252	0.36339
rs55719896	chr16	28846865	28846866	NA	NA	NA	NA	NA	NA	0.159115	0.230182	0.21197	0.269028	0.86827	NA	NA	NA	NA	NA	NA	0.102323	0.405038	0.318997	0.557355	0.623905	0.62806	0.612048	0.00140951	0.00573222	0.0295996	0.441262	0.603202
rs56358680	chr16	28843117	28843118	NA	NA	NA	NA	NA	NA	0.00157256	0.0208156	0.000448413	0.0517273	0.0361419	0.130946	NA	NA	NA	NA	NA	0.0193948	0.0216633	0.0982491	0.0189094	0.0554944	0.00320182	0.0522485	0.0022153	0.00516662	0.00392981	0.0128872	0.0224001
rs58547189	chr19	18462707	18462708	NA	NA	NA	NA	NA	NA	0.102524	0.513293	0.21197	0.17397	0.198935	0.107855	0.0218895	NA	NA	NA	NA	0.333149	0.263628	0.290625	0.175862	0.0969611	0.0437847	0.0910178	0.0798319	0.0298901	0.0963617	0.0467131	0.0853752
rs6091542	chr20	51090832	51090833	8.28087e-07	5.41327e-09	3.678e-09	2.84809e-09	2.75379e-09	4.0741e-09	1.07558e-06	3.13896e-06	4.09238e-05	0.000146321	0.000120831	5.30649e-05	3.30077e-09	2.88582e-09	3.37622e-09	2.75379e-09	4.97945e-09	1.49949e-08	7.52576e-08	8.15547e-08	8.37049e-08	1.48446e-06	1.35441e-06	1.28002e-06	2.64052e-06	4.83372e-06	1.14867e-05	4.52014e-05	7.01301e-06
rs6096971	chr20	51090826	51090827	4.96579e-05	5.41327e-09	3.678e-09	2.84809e-09	2.75379e-09	4.0741e-09	1.20368e-05	1.35167e-05	2.89624e-05	1.08842e-05	2.47063e-05	1.48854e-05	3.30077e-09	2.88582e-09	3.37622e-09	2.75379e-09	4.97945e-09	0.0120902	1.56778e-05	1.68399e-05	6.96953e-06	0.000149794	8.37344e-05	0.000186342	1.95466e-06	0.000225793	0.000128673	9.86271e-06	2.95765e-06
rs6096972	chr20	51090880	51090881	7.74195e-06	3.76583e-06	0.00020868	2.90506e-07	4.75579e-05	9.16672e-08	0.0118975	0.0219837	0.0237954	0.0182112	0.0234105	0.0294888	5.17652e-05	8.95227e-05	1.22405e-05	1.00169e-07	2.30573e-05	2.33605e-08	1.56778e-05	1.62662e-06	1.16505e-06	0.00569158	0.000251015	0.00060776	8.90627e-05	0.000992911	0.000278857	0.00105206	0.00121553
rs6126574	chr20	51095154	51095155	0.000600132	1.85984e-06	2.56044e-06	0.00011799	4.75579e-05	1.88427e-07	3.09518e-08	3.08952e-08	3.18006e-08	3.12913e-08	2.82357e-08	3.29323e-08	1.23155e-08	7.11835e-09	8.32801e-09	5.66056e-09	8.18843e-09	1.49949e-08	1.38632e-08	1.50232e-08	1.54193e-08	1.19394e-08	2.98767e-08	1.88238e-08	3.46298e-08	1.59569e-08	1.64096e-08	1.87861e-08	1.29296e-08
rs62033403	chr16	53822236	53822237	0.335626	0.838231	0.0176822	0.870017	0.811282	0.076448	0.0434041	0.0208156	0.00673758	0.00390402	0.00452482	0.0179232	0.0720732	0.00969782	0.000815219	0.0100253	0.0116019	0.0190445	0.0165715	0.000960321	0.003545	0.00426047	0.00786299	0.00060776	0.00318971	0.00207988	0.00168998	0.000799057	0.00121553
rs62033404	chr16	53822238	53822239	0.0110732	0.80934	0.0669251	0.696533	0.22367	0.044971	0.822601	0.52933	0.914961	0.590822	0.38009	0.721634	0.168524	0.183748	0.0522788	0.537724	0.0925299	0.479094	0.977016	0.871911	1	0.231146	0.626923	0.331539	0.616632	0.829366	0.990652	0.394291	0.518054
rs62037414	chr16	28923520	28923521	0.044437	0.93945	0.766141	0.183356	NA	0.714074	0.238199	0.203881	0.181318	0.49061	0.283883	0.467538	NA	NA	NA	NA	NA	0.387337	0.485367	0.308794	0.350247	0.68874	0.434792	0.514003	0.0233297	0.0413722	0.0295996	0.0553175	0.103417
rs6485462	chr11	43816199	43816200	NA	NA	NA	NA	NA	NA	NA	NA	NA	NA	NA	NA	NA	NA	NA	NA	NA	0.0190445	NA	0.0298566	0.0997408	NA	NA	NA	0.000934964	0.00296731	0.0110246	0.173725	0.114436
rs6485474	chr11	43868042	43868043	0.300444	0.100902	0.0490418	0.642079	0.456311	0.0941105	0.947926	0.608978	0.459627	0.309938	0.0779366	0.467538	0.0895901	0.035613	0.0522788	0.00799424	0.00952182	0.117446	0.197193	0.652396	0.638057	0.112648	0.125224	0.105961	0.431728	0.488158	0.224523	0.359043	0.173648
rs6498084	chr16	28340853	28340854	NA	NA	NA	0.119246	NA	NA	0.183428	0.271733	0.547751	0.360731	0.160793	0.528801	NA	NA	NA	NA	NA	0.131707	0.705679	0.32308	0.404901	NA	0.276906	0.554138	2.53246e-05	6.66416e-05	2.81673e-05	0.00176371	0.00194437
rs6734363	chr2	635199	635200	NA	NA	NA	NA	NA	NA	NA	NA	NA	NA	NA	NA	NA	NA	NA	NA	NA	NA	NA	NA	NA	NA	0.00582436	0.00252512	0.00103112	0.00463575	0.00168998	0.0172202	0.0289768
rs6739303	chr2	628748	628749	NA	NA	NA	NA	NA	NA	0.507062	0.116071	0.122069	NA	NA	NA	NA	NA	NA	NA	NA	0.0251053	0.00522941	0.0807724	0.00624376	0.264823	0.0703397	0.165336	0.00570416	0.00957411	0.0153082	0.155096	0.0900446
[truncated: 23 more rows]

## Sheet: Supplementary Data 7
Supplementary Data 7
Motif Name	P-value	Cell Type
Usf2(bHLH)/C2C12-Usf2-ChIP-Seq(GSE36030)/Homer	1e-08	3T3-L1
TFE3(bHLH)/MEF-TFE3-ChIP-Seq(GSE75757)/Homer	1e-06	3T3-L1
[truncated: 114 more rows]

## Sheet: Supplementary Data 8
Supplementary Data 8
[truncated: 159 more rows]

## Sheet: Supplementary Data 9
Supplementary Data 9
[truncated: 13 more rows]

[truncated: 2 more sheets: Supplementary Data 10, Supplementary Data 11]
